# Supplementary material for: DNA repair and recovery of RNA synthesis following exposure to ultraviolet light are delayed in long genes
Source: Nucleic Acids Res. 2015 Feb 26;43(5):2744–56. doi: 10.1093/nar/gkv148 (PMC4357734; doi:10.1093/nar/gkv148)
Supplement: SUPPLEMENTARY DATA [file supp_gkv148_nar-00185-d-2015-File016.xlsx]

## Sheet: Wild-type 10J 2h
#name	gene_bp	1 = nfUV10J2h1.null_synthesis	2 = nf0h6.null_synthesis	ratio 1/2
GDF15	3019	20.7527	0.794566	26.1183
BTG2	4066	22.5189	1.1729	19.1993
PMAIP1	4347	33.634	1.94469	17.2953
CHAC1	3082	27.0953	2.20678	12.2782
ASNS	20426	5.72229	0.565181	10.1247
TUBE1	16892	5.05058	0.581456	8.68609
SERTAD1	3524	10.165	1.23622	8.22265
BHLHE40	5769	8.45133	1.11175	7.60183
ID4	3299	3.97217	0.552138	7.19416
PCNA	11670	13.134	1.84754	7.10891
CDKN1A	10880	45.4455	6.45359	7.04189
GEM	13063	4.13681	0.599497	6.90047
SAT1	3053	13.0397	2.00941	6.48932
PTGER4	13806	3.43494	0.540336	6.35704
TMEM107	3418	6.03449	0.959227	6.29099
LOC148189	3448	6.2618	1.02782	6.09231
HYMAI	5834	5.00442	0.832159	6.01378
PHLDA3	3678	11.0614	1.85162	5.9739
CHCHD7	6862	4.15602	0.708216	5.86829
SLC30A1	3719	12.476	2.12701	5.86551
FAM53C	12195	4.19922	0.741262	5.66496
RPS27L	4203	30.3748	5.40837	5.61626
C21orf91	30420	4.71838	0.852228	5.53652
LOC730101	4753	10.387	1.91756	5.41678
SESN2	23040	9.65469	1.79378	5.38232
DDIT3	3930	21.0499	3.95068	5.32817
LOC643401	24110	5.19621	0.97583	5.32491
SHMT2	5363	4.33357	0.81901	5.29123
GADD45A	3162	63.2447	12.2409	5.16667
SLC3A2	32872	5.05182	0.982023	5.1443
TUBB2A	3882	4.94004	0.960616	5.14258
GDNF	27004	4.46999	0.87316	5.11933
TP53INP1	23416	7.26282	1.42083	5.11167
CEBPG	9018	10.3344	2.03301	5.0833
DYRK3	13662	5.2175	1.03933	5.02006
CSRNP1	11761	11.3333	2.26333	5.00736
TXNIP	4167	42.1865	8.44421	4.99591
PHGDH	32431	2.96544	0.598261	4.95677
HBEGF	13761	3.04527	0.614918	4.95232
BTG1	5620	15.3838	3.11404	4.94014
TRIM52	4734	2.60536	0.533158	4.88666
TRMT5	9616	3.52677	0.723124	4.87713
HSPB8	15957	3.5899	0.737761	4.86594
ANKRA2	13487	2.93891	0.60885	4.82699
ODC1	7946	9.57149	1.99015	4.80943
BDKRB1	8554	2.84177	0.595296	4.77371
PMF1	27090	6.09404	1.3082	4.65834
MAP1LC3B	12580	5.64324	1.21601	4.64078
CCNG1	7446	21.716	4.68638	4.63385
LOC401093	7011	5.57084	1.20277	4.63168
TOB1	5753	21.41	4.65604	4.59833
ELAC1	20104	2.29316	0.500827	4.57875
TTC32	5231	5.07223	1.11042	4.56785
AVPI1	9835	6.68666	1.4757	4.53118
VAMP1	8440	3.12982	0.692988	4.51641
SNHG15	3633	8.26708	1.83808	4.49767
ZNF181	8295	2.79879	0.62731	4.46157
DNAJA1	13854	7.75065	1.73775	4.46016
ISCU	6867	6.85514	1.53818	4.45666
PHLDA1	6330	38.8151	8.76648	4.42767
DDB2	24277	2.79553	0.633092	4.41568
DLX2	3313	3.4561	0.783113	4.41328
PLK3	5632	5.07595	1.15561	4.39244
LOC100506451	4788	2.67673	0.609703	4.39022
MRPL50	8671	4.44744	1.0148	4.38258
DNAJC19	6065	2.92199	0.669837	4.36224
IL11	6058	3.09524	0.71122	4.35201
C1orf123	6518	2.33191	0.538972	4.32659
C12orf29	14670	4.04092	0.934468	4.3243
TOB2	13536	3.61565	0.836582	4.32193
PLRG1	15437	7.09301	1.64395	4.31461
HEXIM1	4785	6.36879	1.47807	4.30886
KCTD11	3055	2.50829	0.582851	4.30348
C12orf45	8408	2.43132	0.573606	4.23866
AGA	11729	2.28868	0.542399	4.21955
MOCS2	11704	2.75852	0.655473	4.20844
FAS	25255	7.47098	1.78858	4.17705
RNF19B	28237	2.08978	0.500779	4.17306
GLIPR1	21204	11.1149	2.67509	4.15496
TRIB1	8082	8.42393	2.02774	4.15434
INSIG1	12460	7.49627	1.80813	4.14587
NOP16	4309	5.14851	1.24656	4.13017
SLC1A4	35422	2.39724	0.582724	4.11385
KIAA1586	8640	7.37671	1.79951	4.09929
MIR17HG	6756	5.33951	1.3097	4.0769
RSL24D1	15720	8.93035	2.19164	4.07473
TMEM97	9591	2.09474	0.517482	4.04795
TP53INP2	9090	5.57938	1.38375	4.03207
MED31	8322	6.29857	1.56466	4.02552
CCDC90B	24876	4.21914	1.05108	4.0141
COX7B	5921	6.03052	1.506	4.00433
SPRY2	4975	25.8073	6.45725	3.99664
MTHFD2	16735	9.34709	2.34287	3.98959
FAM206A	6565	2.13265	0.534556	3.98957
TIGD6	8045	2.46035	0.618868	3.97557
FAM200B	8719	11.3248	2.86117	3.9581
FIGNL1	6257	3.37324	0.8565	3.9384
LRIF1	16755	4.40959	1.12155	3.93169
MBD4	9060	5.99733	1.52763	3.9259
TSPYL2	6187	2.5981	0.662217	3.92334
PLEKHJ1	3174	2.62806	0.67029	3.92078
EXOSC8	9074	4.69363	1.19787	3.91831
IL6	4856	15.5583	3.9734	3.91561
SOCS3	3300	7.89654	2.02544	3.89868
C9orf123	3309	5.10745	1.31232	3.89192
SQLE	23806	3.07417	0.790323	3.88976
GRPEL2	9170	8.88059	2.28652	3.88389
CYCS	6711	17.0973	4.4051	3.88125
C12orf5	38832	4.25122	1.09558	3.88034
RAP2B	6235	10.0279	2.59462	3.86488
GLRX2	9650	3.9273	1.01823	3.85699
LDOC1L	5556	3.23305	0.840104	3.84839
FAM36A	9721	9.15108	2.37849	3.84743
TIGD7	6632	2.34915	0.611316	3.84278
YAE1D1	6478	4.43387	1.15794	3.8291
C14orf28	9954	5.56179	1.45843	3.81355
EIF4A3	11970	3.01666	0.791468	3.81147
SNAPC5	7481	2.11868	0.556871	3.80462
TMEM5	29251	2.0812	0.550976	3.7773
LOC100216545	3600	15.1773	4.03772	3.75888
ZNF706	8695	5.85718	1.55948	3.75585
CXorf26	5263	5.22708	1.40055	3.73216
FAM43A	3145	5.59295	1.5001	3.72838
SRA1	8026	6.03178	1.61785	3.72827
CRNDE	10302	4.75123	1.27701	3.72059
C14orf119	4983	6.2187	1.67453	3.7137
C4orf3	8027	2.91568	0.785674	3.71106
SNHG1	3901	49.8908	13.4561	3.70767
DNAJC9	4444	9.68114	2.61413	3.70339
ANKRD57	4654	12.7461	3.45488	3.6893
PNRC1	4451	4.60142	1.24757	3.68831
BLOC1S2	12727	4.55982	1.2371	3.68589
KBTBD8	12906	4.41397	1.20049	3.67681
PSAT1	32951	3.4345	0.934347	3.67583
IL8	3211	17.8314	4.86698	3.66375
FST	6041	3.41241	0.934123	3.65306
SRSF2	3297	30.7429	8.42637	3.64842
PTP4A1	11570	19.2895	5.28969	3.64662
PDCD2	9121	5.38832	1.47848	3.6445
PHOSPHO2	7255	2.02311	0.555889	3.63941
C13orf27	7687	3.07474	0.845596	3.63618
ZNF697	28391	3.28273	0.908185	3.6146
MDM2	37242	21.9382	6.09764	3.59782
SAMD9	18511	2.58759	0.72004	3.59368
NARS	21284	5.02717	1.39944	3.59227
FAM120AOS	7093	2.48273	0.691619	3.58974
SAP18	8572	8.24948	2.30319	3.58176
NDUFAF4	8581	2.68767	0.751106	3.57828
DEM1	7782	1.86673	0.522046	3.5758
ZNF211	9613	1.90065	0.53231	3.57057
SFR1	4328	2.19075	0.61459	3.56457
MRPL40	3561	1.98365	0.55754	3.55786
TGDS	22204	3.30946	0.933512	3.54517
CYP51A1	22597	3.9643	1.11998	3.53962
TRAPPC6B	22620	2.46403	0.696208	3.53922
MARS2	3087	2.0382	0.57681	3.53357
DDIT4L	4629	4.2706	1.21001	3.52939
C5orf54	6906	3.85562	1.09431	3.52333
PDE12	5788	5.22666	1.48443	3.52099
EIF5	10869	21.7187	6.17216	3.51882
BCAS2	14085	2.94234	0.836758	3.51636
PRNP	15438	11.577	3.29252	3.51615
C14orf149	11668	5.68961	1.61869	3.51495
TIFA	10278	1.8213	0.519735	3.50429
CLP1	4122	2.30711	0.658693	3.50256
BTG3	19301	9.20381	2.63438	3.49373
WARS	42556	2.53908	0.72715	3.49182
PPP1R15B	8453	23.5983	6.7693	3.48608
GATA2	13766	2.68352	0.769812	3.48594
ASNSD1	9433	5.23127	1.50194	3.48301
ETS2	19030	8.81895	2.53224	3.48267
TFAM	10722	5.33335	1.53172	3.48194
MARS	28703	3.08102	0.885248	3.4804
TXNL4B	9460	2.15567	0.61985	3.47773
EI24	15278	3.90955	1.12474	3.47596
MSMO1	15497	5.54676	1.59852	3.46993
NDUFB9	10885	3.81033	1.09903	3.46699
TNFRSF10D	28437	6.61847	1.91084	3.46364
SLIRP	9517	4.65627	1.34507	3.46173
BOD1	9519	6.76164	1.95413	3.46018
PPP1R10	16839	13.3642	3.86784	3.45521
LMO4	20457	4.22397	1.22287	3.45414
FOXF1	3938	5.00959	1.45095	3.45263
CHMP2B	28286	6.94114	2.01131	3.45105
TRAF4	6954	4.58512	1.33014	3.4471
RWDD4	19543	1.97946	0.575067	3.44214
TARS	27299	10.016	2.91007	3.44184
TP53RK	5273	6.04717	1.757	3.44176
CCDC59	6502	7.34974	2.14033	3.43393
C6orf120	4146	6.30978	1.83754	3.43382
INPP1	28196	2.49028	0.725319	3.43336
EREG	23618	11.8291	3.44732	3.43139
RGS2	3239	1.84948	0.539066	3.4309
SMCR7	5248	2.9887	0.871799	3.4282
IFRD1	54060	5.29585	1.54506	3.4276
RNMTL1	10229	1.98873	0.581376	3.42073
IRF2BP2	5257	9.72257	2.84566	3.41663
JRKL	3570	3.99925	1.17187	3.41271
BNIP3	14232	2.35531	0.691159	3.40777
LOC338799	8218	2.5422	0.746135	3.40716
LOC339290	8407	4.88034	1.43326	3.40506
AEN	10986	15.8452	4.65348	3.40502
MAK16	16094	4.29339	1.26094	3.40491
POLR2D	11890	3.48261	1.02358	3.40238
MYC	5366	12.5927	3.70616	3.39778
UBQLN2	3418	6.09768	1.79551	3.39607
FOXC1	3449	8.18739	2.41517	3.38998
RRM2B	34618	3.52788	1.04145	3.38747
IER2	4437	11.1185	3.28286	3.38683
IMPDH2	5114	3.22676	0.953084	3.3856
ATF5	5235	2.17207	0.641971	3.38344
SLC31A2	13185	1.76621	0.522719	3.37889
CRIPT	8557	1.78837	0.529312	3.37867
ZNF22	4505	4.02545	1.19358	3.37258
C9orf47	5280	2.97781	0.883605	3.37007
SLC16A1	44506	2.59995	0.771961	3.36798
ZNF773	8202	2.38283	0.708193	3.36466
CSTF2T	4110	4.23901	1.26186	3.35933
SERP1	4649	13.8218	4.11943	3.35527
C3orf38	8223	5.51234	1.64293	3.35519
TM2D3	10546	5.65503	1.68694	3.35224
DYNLL2	6839	5.2807	1.5767	3.34921
NFIL3	14818	6.22794	1.86077	3.34697
ZNF800	22414	5.98156	1.78761	3.34612
RAB32	11259	9.48613	2.83527	3.34576
PIGP	7795	2.08456	0.623192	3.34497
LOC100499177	7465	6.85204	2.05011	3.34228
FAM46A	6982	15.472	4.63323	3.33936
PPM1D	66097	3.0346	0.909274	3.33739
RNF139	13852	4.92828	1.47765	3.33521
RAN	4210	22.7965	6.8425	3.3316
SNHG12	3317	16.1913	4.86227	3.32999
STARD4	14136	5.63345	1.69304	3.32742
NIP7	3599	5.00092	1.50347	3.32625
HSPA13	12073	3.82574	1.15266	3.31905
KLF10	6979	12.6684	3.81717	3.31879
RNF6	9604	8.25122	2.48892	3.31518
ZNF259	9464	3.91654	1.1816	3.31461
RPUSD4	9599	1.93163	0.583721	3.30917
HSPE1	3467	5.39235	1.63052	3.30714
KIAA0101	16492	2.39887	0.725378	3.30706
IL1B	7020	2.36803	0.716618	3.30445
RHBDD2	9928	2.15955	0.654723	3.29842
NUAK2	19693	4.89644	1.48493	3.29742
YARS2	9410	3.20895	0.973684	3.29568
MRPL49	5187	2.93621	0.89096	3.29556
TMEM106C	5332	2.8019	0.850769	3.29337
AP1AR	38317	1.82135	0.554488	3.28474
NOB1	13056	2.54268	0.7746	3.28257
NOLC1	11695	3.40216	1.03673	3.28163
TM2D2	7715	4.66474	1.42288	3.27838
NDUFC1	12635	2.17509	0.663588	3.27777
KLHL15	43471	1.89479	0.578217	3.27695
OSR2	7696	4.42166	1.34933	3.27693
LAMTOR3	16209	5.27216	1.61104	3.27252
POLR2A	30238	5.33744	1.63333	3.26783
SC5DL	20732	3.91523	1.19825	3.26746
HAX1	3317	2.80725	0.860245	3.26331
ZNF669	4411	4.66339	1.42952	3.26221
LGALS3	16214	4.24723	1.30305	3.25945
CHMP1B	3060	10.4532	3.20892	3.25754
PLK2	6157	37.8586	11.6264	3.25626
SF3B14	8861	3.42982	1.05348	3.2557
MEX3C	23132	5.8203	1.78834	3.25458
RRAGC	20326	2.54073	0.781619	3.2506
STK16	4868	1.70743	0.525585	3.24863
BAG1	12290	2.87773	0.886177	3.24735
MRPL32	5515	5.58496	1.72091	3.24535
ZNF622	14267	6.95432	2.14394	3.24371
XBP1	6013	18.5488	5.71952	3.24307
HBXIP	6670	4.74069	1.46279	3.24085
FBXO22	31409	3.20944	0.99039	3.24058
DEXI	13510	1.69534	0.523187	3.24041
CSDA	24278	11.3262	3.49553	3.2402
SIAH2	22354	4.54454	1.40399	3.23687
ERRFI1	14615	7.72122	2.38701	3.23468
AASDHPPT	21128	4.90507	1.51669	3.23406
DSEL	10149	55.6818	17.2825	3.22186
KLHL9	4412	16.2765	5.05384	3.22062
ZXDB	5642	3.0268	0.940905	3.2169
BYSL	11820	3.15886	0.982392	3.21548
CDC37L1	27029	3.02048	0.939447	3.21517
S100A13	15293	2.82486	0.879509	3.21186
ZBTB33	7645	2.28425	0.71126	3.21155
ERF	7593	2.20248	0.687583	3.20322
BCL6	24349	6.49336	2.03198	3.19558
H3F3B	3346	39.4743	12.361	3.19346
C18orf32	6097	3.21251	1.00597	3.19345
GTF2B	38981	4.08474	1.27916	3.1933
ZDHHC16	11198	2.10413	0.659262	3.19164
SRSF6	5741	35.6966	11.1883	3.19053
UBIAD1	15237	1.66599	0.522384	3.18921
ADO	3724	5.34426	1.67583	3.18902
C1orf52	9719	7.18286	2.25245	3.18891
OLR1	13892	3.21078	1.0092	3.18151
NOA1	14311	1.9865	0.624459	3.18115
RAB33B	22109	2.33245	0.735878	3.16962
ATXN7L3B	3682	11.2231	3.54428	3.16654
TOPORS	12085	6.15072	1.94258	3.16626
CLDND1	7594	5.26225	1.6641	3.16222
SRSF7	7896	21.3613	6.75939	3.16024
MTRR	32019	3.24133	1.02657	3.15744
SS18L2	4193	2.6133	0.827918	3.15647
CHCHD8	4178	4.22976	1.34063	3.15505
LUM	8311	29.1883	9.25232	3.1547
DKK1	3377	112.284	35.6015	3.15391
RG9MTD1	4378	5.06956	1.60903	3.15069
DNAJB1	3620	11.8941	3.77792	3.14832
MRPL15	13294	2.94778	0.937612	3.14392
RWDD2A	3225	2.49142	0.79273	3.14284
TIMM8A	3314	3.64466	1.15997	3.14203
ITPKC	23758	1.62529	0.517358	3.14152
TNFRSF10B	49053	4.95866	1.58027	3.13786
LIN7C	12362	6.31759	2.01512	3.13509
FAM122A	3646	4.01015	1.28039	3.13198
MAD2L1BP	11410	2.08081	0.665136	3.1284
MID1IP1	5099	2.04617	0.654341	3.12707
SLC16A3	11094	3.56102	1.13949	3.1251
CREBZF	7575	13.3274	4.26679	3.12352
BAX	6939	3.78056	1.2108	3.12237
TMEM185B	5938	3.46392	1.11213	3.11467
BAG2	12909	8.95439	2.8755	3.11403
ETAA1	13092	6.38168	2.05164	3.11053
RFK	9012	2.18235	0.702088	3.10837
TTPAL	18698	2.71479	0.874637	3.1039
BUD31	10639	4.52986	1.46139	3.09969
TPBG	4211	7.42705	2.39743	3.09792
NOC3L	29695	2.82026	0.910377	3.0979
CISD2	23829	2.18713	0.706618	3.09521
GUF1	22265	3.8449	1.24277	3.09381
RPP38	7075	2.58505	0.835945	3.09237
UFM1	13202	12.7089	4.11301	3.08993
VASN	11681	4.46824	1.44638	3.08926
EIF2S2	23971	11.1576	3.61292	3.08825
H2AFJ	3667	7.47381	2.42317	3.08431
ABHD13	15841	4.03847	1.30958	3.08379
MTRF1L	15526	5.81248	1.88521	3.0832
BET1	12691	4.32047	1.40156	3.08262
SSB	13187	4.43293	1.43811	3.08247
NAB2	6583	2.13659	0.693285	3.08184
MESDC1	3051	2.74065	0.889589	3.0808
PITHD1	9847	3.12358	1.01457	3.07872
NUDT15	9580	2.65497	0.862431	3.07847
TNFAIP3	15869	3.50636	1.13937	3.07746
UCHL1	11549	17.0481	5.54197	3.07618
NANP	11076	3.68906	1.19993	3.0744
ZNF79	20999	1.62316	0.528053	3.07386
C1orf63	5246	13.0994	4.26572	3.07085
CENPW	8502	1.6877	0.549707	3.07018
IKZF5	15115	3.51442	1.14487	3.06971
ATP5G1	3085	2.83149	0.922998	3.06771
NXF1	13367	2.99517	0.976438	3.06745
MED30	19537	2.74938	0.896328	3.06738
GOLGA7	20419	3.82233	1.2471	3.06497
FTSJD1	7307	3.51501	1.14741	3.06343
SLC35B3	22494	6.81761	2.22657	3.06193
RSL1D1	17388	3.95622	1.29247	3.06098
PNO1	18090	3.18502	1.04096	3.05969
ZNF596	15140	1.53979	0.503552	3.05786
CCDC71	3818	4.11211	1.34478	3.05783
NFKBIA	3245	16.6158	5.43561	3.05684
SLC1A5	13703	7.97249	2.60893	3.05585
PRPF38A	13774	3.49735	1.14463	3.05544
PERP	19019	4.6554	1.52403	3.05466
SLC9A1	56152	1.55142	0.508085	3.05347
EDA2R	43659	4.05668	1.32958	3.0511
PPAN	5077	1.8092	0.593175	3.05003
DIMT1	15378	4.42637	1.45364	3.04502
DUSP1	3111	213.722	70.224	3.04343
ZNF302	8736	3.5623	1.1715	3.0408
BRD2	12846	14.7517	4.85771	3.03676
RPAIN	13380	2.10055	0.692235	3.03445
PDRG1	7126	2.50794	0.827257	3.03163
MRPL46	7925	3.00784	0.992237	3.03137
GPATCH4	7180	3.39989	1.12163	3.0312
CNP	10996	2.26768	0.748349	3.03024
ZNHIT3	9190	1.5893	0.524832	3.02821
ATP5E	3690	14.3627	4.74505	3.02688
OGFRL1	13497	6.31555	2.08769	3.02514
TRNP1	7183	9.81277	3.24449	3.02444
MRPL21	12558	1.58091	0.523006	3.02274
LOC100129387	4133	6.06947	2.00814	3.02243
SLMO2	9702	5.17243	1.71212	3.02107
LOC375295	7994	1.7238	0.570791	3.02002
GART	38961	2.21107	0.732211	3.01972
DNAJB2	7583	1.54048	0.510668	3.0166
DUSP4	17689	1.75395	0.581476	3.01638
IDI1	9098	4.57584	1.51785	3.01469
ZDHHC6	16615	3.06465	1.01758	3.0117
COMMD6	12642	2.92803	0.972267	3.01155
TOR1AIP1	37792	3.47133	1.15319	3.0102
SRSF10	14017	10.1252	3.36507	3.00891
ZFAND2A	7313	2.27053	0.754869	3.00785
MXD1	27904	2.32173	0.77194	3.00766
ING3	24895	3.83596	1.27702	3.00384
TMEM115	4760	3.15524	1.05078	3.00276
MRPS30	6592	3.28286	1.09358	3.00194
SOCS4	22363	4.55913	1.51896	3.00148
ZXDA	5204	1.63298	0.544993	2.99633
C14orf166	15193	5.96282	1.99009	2.99626
C12orf47	3134	1.98313	0.661933	2.99597
CCNE2	15030	3.22176	1.07544	2.99576
STOM	31193	7.9267	2.6493	2.992
GCC1	4973	2.423	0.80997	2.99147
C11orf51	3190	4.00422	1.33856	2.99144
RPS18	4430	18.9142	6.33999	2.98332
FAM103A1	4429	3.018	1.01169	2.98313
MRPL33	8025	9.04302	3.0344	2.98017
TSEN15	22534	7.53807	2.53155	2.97765
ZNF776	11364	3.84081	1.29002	2.97733
FAM111B	20231	3.64096	1.22342	2.97605
WDR5B	4183	2.11419	0.710841	2.97421
CDC42EP1	8940	7.81283	2.62852	2.97233
PPCS	3914	3.44442	1.15916	2.97148
SLC19A2	22060	2.06042	0.693959	2.96908
UPP1	19976	4.34834	1.46558	2.96698
MRPS17	3423	1.71445	0.577881	2.96679
LOC100507246	7585	9.33383	3.14781	2.96518
TOMM5	4225	7.71987	2.60556	2.96284
SQSTM1	31690	6.49319	2.1942	2.95925
GGCT	8221	2.49964	0.845424	2.95667
ATP6V0C	6498	4.41084	1.49184	2.95664
DUT	11950	4.30504	1.45672	2.9553
MRPL44	10311	4.4687	1.5123	2.9549
SPATA2	12152	1.87026	0.633059	2.95432
MKI67IP	9983	6.57858	2.22696	2.95406
ENY2	11638	5.59745	1.89559	2.95288
LITAF	39745	3.28863	1.11556	2.94796
MLLT11	8823	1.53316	0.520513	2.94548
SRSF5	4894	25.443	8.64605	2.94273
PDCD7	16458	1.94732	0.661752	2.94267
HTATSF1	15266	2.37243	0.806281	2.94244
PPID	14274	2.68419	0.913182	2.93938
TRIM22	21277	6.1896	2.10599	2.93905
GOT1	33904	2.70559	0.920822	2.93823
HOTAIR	6420	3.01941	1.02765	2.93817
CD274	20065	12.2391	4.16617	2.93773
TIMMDC1	25758	1.82566	0.621485	2.93758
IFT20	7143	2.40816	0.820308	2.93568
ABHD5	31843	3.08056	1.04964	2.93487
AHSA2	10132	3.15349	1.07479	2.93405
FRG1	22386	1.48222	0.505227	2.93377
NDUFA5	16876	2.7909	0.951652	2.93269
BAG5	6271	5.54859	1.89213	2.93246
SLC2A3	17069	5.36081	1.82824	2.93222
CNIH4	19101	1.84049	0.628074	2.93037
SEC61G	7000	11.7975	4.02613	2.93023
C3orf58	20571	1.54948	0.529408	2.92682
LSM5	9926	2.15176	0.735205	2.92675
MED20	15786	1.95749	0.669579	2.92346
LOC220906	12438	5.58958	1.91239	2.92282
LARP6	22610	3.77993	1.2933	2.9227
GRPEL1	8021	2.69482	0.922459	2.92134
HOTAIRM1	4165	2.65404	0.908834	2.92027
SRRD	8055	1.99249	0.682485	2.91946
ZNF460	13584	7.85742	2.69172	2.91911
MAFK	12312	1.78396	0.611466	2.91751
CYR61	3205	333.427	114.313	2.91679
PHF13	10338	2.37245	0.813892	2.91494
CD55	39495	3.04869	1.04606	2.91445
PET117	5314	1.62556	0.55807	2.91282
ZNF770	9956	6.69078	2.29748	2.91223
LOC647979	5343	26.4694	9.09398	2.91065
EPM2AIP1	7439	11.3745	3.90795	2.91061
C6orf211	17811	1.89326	0.651278	2.90699
TMEM70	6642	3.02508	1.0411	2.90566
HCCS	11799	2.51939	0.86735	2.9047
HSPA5	6540	27.4945	9.46582	2.90461
ZC3H12A	9860	3.56432	1.22731	2.90417
C16orf58	18894	1.75761	0.605289	2.90375
PDCD5	6265	5.42993	1.87091	2.90229
SOD1	9309	5.57734	1.922	2.90184
SLC25A3	8376	20.2734	6.9875	2.90138
ISCA1	18028	2.63279	0.907585	2.90087
RMI1	23351	2.44988	0.844704	2.90028
GLRX5	9733	2.55987	0.882758	2.89985
ZBTB39	7681	2.62569	0.905466	2.89982
TWF1	12653	8.16493	2.81597	2.89951
NOP56	5862	7.52231	2.59467	2.89914
CDKN2AIP	3261	10.7073	3.69347	2.89898
COMMD3	3935	3.76784	1.30032	2.89763
DPM1	23656	5.83597	2.01476	2.89661
PPPDE2	23030	1.68642	0.582534	2.89497
CGRRF1	28748	1.67223	0.577859	2.89384
SRP19	31892	3.24801	1.1226	2.89329
MED28	9888	6.1063	2.11134	2.89214
TAF9B	9935	1.62941	0.563779	2.89016
SDCBP	29692	4.9857	1.726	2.88859
DCAF16	10104	8.43755	2.92372	2.8859
RBM15	7359	10.9637	3.79959	2.8855
LOC729678	5768	1.5839	0.549053	2.88479
HSPD1	13691	6.38625	2.21461	2.88369
GTPBP8	10422	3.17057	1.1002	2.88181
TERF2IP	9707	7.05358	2.44874	2.88049
GHITM	14127	6.2059	2.15546	2.87915
FLJ10038	5942	5.77478	2.00747	2.87665
SNHG7	3591	6.8772	2.39077	2.87656
NDUFB2	9966	1.98539	0.690389	2.87576
ELOF1	6194	1.80533	0.627976	2.87484
GNPNAT1	16476	4.52577	1.57493	2.87363
FASTKD3	9879	2.48618	0.866212	2.87017
HMGCS1	24103	4.2115	1.46796	2.86895
DEGS1	10215	8.403	2.92994	2.86798
GLUL	10503	5.11655	1.78577	2.86518
HERPUD1	12046	17.8602	6.23547	2.86429
SNX12	7444	1.49044	0.520382	2.86413
SSBP1	12082	6.18724	2.16058	2.86369
DUSP14	23638	11.7487	4.10399	2.86275
CNIH	14502	6.223	2.17414	2.86228
PLIN2	11846	4.18464	1.46294	2.86043
NDUFS6	14672	2.5344	0.887233	2.85652
LOC550112	21227	1.46749	0.513893	2.85563
SNRPF	7530	6.59311	2.30959	2.85467
PPIF	7870	6.77193	2.37253	2.85431
SPHK1	3252	4.33069	1.5175	2.85383
MED10	6601	7.61175	2.66868	2.85225
KCTD7	14349	1.52034	0.533721	2.84857
CCNJ	17467	2.62507	0.921908	2.84743
DNAJB9	5106	2.38067	0.836273	2.84676
RNF138P1	5701	3.68597	1.29482	2.8467
SETMAR	13962	1.45343	0.511369	2.84223
GRWD1	8135	1.664	0.585785	2.84063
ALG2	5540	6.64523	2.34	2.83984
RMI2	6307	1.49992	0.529013	2.83532
C6orf62	14314	15.7901	5.56955	2.83508
UBC	3396	28.8494	10.178	2.83449
EXOC8	5097	6.78225	2.39519	2.83161
ATP6V1B2	24504	5.45592	1.9272	2.83101
NDUFA4	8234	10.2123	3.60819	2.83031
1/2-SBSRNA4	3855	2.47337	0.874464	2.82844
ZNF295	23557	3.41606	1.20793	2.82803
AZI2	26774	4.52426	1.60125	2.82546
GSTK1	5701	1.47984	0.524423	2.82184
ORMDL2	3154	3.26417	1.15789	2.81907
C5orf43	4767	8.09154	2.87058	2.81878
SESN1	108069	1.58027	0.561005	2.81686
PNP	8628	3.82559	1.35824	2.81658
FBXL12	8789	2.4115	0.856491	2.81556
S1PR1	4772	6.24008	2.21709	2.81454
CCT7	18787	4.17695	1.48426	2.81416
MRPS36	12413	1.44578	0.513877	2.81347
TFB2M	25703	2.53884	0.902611	2.81277
RNF141	29550	3.01288	1.07118	2.81267
BCCIP	30161	2.65177	0.94287	2.81244
PLAGL2	15240	3.29519	1.17178	2.81212
MED21	7200	4.09906	1.4578	2.81181
NAF1	40214	2.57959	0.917751	2.81077
PYCR2	4386	1.92353	0.684914	2.80843
C2orf47	8808	3.57062	1.27183	2.80747
ZNF281	3747	16.2644	5.79461	2.80682
RAP2A	33778	1.86364	0.664313	2.80536
SET	12742	6.47866	2.31443	2.79925
TMEM60	4703	4.15033	1.4844	2.79596
MAT2A	6303	44.9022	16.0615	2.79564
GPRC5A	22645	11.0581	3.95633	2.79504
ZNF614	15104	2.29541	0.821246	2.79503
MMADHC	18184	12.9924	4.64875	2.79482
GABARAPL2	11531	2.85111	1.02059	2.79359
PRPF38B	9491	12.3341	4.41533	2.79347
ZFP36L1	8589	21.3914	7.6669	2.7901
THAP1	6658	1.4778	0.529686	2.78995
MYD88	4544	1.85665	0.665781	2.78868
WDR77	9319	4.52367	1.62302	2.78719
UTP23	8180	4.35128	1.56179	2.78609
RPS24	23054	7.50086	2.69278	2.78555
COX5A	17879	1.78555	0.641065	2.78529
ORMDL1	14105	5.80599	2.08475	2.78498
ORC6	8749	3.76873	1.35352	2.78439
FEM1C	23984	9.63177	3.46215	2.78202
LYSMD3	13957	6.41307	2.30625	2.78073
IRF2BPL	4149	4.27077	1.5359	2.78063
ALG11	17258	3.9267	1.41284	2.7793
ATG12	13655	8.71633	3.13622	2.77925
SIVA1	6527	2.01916	0.726789	2.77819
ST7-OT4	5915	4.30937	1.55186	2.77691
PMPCA	13098	1.66745	0.60051	2.77672
TMEM14C	8215	3.63391	1.30892	2.77627
POLE4	11085	3.3206	1.19614	2.7761
FTSJ2	7908	1.67286	0.602936	2.77452
POLR2C	9371	3.38525	1.2205	2.77366
ATMIN	11494	2.30611	0.831736	2.77265
MRPL35	13922	2.16848	0.782319	2.77186
NECAP1	15567	3.07855	1.11163	2.7694
ZNF468	19118	1.45965	0.527179	2.76879
CKS2	5506	11.8201	4.27051	2.76784
OSGEP	8061	1.58228	0.571779	2.76729
XPA	22501	3.18855	1.15245	2.76676
TMX1	17487	4.02281	1.45443	2.7659
ZBTB6	5275	5.43695	1.96635	2.765
WTIP	19206	1.85584	0.671204	2.76494
ZNF26	26098	1.38957	0.503289	2.76098
YOD1	7229	25.2365	9.14667	2.75909
ZNF408	5150	1.73156	0.62772	2.75849
RBM12B	9494	7.5125	2.72587	2.756
ADPRHL2	5081	2.52993	0.918446	2.75458
ATP5G3	5505	8.29578	3.0123	2.75397
MIR22HG	4769	26.294	9.55103	2.753
RPS13	3282	21.3364	7.75619	2.75089
MED19	8487	1.9793	0.719626	2.75046
THAP6	15583	2.01983	0.73441	2.75028
IDH3A	21166	1.40333	0.510332	2.74984
MAGOHB	9845	4.69846	1.70923	2.74888
EIF1AX	17331	6.56144	2.38702	2.7488
LOC100506713	27212	1.38061	0.502489	2.74754
BMI1	10276	2.88322	1.0498	2.74645
SERTAD2	22292	7.6356	2.7809	2.74573
UNC119B	13613	1.55046	0.564768	2.7453
C22orf32	4594	1.72506	0.62843	2.74503
C4orf43	26019	4.37631	1.5945	2.74463
KRR1	14000	6.07068	2.21266	2.74361
SELK	6764	2.43154	0.886423	2.74309
TOMM34	18344	3.59209	1.31018	2.74168
C17orf79	7443	2.69289	0.982794	2.74004
ZNF672	11185	1.44079	0.525829	2.74004
RPS19	11497	14.3425	5.23511	2.73968
TXNDC17	3640	2.52874	0.923467	2.73831
C3orf52	31892	5.82235	2.12722	2.73707
NDUFB8	6140	3.00418	1.09785	2.73642
SIGMAR1	3050	2.28373	0.834617	2.73626
G6PC3	5615	1.71588	0.627247	2.73557
RAB23	33497	6.44354	2.35564	2.73537
RPS5	7536	8.56343	3.13103	2.73502
SMNDC1	11910	9.39507	3.43776	2.7329
RPL23AP53	23974	1.61481	0.591296	2.73097
ZNF844	13081	1.94513	0.712327	2.73067
BROX	20201	4.13919	1.51632	2.72976
NXT1	4036	3.11957	1.14406	2.72675
GZF1	8663	3.71267	1.36189	2.72612
HSPH1	25355	4.12569	1.51354	2.72585
ZNF189	11780	6.60013	2.42137	2.72578
JOSD1	14912	4.81249	1.76559	2.72571
LOC400657	6062	3.85399	1.41437	2.72488
RPL26L1	10336	3.43398	1.26065	2.72398
DBR1	13962	2.17031	0.797389	2.72177
TMPPE	6386	3.54289	1.30193	2.72126
C20orf111	14966	7.16103	2.63173	2.72104
C3orf78	3966	2.50376	0.920655	2.71954
EXOSC2	11295	2.31559	0.851571	2.7192
SLC7A6OS	10351	2.24019	0.823887	2.71905
COPS8	13406	4.75345	1.74858	2.71846
ABT1	3107	3.54683	1.30509	2.71769
CSRNP2	22467	1.8993	0.699085	2.71684
NAA30	22196	4.7263	1.73963	2.71684
FEM1B	13500	11.8529	4.36834	2.71336
ERP29	9873	2.30503	0.849632	2.71297
KLHL28	37653	2.61847	0.965287	2.71263
PFDN2	17521	4.23105	1.56076	2.71089
UNC50	9936	5.4772	2.0212	2.70988
ATP5O	12402	2.6314	0.97146	2.70871
SERBP1	22631	9.34675	3.45264	2.70713
SHFM1	21125	5.72452	2.11483	2.70685
TM9SF1	6530	1.72773	0.638328	2.70665
TEX261	8934	2.70311	0.999067	2.70563
RPL14	5059	14.3278	5.29629	2.70525
C3orf19	20914	3.28812	1.21664	2.70262
UTP15	16197	3.04511	1.12712	2.70167
EIF2B2	6683	3.07856	1.14018	2.70006
C10orf32	10752	2.04842	0.758838	2.69942
ACP1	13414	6.54042	2.42429	2.69787
PFDN4	11991	2.97251	1.10196	2.69748
C9orf40	6304	1.5521	0.575462	2.69714
CDKN1B	5004	27.7541	10.2953	2.6958
PMPCB	17261	4.76934	1.77012	2.69436
MIR181A2HG	40193	12.2854	4.55993	2.69421
NEU3	18794	1.54586	0.573981	2.69323
C15orf17	7135	2.69719	1.00169	2.69264
USP38	37072	4.08167	1.51649	2.69152
TPRA1	17661	1.57301	0.584807	2.68979
KLRAP1	11358	1.3713	0.509888	2.68941
TBRG1	13081	4.94556	1.83897	2.68931
PTPMT1	8032	2.32724	0.865483	2.68895
CTR9	28480	2.3388	0.870036	2.68816
MAPK7	5824	1.50002	0.558044	2.688
SIX1	4739	2.18652	0.813486	2.68784
SIKE1	11204	2.6043	0.968988	2.68765
CCNL1	12897	40.9886	15.2559	2.68674
ARF6	4037	22.1474	8.24426	2.6864
BRF2	6034	2.583	0.961707	2.68585
BAMBI	5445	1.88397	0.701659	2.68502
SRSF1	6428	23.4018	8.71585	2.68497
NHP2	4497	2.27013	0.84573	2.68423
C18orf21	6663	4.74416	1.76829	2.68291
NIT1	7374	1.48969	0.555439	2.682
MAP1A	14013	3.16678	1.18079	2.68192
C16orf80	15800	2.38861	0.890634	2.68192
CCDC92	36209	2.07283	0.772969	2.68165
SLC41A1	23941	1.36682	0.509766	2.68127
RPS19BP1	3763	2.85644	1.06582	2.68004
FUT11	3928	1.4977	0.558854	2.67995
FUT4	6048	2.93433	1.09547	2.6786
AMACR	21130	1.75594	0.655825	2.67745
UBE2A	9881	4.49897	1.6809	2.67652
ZKSCAN2	21534	1.74837	0.653587	2.67504
COX19	10750	3.09209	1.15625	2.67424
NCBP2	7192	3.16623	1.18503	2.67186
SAFB2	35929	1.86554	0.69827	2.67166
HIF1AN	18041	2.57194	0.963024	2.67069
CIDECP	8584	1.76893	0.662425	2.67039
NDUFS3	5554	2.55888	0.958687	2.66915
PPP1R15A	3671	15.7892	5.91639	2.66872
ZNF621	14668	2.75706	1.03362	2.66738
NOL7	5569	6.0265	2.26042	2.6661
AHR	47500	4.49756	1.68725	2.66562
NFYB	21183	2.06559	0.775297	2.66426
RNASEH1	13250	4.20808	1.58129	2.66117
RIOK1	28209	1.6404	0.616501	2.66082
GNG5	8257	12.1975	4.58853	2.65826
NNMT	16704	13.2042	4.96874	2.65745
RNF114	17509	3.20041	1.20449	2.65707
RNF146	21879	6.24631	2.35106	2.65681
CLN5	10594	2.57049	0.967668	2.65638
PNRC2	3649	30.4121	11.4539	2.65517
MAFF	14579	2.56538	0.966319	2.6548
C17orf81	7888	1.367	0.51503	2.65421
BTBD19	5648	1.86835	0.704105	2.65351
RPL13	6173	9.34097	3.52041	2.65338
RBFA	16307	1.38677	0.522642	2.65338
GAS5	4087	70.3686	26.525	2.65292
PSMD10	7440	2.31151	0.871345	2.65281
RPS3A	5051	24.7311	9.33078	2.65049
TFIP11	20544	1.769	0.667654	2.64958
SERPINB2	16186	14.902	5.62771	2.64797
SLC39A10	80895	1.93366	0.730403	2.64739
ARL8A	11890	1.52125	0.574647	2.64728
ZNF263	7973	2.78883	1.05394	2.6461
UTP11L	12114	5.02771	1.90052	2.64544
ZNF202	17367	2.77023	1.04728	2.64517
SMUG1	8637	1.48231	0.560437	2.64492
RBM48	8737	2.94305	1.11318	2.64382
STC2	14781	21.7273	8.21831	2.64377
ATP6V0B	3371	2.3398	0.885026	2.64376
CLCF1	10010	2.30197	0.872146	2.63943
ARV1	21657	1.45795	0.552413	2.63924
LOC100506710	10506	2.86469	1.08618	2.6374
LOC387647	12799	4.26887	1.61875	2.63714
ZNF330	13802	6.21727	2.35792	2.63676
RPL24	5630	16.3035	6.18319	2.63675
COX7A2	6254	6.04183	2.29229	2.63572
SDC4	23136	12.8926	4.89451	2.63409
SDR39U1	3036	1.95876	0.743636	2.63403
TUBA1A	4279	3.41613	1.29694	2.63399
TMEM14B	9220	2.36067	0.896249	2.63394
KCTD9	30621	6.51036	2.47278	2.63281
B2M	6673	30.5354	11.6042	2.63141
WBP4	22443	5.07926	1.93032	2.6313
C19orf48	7014	5.17961	1.96929	2.63019
ATP5L	8459	5.88412	2.23787	2.62934
PSMC3IP	5419	2.16486	0.823675	2.62829
RP9	14593	3.22239	1.22608	2.62821
CDC42EP2	7612	4.12905	1.57128	2.62783
PSMC6	20821	6.51786	2.48168	2.62639
POLR2K	3392	4.56134	1.73792	2.6246
POLR1E	17749	2.91655	1.11133	2.62438
SLC7A5	39472	4.60985	1.75669	2.62417
UCHL3	56142	2.78938	1.06329	2.62335
IFI44	14287	4.99486	1.90456	2.62258
C7orf30	10241	4.30473	1.64184	2.62189
HMGCR	24934	4.17421	1.59235	2.62141
LOC100130890	12190	2.16857	0.827584	2.62036
AMIGO2	4245	19.6131	7.48592	2.62
MEPCE	5337	2.21134	0.844117	2.61971
COMMD5	3382	1.63617	0.624797	2.61872
ARRDC3	14609	12.0115	4.58742	2.61836
GMFB	14536	9.58527	3.66152	2.61784
C20orf11	10387	2.61501	0.999627	2.61599
TAX1BP3	5787	6.85512	2.62124	2.61522
EXOSC1	10103	1.42059	0.543315	2.61467
SRXN1	6623	4.7976	1.83519	2.61423
BBS10	3957	2.84486	1.08885	2.61272
PAQR3	21489	1.89563	0.725642	2.61235
ZNF121	18918	5.06509	1.9396	2.61141
NKIRAS2	8063	1.68231	0.644535	2.61011
TSPYL1	5259	6.82743	2.61701	2.60887
CASP4	25732	2.66167	1.02051	2.60818
GNL3	8575	9.76576	3.7463	2.60677
HMOX1	13148	2.56286	0.983498	2.60586
PTMA	5016	8.87866	3.40813	2.60514
SLC39A6	20864	1.9096	0.733771	2.60245
TCP1	11206	7.60249	2.92195	2.60185
PUS1	14662	1.69243	0.650845	2.60036
HMGB2	3069	14.9973	5.76813	2.60003
SYF2	10247	2.1489	0.826668	2.59947
C5orf62	18791	1.48638	0.571914	2.59896
PIGW	3748	4.84438	1.86414	2.59872
SNAI2	3761	41.0608	15.8071	2.59762
ZNF518B	17529	2.23343	0.860934	2.59419
NAA38	20008	4.39748	1.69522	2.59405
DDX3Y	16372	7.37786	2.84545	2.59286
CDCA7	14158	1.62723	0.627615	2.59272
LINC00472	6300	7.64391	2.95096	2.59031
ZNF699	9810	4.10917	1.58648	2.59012
MRPL18	7970	3.32011	1.28192	2.58995
MRPS10	11095	3.59008	1.38668	2.58898
YIF1A	4588	1.64843	0.636788	2.58866
APOLD1	65549	1.79055	0.691803	2.58824
BCL10	11128	6.999	2.7046	2.58781
UNG	13400	1.58517	0.612803	2.58675
ZMYND19	8407	1.44139	0.557263	2.58655
C11orf46	14517	5.52158	2.13557	2.58553
C7orf74	4424	25.8106	9.98565	2.58477
DCLRE1B	8794	1.6661	0.644716	2.58424
SPIN4	4112	1.65107	0.639031	2.58371
TK1	13126	2.25909	0.874794	2.58243
ACAT2	17099	2.00716	0.777282	2.58228
ZNF212	15959	1.88526	0.730106	2.58217
MTO1	39726	1.71979	0.666234	2.58136
GARS	39468	11.8825	4.60456	2.58059
NDUFV3	16396	2.80468	1.0871	2.57997
HNRNPH2	6008	5.03104	1.95066	2.57915
ARL5B	18628	4.67566	1.81292	2.57908
ATP6V1G1	11159	6.71532	2.60438	2.57847
EIF3I	9235	3.8228	1.48259	2.57846
CHORDC1	22936	4.9172	1.90763	2.57765
KLHL21	12146	3.38961	1.31514	2.57738
ETV3	13925	5.04215	1.95656	2.57705
LOC283392	20003	20.2809	7.87059	2.5768
CCNI	27949	6.65618	2.5849	2.57502
FAM57A	10229	2.67342	1.0384	2.57456
ISG20L2	5293	2.98025	1.15765	2.5744
S100A11	4530	28.9467	11.2463	2.57389
SNHG6	3613	15.9214	6.18969	2.57225
LOC100507217	15905	25.2576	9.82318	2.57122
ABCF2	19395	1.45291	0.565108	2.57103
DONSON	10804	3.88666	1.51234	2.56996
TMEM170A	17662	1.41605	0.551062	2.56967
MGAT1	19597	4.84305	1.88485	2.56946
MUT	32969	1.37789	0.536315	2.56918
PGAM1	7172	6.04867	2.35525	2.56816
C11orf57	10907	2.79897	1.08992	2.56805
GPN2	10997	2.32648	0.907054	2.56487
DCAF13	28739	2.97641	1.16095	2.56377
RPS15A	7380	16.2498	6.33888	2.56351
LOC100630923	12462	6.77062	2.64212	2.56257
BTF3	7199	14.8684	5.80453	2.56152
TRIM13	21461	4.25409	1.6619	2.55977
RPL15	3694	30.3047	11.8415	2.55919
C9orf156	18081	1.89677	0.74119	2.55909
BRK1	11542	4.02886	1.57441	2.55896
KAT8	13730	1.44345	0.564078	2.55895
SRSF9	8088	6.80781	2.66089	2.55847
MRTO4	8548	1.87173	0.731642	2.55826
CFL2	4442	27.9644	10.9315	2.55815
UQCRB	8559	5.08877	1.9895	2.55781
SIRT1	33721	3.30574	1.29344	2.55577
CHTF8	14582	2.9042	1.13638	2.55566
PSMC4	10281	1.94024	0.759294	2.55532
FTH1	3376	42.8002	16.7495	2.55531
UQCR10	3045	4.55305	1.78246	2.55436
SNAI1	5908	1.32237	0.517697	2.55433
TTC14	9001	6.21934	2.43619	2.5529
RPL18A	3394	12.1643	4.77044	2.54993
TMEM184C	18134	2.55634	1.00295	2.54882
KCTD6	10265	2.31212	0.907352	2.54821
MIDN	10591	3.23813	1.27114	2.54742
MTERFD1	22152	2.13862	0.839713	2.54685
PSMG1	8057	4.74686	1.86436	2.54611
TAF13	11627	7.33456	2.88293	2.54413
FADS3	18009	1.86832	0.734388	2.54405
C14orf2	9279	2.9805	1.17223	2.54259
C2orf49	7972	4.96782	1.95461	2.54159
ZNF347	20366	1.31157	0.516324	2.54021
TIMM21	10459	2.75291	1.08397	2.53966
AIMP2	14584	1.5198	0.598614	2.53886
IFNGR1	21947	4.6015	1.81246	2.53881
TUBA1B	3738	22.2886	8.78	2.53856
CTSL1	5411	3.99015	1.57188	2.53846
SUPT7L	12771	2.79292	1.10049	2.53789
C9orf21	14067	2.34786	0.925367	2.53722
RPL37	3958	30.6688	12.0952	2.53562
MUDENG	21192	3.59461	1.41778	2.53538
TMEM188	11811	2.63823	1.04062	2.53525
RIOK2	22435	4.56818	1.80223	2.53474
POLR2G	5177	1.34035	0.529213	2.53272
NME1	8531	3.06265	1.20996	2.5312
C20orf4	20407	2.69605	1.06517	2.5311
COX7A2L	10712	4.01947	1.58824	2.53077
PDHB	6223	6.92203	2.73569	2.53027
EMG1	5222	3.66605	1.45	2.52831
PRKRA	19818	3.98736	1.57909	2.5251
PRKRIR	30877	2.25053	0.891333	2.5249
EIF2B5	10290	2.76911	1.09674	2.52486
KRT10	4495	1.46415	0.579997	2.52441
NDUFB1	5686	2.58272	1.02314	2.52431
JTB	3707	2.66367	1.05556	2.52347
ARPC5L	8213	3.44251	1.36421	2.52345
ZNF791	18945	2.7944	1.10772	2.52266
MRPS18C	5812	5.83895	2.31463	2.52263
PTMS	4578	3.15139	1.24993	2.52125
UBE2S	6676	4.35572	1.72769	2.52112
ZNF260	17660	2.1294	0.845135	2.5196
APEX2	7433	1.53798	0.610427	2.51952
HIST1H2BK	8566	2.79834	1.11088	2.51903
RBM15B	6638	3.54213	1.40653	2.51835
SLC35G1	8762	1.54969	0.615578	2.51746
UBLCP1	22960	3.34248	1.32788	2.51716
ZNF586	10965	3.0948	1.22972	2.51667
SNRPB2	11809	5.43075	2.15858	2.51589
ATP5F1	12783	6.38702	2.53977	2.5148
TTC19	30030	2.31484	0.920702	2.51421
MPDU1	4563	1.50093	0.597145	2.51351
NRIP3	23474	1.46413	0.582534	2.51338
TMEM126A	8635	2.75841	1.09826	2.51162
SEC22B	20516	13.1688	5.24454	2.51095
THUMPD1	8211	5.69361	2.26752	2.51094
MIS12	3884	3.74946	1.49329	2.51087
ZNF256	6877	2.37853	0.947369	2.51067
TUG1	9747	12.6214	5.02804	2.5102
ZNF639	11770	4.14396	1.65138	2.50939
FXC1	3235	7.11344	2.83504	2.50911
RPL36A	5265	10.8422	4.32187	2.50868
AJUBA	11439	7.39182	2.94667	2.50853
UQCRFS1	5970	7.71387	3.07526	2.50836
TFAP2C	9981	1.64393	0.656143	2.50544
TICAM1	15800	1.79799	0.717759	2.50501
RDH14	5971	2.55735	1.02119	2.50428
YBX1	19955	13.6402	5.44741	2.50398
MMGT1	11904	1.87244	0.747904	2.50358
HARS	17482	1.91462	0.764761	2.50355
POLR2H	5170	2.00321	0.800713	2.50178
CLK1	11736	15.0003	5.99696	2.50132
SBDS	7899	5.19494	2.07695	2.50123
LOC389247	9779	1.55434	0.621524	2.50085
ATP5B	7894	7.20115	2.87963	2.50072
RPL12	3759	21.8794	8.74936	2.50069
ZNF84	26008	1.50188	0.600734	2.50007
CHAMP1	12839	6.77322	2.71047	2.49891
DMTF1	43972	7.32862	2.93284	2.49881
REXO2	10893	4.41273	1.76624	2.49838
CCDC82	37155	3.2239	1.29055	2.49808
RPF1	19114	3.94417	1.58027	2.49588
CHCHD2	4922	7.11106	2.84914	2.49586
PPP1R3F	18250	1.28355	0.514362	2.49542
RPL9	4824	26.773	10.7293	2.49532
MFAP1	20219	1.24805	0.500165	2.49528
C12orf44	7522	2.77175	1.11094	2.49496
USMG5	7462	4.40952	1.76768	2.49452
TMEM55B	3626	2.65208	1.06319	2.49446
TRIM5	21915	2.20729	0.885081	2.49388
PHF5A	8988	3.79017	1.52	2.49353
KLF9	30061	2.8098	1.1271	2.49295
ING2	6030	2.52835	1.01445	2.49234
C15orf24	17830	2.66671	1.07071	2.4906
ZNF543	10280	2.19981	0.883358	2.49028
FLJ35776	3266	2.89356	1.16195	2.49026
SF3A2	11863	2.21346	0.888873	2.49019
STRAP	21123	8.65516	3.47627	2.48978
PPP1R3C	4662	21.0816	8.46896	2.48928
FAM32A	6623	1.95496	0.785676	2.48825
C20orf30	13250	2.55443	1.02679	2.48778
GBP1	13057	5.61259	2.2561	2.48774
TSFM	20112	1.38751	0.557756	2.48766
TIMM22	5034	2.48413	0.998808	2.48709
SKP1	20643	7.45964	3.00008	2.48648
SNRPG	12364	5.92496	2.38304	2.4863
FAM76B	20849	3.75903	1.51234	2.48557
PSMD7	9514	8.44239	3.39853	2.48413
RNF25	8195	2.33613	0.940844	2.48302
ZWINT	3836	4.17265	1.68063	2.48279
XPC	33525	3.76581	1.51707	2.48229
C1orf50	8498	1.5548	0.626565	2.48147
SBDSP1	8027	4.04863	1.63244	2.48011
ZCCHC9	11564	3.67779	1.48295	2.48005
HN1	19432	2.71157	1.09424	2.47804
TMEM128	12666	1.61313	0.651045	2.47775
TRIM35	26431	1.33142	0.537638	2.47642
SMG8	5241	2.26219	0.91356	2.47624
CEBPZ	29966	2.76503	1.1168	2.47585
RNF103	20485	2.73375	1.10468	2.4747
C4orf46	5372	3.83898	1.55136	2.47459
PPP1R2	29004	2.91557	1.17833	2.47432
APOL2	13746	1.34734	0.544557	2.47419
RPS6	3982	36.9512	14.935	2.47413
C14orf126	11438	2.17023	0.877256	2.47388
SERINC1	28460	9.13723	3.69352	2.47385
DUSP11	17960	3.38132	1.36683	2.47384
SERPINB1	8348	3.20123	1.29408	2.47375
PSMB1	18214	10.3092	4.16782	2.47352
NIPSNAP3A	12435	5.23093	2.11478	2.47351
RPL22L1	5381	10.766	4.35313	2.47316
PSMA4	8817	4.6608	1.88536	2.4721
EIF5A	5465	7.66219	3.09956	2.47203
C17orf51	23371	1.34139	0.542938	2.47061
SUV39H2	25523	1.69376	0.686135	2.46855
BPGM	33037	3.14526	1.27495	2.46697
MRPL24	3830	1.60194	0.649366	2.46693
DPM2	3390	2.11288	0.856529	2.46679
HINT1	6160	7.83564	3.1768	2.46652
TAGLN2	7382	8.71424	3.53384	2.46594
SPTSSA	29325	3.13971	1.2738	2.46484
COX6C	16020	3.17838	1.28951	2.4648
ZNF550	9383	1.25381	0.508758	2.46445
RAB14	23951	10.0385	4.07377	2.46418
TMEM64	23911	2.37275	0.963027	2.46385
LYRM2	6532	3.37753	1.37088	2.46377
PABPC4	16037	7.32786	2.97461	2.46347
RFXAP	10402	1.31496	0.533802	2.46339
TPI1	3527	6.20511	2.51936	2.46297
POLD2	8862	1.51812	0.616435	2.46274
HNRPDL	7662	31.0916	12.6313	2.46147
SYDE2	43373	1.8701	0.760048	2.4605
C1QBP	6373	4.81309	1.95632	2.46028
LIPT1	8196	2.48729	1.01102	2.46018
SRP14	3499	9.86915	4.01403	2.45866
PSMA2	15344	4.73425	1.92561	2.45857
GADD45GIP1	3079	2.32785	0.947255	2.45747
HIC1	4589	1.25823	0.512116	2.45692
ARMC10	24883	1.41635	0.576643	2.4562
BLZF1	28587	4.77075	1.94295	2.45542
HOXC11	3294	1.28308	0.522597	2.4552
TMED4	3066	2.52403	1.02804	2.45519
ZNF551	7813	3.07971	1.25466	2.45462
LLPH	7685	6.41135	2.61272	2.4539
CCT2	16150	6.07858	2.47801	2.45301
CARS	56530	2.02844	0.827524	2.45122
C20orf24	6824	3.16218	1.29015	2.45102
FBXO45	20206	1.38519	0.565247	2.45059
NR1D1	7937	2.27581	0.928829	2.45019
URB2	33966	1.64167	0.670042	2.4501
C1orf43	14091	2.99538	1.22262	2.44997
ERLIN1	35968	1.68952	0.689832	2.44918
TSPYL4	4131	9.85146	4.02322	2.44865
PUF60	12991	1.71887	0.702624	2.44636
HAUS3	13765	2.91296	1.1908	2.44622
NDUFA1	4896	3.49083	1.42772	2.44504
NDUFA6	5359	2.72365	1.11442	2.44401
GNPDA2	24445	2.23397	0.914232	2.44355
PRPF19	16042	2.48172	1.0163	2.44192
HMGA1	9432	4.26275	1.74572	2.44183
FAM111A	12194	6.90266	2.82693	2.44175
NRAS	12431	8.3826	3.43465	2.4406
CENPM	8408	1.762	0.721999	2.44045
RBM7	8252	13.3362	5.46567	2.43999
SNRPD1	17949	4.4554	1.82601	2.43996
SDHAF2	16643	3.38845	1.38875	2.43993
RPS20	6402	11.5776	4.74778	2.43853
DR1	16671	8.37205	3.43342	2.4384
CCT8	17363	6.86291	2.81451	2.4384
CHRAC1	5856	1.85412	0.76079	2.4371
DAD1	24337	4.4325	1.81879	2.43706
RECQL	32760	3.8812	1.59259	2.43704
SDHD	8948	3.80765	1.56265	2.43666
COX11	16806	1.51758	0.622934	2.43618
TRIM27	20990	2.0362	0.835849	2.43609
GEMIN4	7841	1.3365	0.548984	2.4345
RPL34	9918	13.1331	5.39602	2.43385
ZNF200	13133	1.75424	0.721354	2.43187
COX17	7872	2.71546	1.1167	2.43168
SPATA5L1	19098	1.98527	0.816472	2.43152
OAZ2	15690	2.76161	1.13597	2.43106
RPL32	6638	17.4066	7.16011	2.43105
C1orf216	5314	1.96338	0.807669	2.43092
CWC15	10990	5.24696	2.15948	2.42973
PSAP	35028	4.02249	1.65616	2.42881
ITPRIPL2	7699	6.62015	2.72594	2.42858
C20orf72	22001	2.66494	1.09771	2.42773
ZNF417	10837	1.26218	0.520044	2.42706
CAMLG	13681	1.76789	0.72857	2.42652
COMMD2	14030	4.38055	1.80569	2.42597
C1orf131	17416	1.84594	0.760939	2.42587
HSPA14	33480	2.44981	1.01022	2.42503
CLDN12	12621	5.5865	2.30374	2.42497
EIF2S1	26200	5.28159	2.17805	2.42492
PAK1IP1	14783	2.20333	0.908637	2.42487
CCRL1	5289	1.28365	0.529509	2.42423
RBBP6	33276	8.49157	3.50301	2.42408
DPH3	7929	3.47283	1.43274	2.42391
DIABLO	19860	2.02473	0.835649	2.42294
C1orf124	16308	2.49634	1.03052	2.42241
CLN8	22867	1.44302	0.595729	2.42228
DDX18	17699	4.28857	1.77182	2.42043
ZMYM6NB	3822	1.84819	0.763804	2.41972
NANS	26407	2.62532	1.08515	2.41932
LSM7	7095	1.54414	0.638382	2.41883
RAB34	3988	2.80397	1.15941	2.41845
ERH	18182	4.79336	1.98295	2.41729
UBE2B	20930	4.0932	1.69409	2.41616
ADRM1	5892	2.14781	0.88902	2.41593
ZNF789	14703	1.35471	0.560847	2.41547
TRIB3	16896	1.87025	0.77454	2.41466
SOD2	14205	3.35856	1.39103	2.41444
MRPL14	13819	2.62258	1.08654	2.4137
MRPL47	16180	3.81481	1.58052	2.41364
SRGN	16740	3.70368	1.53464	2.41339
TIMM9	18863	2.00413	0.831173	2.41121
MEAF6	22189	1.67497	0.695753	2.40742
AMMECR1L	24308	2.78887	1.15923	2.4058
TUFT1	43279	2.17095	0.902407	2.40573
PDLIM4	15797	2.78262	1.15717	2.40468
METTL1	3564	2.03828	0.847733	2.40439
EIF6	5870	4.42587	1.84094	2.40414
RPL19	4445	14.7343	6.1305	2.40344
AHSA1	11443	1.89066	0.787099	2.40206
B7H6	25560	1.3652	0.568354	2.40202
LAMTOR1	6096	4.52439	1.88384	2.40168
DNAJC25	23000	2.71091	1.12895	2.40127
ABHD10	14383	2.61005	1.08775	2.39949
PSMD6	12890	8.02266	3.34409	2.39906
RPL23	3733	18.9944	7.91817	2.39884
ZCCHC8	29398	2.85024	1.1884	2.39838
YIPF4	28701	2.37033	0.988308	2.39837
CCNG2	12857	2.09281	0.872644	2.39824
ASF1A	15095	2.2108	0.921923	2.39803
TMEM222	14256	1.88429	0.785805	2.39791
RSRC2	22371	12.2213	5.09786	2.39734
LTV1	20436	4.17098	1.74007	2.39702
HSBP1	5002	7.06517	2.9478	2.39676
TPRKB	7561	1.88498	0.786522	2.3966
C22orf29	8711	2.2785	0.950774	2.39647
ZC3H15	23203	8.45828	3.53045	2.39581
SUB1	18581	8.70057	3.63308	2.39482
AKIRIN1	14822	9.01688	3.7655	2.3946
ZNF772	7985	2.44133	1.01971	2.39414
TWISTNB	13576	2.74351	1.1461	2.39378
MED6	16428	4.53026	1.89298	2.39319
CDCA5	6689	2.63591	1.10158	2.39284
PDCD4	28212	2.48116	1.0375	2.39148
PEX26	13112	2.50048	1.04573	2.39113
MED4	19149	4.61294	1.92924	2.39107
SLFN12	21463	2.99524	1.2534	2.38969
TERF2	30411	2.0355	0.851938	2.38926
MFAP3	18496	3.64092	1.52441	2.38841
RING1	4214	2.58639	1.08303	2.38811
RBM22	10318	4.13295	1.73076	2.38794
TP53I3	7783	1.49966	0.628595	2.38573
SELT	27169	3.9197	1.64334	2.3852
EEF1B2	3336	13.6695	5.73102	2.38518
NDUFA13	11995	2.13084	0.893559	2.38467
ATP6V1D	22140	5.39563	2.26298	2.3843
TMEM43	18741	2.98602	1.25268	2.38371
U2AF1	14623	11.5705	4.85414	2.38364
ZNF140	27222	1.73389	0.727432	2.38358
CDC25A	31134	1.85259	0.777333	2.38326
RPS4X	4689	13.3367	5.59779	2.38249
PPWD1	24240	2.86457	1.20307	2.38105
B3GNT2	28605	1.22172	0.513118	2.38097
IFI6	6153	6.29103	2.64254	2.38068
SLC25A28	9947	5.56059	2.33575	2.38064
TXNL4A	15666	3.16818	1.33138	2.37962
SNRPE	9541	4.4728	1.87965	2.37959
PSMG4	9139	1.2782	0.537219	2.37929
RPL30	3881	20.0704	8.4365	2.379
FADD	4240	3.32008	1.39559	2.37898
LUC7L	40480	2.21048	0.929304	2.37864
MRS2	22664	1.24464	0.52338	2.37808
TXNDC12	35244	1.86742	0.785386	2.37771
FAM26E	6902	2.98338	1.25486	2.37746
SAMD9L	18313	1.92031	0.808137	2.37622
ARL4A	4107	6.17218	2.59769	2.37603
E2F6	21797	3.45368	1.4539	2.37546
MTX3	14550	2.60754	1.09784	2.37515
C6orf48	4849	14.0156	5.91202	2.3707
MYNN	16652	4.8235	2.03474	2.37057
VAMP2	3829	3.72221	1.57118	2.36905
HNRNPAB	6677	9.16973	3.87112	2.36875
C5orf15	13209	2.99843	1.26585	2.36871
RABGGTB	8879	32.3766	13.6737	2.3678
C1orf212	9455	3.24815	1.372	2.36746
CES2	10648	1.4604	0.616915	2.36726
TOR1AIP2	37840	4.52617	1.91203	2.36721
DUSP3	12880	2.69951	1.14087	2.36619
TYMS	15896	4.07396	1.72201	2.36582
YTHDF1	20757	2.42302	1.02511	2.36367
MUL1	8734	2.30627	0.975773	2.36353
C19orf43	4076	4.81102	2.03574	2.36328
JUN	3323	18.4438	7.80436	2.36327
TCTA	4271	2.55052	1.07924	2.36326
RPL26	5732	18.7046	7.91481	2.36324
REL	41427	1.73161	0.732747	2.36318
SLC35A4	4264	2.76882	1.17169	2.3631
DUSP7	7525	2.82958	1.19749	2.36293
UAP1	38338	11.7197	4.96124	2.36225
SNRNP70	23406	3.51156	1.48673	2.36194
GPN1	22199	1.49665	0.633903	2.36101
TMEM11	16646	3.10531	1.31569	2.36021
C8orf44	13591	1.78188	0.755103	2.35978
RPL35	4083	10.7803	4.56891	2.35949
HSPA8	4702	50.3365	21.3374	2.35907
CCDC72	3852	7.1343	3.0246	2.35876
TRMT6	12688	1.86487	0.790621	2.35874
C17orf42	7286	2.03044	0.86129	2.35744
PRPF39	31503	4.66582	1.97988	2.35662
MAT2B	16098	2.55836	1.08564	2.35655
SEC61B	8332	8.03671	3.41421	2.3539
KISS1	6151	2.97041	1.26192	2.35388
KXD1	11626	1.18296	0.502595	2.3537
MED26	53298	1.62693	0.691276	2.35352
SRI	21877	1.99208	0.846455	2.35344
FHL3	8746	1.43316	0.609064	2.35305
ATXN7L2	8860	1.43677	0.61072	2.35258
RAP2C	15137	2.52805	1.07469	2.35235
TMX4	38678	1.82978	0.777932	2.35211
GTF3A	11166	1.34519	0.57201	2.35169
MRPL12	4157	1.34914	0.573893	2.35086
ARL5A	27530	3.1092	1.32273	2.35059
BAK1	7748	1.53667	0.653747	2.35056
PDP1	9214	4.23144	1.8007	2.34989
SFPQ	9543	22.3224	9.49969	2.3498
ATP1B1	26014	3.2862	1.39887	2.34918
COMMD8	12866	2.17029	0.923919	2.349
ZADH2	12004	4.49008	1.91162	2.34884
IRF9	5353	4.42506	1.88398	2.34878
CDK9	4748	4.4159	1.8803	2.34851
ARMCX5	4990	1.67752	0.714408	2.34813
DKC1	14934	1.92827	0.821444	2.34742
RAB9A	20705	2.44359	1.04117	2.34697
ACTR1A	23527	2.84625	1.21305	2.34636
ASB1	25266	5.02964	2.14507	2.34474
PSMA7	6684	4.68782	1.99963	2.34434
CPSF4	18434	1.17395	0.50077	2.34429
CHMP7	18363	1.81463	0.774109	2.34415
NPC2	13442	2.23374	0.953045	2.34379
CCRN4L	30153	4.96177	2.11728	2.34346
CRNKL1	21679	1.85192	0.79033	2.34322
TMEM183	13175	5.28409	2.25598	2.34226
RPL18	3846	9.07295	3.87411	2.34194
ECD	33572	2.41261	1.03028	2.3417
E2F8	16898	1.2526	0.535055	2.34107
RBM42	8608	1.34533	0.574993	2.33973
RRP8	3737	3.26589	1.39617	2.33918
FOSL2	21738	12.848	5.49281	2.33906
AKIRIN2	27408	5.47165	2.33973	2.33858
POLE3	3512	3.61044	1.5444	2.33776
NEK9	44961	1.31128	0.560985	2.33746
GTF3C4	19743	2.73329	1.16943	2.33728
RPL23A	4375	14.2218	6.08478	2.33727
LOC388796	14780	5.26624	2.25317	2.33726
NAT9	5785	1.74014	0.744611	2.33698
PRPF4	17272	1.90827	0.816578	2.33691
CCDC43	12361	2.18626	0.935603	2.33674
RNF11	37175	3.73593	1.59918	2.33615
NFE2L1	13222	2.84286	1.21714	2.33569
MESDC2	14111	2.94147	1.25941	2.33559
C8orf59	6356	3.76181	1.61136	2.33456
IMP4	3709	1.71102	0.733025	2.33419
CDK4	4721	3.48551	1.49339	2.33396
TH1L	13878	1.8946	0.812109	2.33294
NAB1	43645	2.92642	1.25491	2.33198
ERVK13-1	15051	1.59868	0.68571	2.33142
MRPS16	3851	4.81128	2.06438	2.33062
ARL6IP1	9867	7.99398	3.43052	2.33025
DDX56	8735	1.90579	0.818246	2.32912
TMBIM1	18364	1.94909	0.836886	2.32898
SLC25A44	18858	1.52366	0.654573	2.32772
CCNDBP1	11910	2.61279	1.12302	2.32657
IMPACT	26886	1.93567	0.832032	2.32644
GPX8	7146	11.8254	5.0854	2.32536
BET1L	4499	4.44051	1.90973	2.3252
LOC255480	4638	2.62068	1.1271	2.32515
UBE2Q1	10070	2.59022	1.11416	2.32482
FPGT	10253	1.42658	0.613737	2.32442
WDR75	34106	3.18646	1.37101	2.32417
FEN1	4606	4.32589	1.86176	2.32355
TMEM85	5108	2.91763	1.25574	2.32343
DDX39A	10586	2.85687	1.22966	2.3233
COPS2	30384	7.55693	3.25278	2.32322
UBA5	23655	3.03892	1.30815	2.32307
ZBTB10	36163	1.28435	0.552903	2.32292
WDR61	16363	2.39871	1.03291	2.32228
PA2G4	9592	4.51803	1.94567	2.32209
TRA2A	27256	7.92657	3.41606	2.32038
IRF1	9165	1.60934	0.69414	2.31847
MRPL2	5476	1.46667	0.632666	2.31824
SOX9	5400	1.6178	0.697902	2.31809
B4GALT3	6659	1.26313	0.545183	2.31689
PIGT	10178	1.99133	0.860167	2.31505
TMEM126B	7962	2.15081	0.929336	2.31435
EXOSC3	4760	6.05534	2.61875	2.3123
C11orf84	14268	2.21265	0.957185	2.31162
NCL	9747	17.8264	7.71172	2.3116
VPS35	29556	1.91956	0.830499	2.31133
TOE1	4309	2.44593	1.05915	2.30933
PSMB5	9370	3.03055	1.31278	2.3085
FBXO4	16317	1.24978	0.541474	2.30811
PRKAR1A	20801	8.18656	3.54725	2.30786
YIPF6	38504	1.68267	0.729142	2.30774
NOL6	12591	1.72468	0.747442	2.30744
DNTTIP2	9749	6.05766	2.62541	2.30732
ST13	32087	2.79103	1.20971	2.30719
PAF1	5410	1.39193	0.603329	2.30708
DNM3OS	6252	20.1855	8.75022	2.30686
CLK4	24390	5.0851	2.2044	2.3068
YWHAH	13112	11.4427	4.96139	2.30635
HPS1	30750	1.99319	0.86429	2.30616
DERL2	11882	3.7477	1.62516	2.30605
SLU7	17521	2.62106	1.13663	2.30599
CCT6A	12305	6.32866	2.74445	2.30598
LY6E	3926	2.94459	1.27697	2.30592
TRMT61B	20488	1.31454	0.570399	2.3046
CHML	7066	7.57196	3.28697	2.30363
VMA21	12180	3.5483	1.54085	2.30282
C11orf58	19754	6.476	2.81317	2.30203
THOC4	3752	3.14576	1.36684	2.30148
HMGB1	7203	11.808	5.13096	2.30132
C3orf17	17264	5.81713	2.52784	2.30123
HSBP1L1	6241	1.95171	0.848148	2.30114
RDH11	18992	1.87019	0.812854	2.30077
BNIP3L	30122	3.37456	1.46701	2.3003
ARF5	3354	2.52483	1.09786	2.29977
KIAA1191	15744	2.33835	1.01678	2.29976
ZCRB1	14045	1.66158	0.722517	2.29971
SLC12A4	25221	2.75843	1.19987	2.29894
PSME2	3282	2.51733	1.09521	2.29849
EIF3F	8853	11.2002	4.87393	2.29798
ATP5H	8120	2.81182	1.22426	2.29675
ATXN2L	14145	3.64136	1.58665	2.295
ZNF24	12249	9.70644	4.23013	2.2946
HSP90AB1	6766	19.7743	8.62075	2.2938
EIF2B1	12754	1.68311	0.733797	2.2937
PTS	7608	6.63075	2.89287	2.2921
TFRC	32878	1.89862	0.828662	2.29119
TXNL1	35868	5.85338	2.55541	2.29058
DHCR24	37622	1.33155	0.581441	2.29009
TLR4	13307	6.28247	2.74506	2.28865
C2orf28	5148	2.89403	1.26452	2.28864
TCTN3	30748	1.46931	0.642057	2.28844
GNG11	4811	7.26924	3.17774	2.28755
TPT1	3994	43.3283	18.942	2.28742
TBPL1	34329	2.57172	1.1245	2.28699
QSOX1	43202	2.51619	1.10068	2.28603
MED7	4471	2.05143	0.897716	2.28517
C5orf51	17269	4.13813	1.81086	2.28517
POLI	28756	1.21147	0.530182	2.28501
C12orf23	18270	13.3305	5.83453	2.28476
RPS23	5097	17.4303	7.62949	2.2846
SYS1	14866	1.3365	0.585044	2.28444
FAM96A	21447	1.21502	0.531997	2.28389
MAFG	9443	1.69169	0.741019	2.28292
AKR1B1	16782	2.6296	1.15219	2.28226
LOC440944	8638	21.0435	9.22286	2.28167
DNAJA2	18352	5.06688	2.22135	2.28099
TBCCD1	24477	1.24001	0.543832	2.28013
SNRPD3	16892	3.46646	1.52079	2.27938
PSMB3	11477	1.73981	0.763361	2.27914
SARS	24290	7.69822	3.37781	2.27906
SGCB	17625	4.32499	1.89794	2.27878
E2F4	6754	1.7776	0.780676	2.277
TRIM23	34681	1.58114	0.695023	2.27495
PANK3	23987	4.88559	2.14808	2.2744
C1GALT1C1	4477	1.41246	0.621091	2.27416
CMAS	19444	1.79859	0.791103	2.27352
POLR1C	4470	2.28943	1.0071	2.27329
CRYBB2P1	13592	2.81863	1.24009	2.27292
GATAD1	11978	2.75902	1.21401	2.27265
MRPS25	16798	1.51046	0.664824	2.27197
ICMT	14792	1.74142	0.76667	2.27141
PSMC5	4618	3.22263	1.41886	2.27128
DUS4L	14537	1.26373	0.55648	2.27094
SLFN5	24676	11.8145	5.20289	2.27076
CD164	16046	11.4955	5.06379	2.27014
GGCX	16680	1.52675	0.672637	2.2698
DDX19A	26458	1.65337	0.728483	2.26961
UXT	7366	2.21705	0.977316	2.26851
HOXA11	4060	2.07502	0.914897	2.26804
TP53	19144	1.15503	0.509305	2.26786
TMEM30A	31995	6.16315	2.71818	2.26738
C8orf76	21443	2.58503	1.14016	2.26725
SRM	5443	1.36092	0.600282	2.26713
ATP5J2	8041	3.49125	1.54054	2.26625
MIR155HG	13024	5.12665	2.26228	2.26614
PTTG1	6882	4.6243	2.04084	2.26588
DDX24	30291	3.97831	1.7558	2.26581
RPL39	5138	10.6381	4.69517	2.26575
MTERF	7996	3.79095	1.67365	2.26508
TRIM59	14336	6.95209	3.07012	2.26444
PPA1	30605	1.9019	0.839933	2.26435
EIF4A2	6325	73.5696	32.4937	2.26412
MRPL10	8270	2.36588	1.04499	2.26402
FEM1A	3844	3.8217	1.68829	2.26365
LOC100506548	3880	11.9656	5.28632	2.2635
CALM1	11293	8.78293	3.88079	2.26318
ZNF726	19086	1.44641	0.639298	2.2625
FSTL3	7004	1.75692	0.777398	2.26
RBCK1	22902	1.5182	0.671813	2.25986
ANXA1	18527	34.0817	15.0849	2.25933
TTTY15	29856	3.32567	1.47205	2.25921
TRIM21	8800	1.31887	0.583793	2.25914
DYNLT3	8801	3.00979	1.3323	2.25909
CREB3	4689	4.2266	1.87241	2.2573
ZDHHC5	33186	3.15272	1.39692	2.25691
STBD1	5105	2.70383	1.19871	2.25562
SELRC1	12025	1.316	0.583677	2.25467
TSR2	4879	1.46816	0.651957	2.25193
METTL3	13176	2.16138	0.960416	2.25046
PLEKHO2	26120	1.83332	0.814698	2.25031
BUB3	11127	11.2801	5.01286	2.25023
TAF1D	5608	38.7285	17.2117	2.25013
TNFAIP1	11488	5.21013	2.31642	2.24922
CHMP4A	4250	1.81601	0.807427	2.24913
ARL1	14670	3.8908	1.73101	2.24771
BRIX1	9968	5.90204	2.62599	2.24755
KARS	19964	2.98446	1.32889	2.24583
MRPS21	14551	2.39696	1.06752	2.24535
ERV3-1	16392	2.5176	1.12143	2.24499
DNAJB4	12360	20.4682	9.11891	2.24459
RBM45	17201	1.27736	0.56929	2.24378
TMEM59	21763	2.6511	1.18189	2.2431
CDC42SE1	8679	6.77711	3.02198	2.24261
EIF3J	25736	4.89636	2.18348	2.24246
PEA15	10038	12.8554	5.73361	2.24211
RAB21	32493	6.29736	2.80938	2.24155
FBXO30	16650	8.22365	3.66905	2.24136
ORAOV1	9834	2.75645	1.23038	2.24032
RPP14	13949	3.632	1.62136	2.24009
PSMD8	9275	2.99684	1.33809	2.23964
SLC25A46	23731	2.70463	1.20783	2.23925
FKBP14	13385	2.52193	1.12634	2.23905
BCL7B	21383	2.43498	1.0882	2.23762
PAIP2	27891	3.10229	1.38707	2.23658
GLTP	29546	2.04694	0.91526	2.23646
ZNF703	3096	3.23911	1.449	2.23541
SFT2D2	16834	3.4666	1.55164	2.23415
COPS5	19248	3.03416	1.35813	2.23407
OTUD6B	16900	2.89472	1.29603	2.23353
CCDC117	16622	2.90932	1.30337	2.23215
DCUN1D2	34890	1.18399	0.530589	2.23146
FGFR1OP2	28277	5.08774	2.28059	2.23089
C7orf49	5047	1.69633	0.760416	2.23079
PNISR	25367	6.68565	2.99702	2.23077
MYEOV2	9785	1.23718	0.554754	2.23014
ADSL	20072	1.99339	0.893936	2.2299
NDUFB4	6131	7.25545	3.25381	2.22983
C1orf55	16664	4.00378	1.79577	2.22956
TIMM50	10477	1.75106	0.78542	2.22946
YRDC	5252	5.00442	2.24487	2.22927
ARPP19	21782	8.94209	4.01172	2.22899
PEX19	8343	1.97756	0.887215	2.22895
LOC339803	3384	1.26867	0.569215	2.22881
ITPA	14451	1.1728	0.526364	2.22812
GATC	17316	1.63462	0.733732	2.22782
ARMCX3	4712	3.69744	1.66021	2.22709
TMED2	13613	5.72908	2.57287	2.22673
EAF1	15057	3.24914	1.45921	2.22664
RPL7L1	7061	4.21081	1.89132	2.22639
LSM3	19642	1.97222	0.885849	2.22636
VAMP3	10164	4.7961	2.15498	2.22559
CNN1	11560	1.69713	0.762712	2.22513
CENPN	26607	2.56184	1.1516	2.22459
RPL17	4085	28.8569	12.9725	2.22447
PALB2	38196	1.15013	0.517208	2.22373
ZBTB24	20722	2.34201	1.05335	2.22339
PPP1R8	20932	2.98667	1.34357	2.22294
RPS29	9053	10.8709	4.89034	2.22293
MUS81	6043	1.26869	0.570884	2.22233
DDX5	8111	50.8286	22.8769	2.22183
GNL2	29174	3.23085	1.45477	2.22087
CALCOCO1	16406	1.49555	0.673414	2.22085
C18orf8	28283	1.64543	0.741131	2.22016
NDUFV1	5690	1.67251	0.753479	2.21972
SUGT1	35603	2.69207	1.21306	2.21924
AMZ2	9161	1.19339	0.537816	2.21896
SF3B4	4936	6.81977	3.07383	2.21866
ARPC5	9654	21.0478	9.48858	2.21822
YARS	42794	3.38237	1.52496	2.21801
RPL5	9888	22.2672	10.0404	2.21776
TCEB2	5883	1.84561	0.832231	2.21767
DEPDC7	17719	1.74952	0.789279	2.21661
MRPL16	4738	2.61825	1.18218	2.21476
DPF2	19227	1.76035	0.794827	2.21476
EIF4A1	6301	22.337	10.0858	2.2147
RNF7	8595	9.59075	4.3305	2.2147
AHCYL1	38978	5.04306	2.27734	2.21445
PSMC3	7705	2.61751	1.18203	2.21442
TMEM200B	4485	1.34124	0.605825	2.21391
EGLN2	9299	2.87663	1.29935	2.2139
HNRNPH3	11186	13.4369	6.06963	2.21379
SEPW1	6102	2.38477	1.07793	2.21236
RPS27A	3951	18.8702	8.53265	2.21153
AGGF1	34849	1.24053	0.561235	2.21036
YKT6	13316	4.08615	1.84881	2.21015
CTDNEP1	8354	1.43462	0.649144	2.21002
RFC4	16803	2.26683	1.02575	2.20992
MCM4	17957	3.16782	1.43445	2.20839
YIPF3	5164	2.67294	1.21096	2.20729
ZBED5	5370	8.77536	3.9758	2.20719
TRAPPC4	5145	1.9726	0.893742	2.20712
LMAN2	20323	1.37419	0.622666	2.20695
NFKBIZ	33036	20.9523	9.49918	2.2057
NECAP2	19418	1.77517	0.804883	2.2055
PHB2	5402	3.13753	1.42277	2.20523
RHOG	14006	2.81126	1.27502	2.20488
HDGF	10342	3.2027	1.45267	2.2047
RPS9	6790	15.2774	6.93027	2.20445
ZNF416	7310	1.77215	0.804069	2.20398
LOC100505854	13495	1.25855	0.571093	2.20376
NGRN	6549	5.11838	2.32259	2.20374
ILF2	8966	5.11122	2.31945	2.20363
DUSP12	7372	4.62843	2.10114	2.20282
UQCRC1	10667	1.63329	0.74151	2.20265
UBE2G2	33257	2.36184	1.07231	2.20257
BLOC1S1	3674	1.73241	0.7867	2.20212
DDX20	12010	2.96573	1.34719	2.20142
PYROXD1	33645	3.59207	1.63189	2.20117
PRKAB1	13669	2.60532	1.18378	2.20085
C20orf3	29846	1.50535	0.684051	2.20064
BAP1	8985	1.75292	0.796552	2.20063
BLCAP	10515	5.50841	2.50339	2.20038
ZNF187	11193	1.71169	0.777978	2.20018
SPTY2D1	28073	2.75289	1.25132	2.19999
YIPF5	12550	11.1452	5.06897	2.19871
TRAPPC3	12895	2.82413	1.28446	2.19869
NFE2L2	34827	11.146	5.06975	2.19853
MRPL39	21834	2.41786	1.09978	2.19849
LAP3	30664	1.91326	0.870463	2.19798
PEBP1	9521	3.41666	1.55555	2.19643
PCID2	31105	3.48625	1.5873	2.19634
NOP2	11444	1.18869	0.541265	2.19613
ZNF426	10623	1.88677	0.859217	2.19592
CAMK2N1	3845	3.88612	1.7706	2.1948
ZBTB34	25213	1.66842	0.76046	2.19396
S1PR3	13564	1.91959	0.875569	2.19239
PSMC2	21872	4.26425	1.94703	2.19013
MRPL37	18217	2.30051	1.05052	2.18988
EEF1E1	29236	2.4174	1.10399	2.18969
LYPLAL1	39016	1.58075	0.722309	2.18847
PLDN	22493	3.06634	1.40173	2.18754
RPL13A	4700	17.5733	8.03433	2.18728
RFC5	15537	1.65952	0.758795	2.18705
MRPS22	13027	4.39556	2.00982	2.18704
CACYBP	12593	3.18436	1.45618	2.18679
C9orf78	8009	1.61425	0.738209	2.18671
ADIPOR1	17740	2.79635	1.27932	2.18581
KBTBD6	5228	1.43231	0.655492	2.18509
LOC100128191	3254	1.80216	0.824795	2.18498
FASTKD2	30800	2.8359	1.29881	2.18346
SUMO1	32420	2.44232	1.11866	2.18325
GOSR2	18248	6.49311	2.97436	2.18303
HNRNPH1	9544	25.1439	11.5193	2.18276
CDC6	15268	2.77579	1.27189	2.18241
GOLT1B	16639	7.61586	3.48987	2.18228
ARFGAP2	12828	2.03528	0.932772	2.18197
LOXL1	25690	1.71001	0.784141	2.18074
RPL4	5541	26.7366	12.2611	2.1806
CIRH1A	36439	1.75973	0.806993	2.1806
C10orf118	52391	1.69087	0.776009	2.17893
PLEKHF2	22965	6.57094	3.01589	2.17877
RIC8A	6581	2.84736	1.30743	2.17783
RNPC3	29282	3.69629	1.69731	2.17773
ZNF317	23036	3.61576	1.66035	2.17771
SLC39A1	8601	1.34364	0.617051	2.17752
NSA2	9632	3.62641	1.66623	2.17642
PURB	9069	9.32376	4.28478	2.17602
MRPS7	4709	1.79261	0.823893	2.17578
ZNF226	12624	2.16307	0.994195	2.1757
PSMD4	12758	1.66494	0.765592	2.17471
AARS	37116	1.73192	0.796429	2.17461
CABYR	22610	1.15925	0.533202	2.17413
VPS29	10587	4.0852	1.87903	2.1741
METTL6	17666	1.22026	0.561701	2.17244
SALL1	15298	2.75927	1.27039	2.17199
POLR2M	10853	5.73934	2.64403	2.17068
DDX3X	16874	16.1738	7.45246	2.17026
TUFM	3998	1.63293	0.752417	2.17025
ZMAT2	6208	3.4925	1.60962	2.16977
ZNF197	23453	2.47336	1.14017	2.16929
RABIF	10976	1.76202	0.81232	2.16912
TBP	18538	3.36341	1.5508	2.16882
ZNF629	8754	1.55281	0.715983	2.16878
ZNF134	7807	3.45664	1.59404	2.16848
MOGS	4354	1.55137	0.715527	2.16815
C6orf125	14159	1.29747	0.59862	2.16744
FBXL3	21943	7.36044	3.3971	2.16668
FIS1	5479	1.36257	0.628922	2.16652
RPLP0	4512	30.7816	14.2088	2.16638
PSMD3	17153	2.56544	1.18421	2.16637
HSP90AA1	59012	2.26338	1.04504	2.16583
DDX55	18811	1.6918	0.781158	2.16576
RELA	9377	2.17249	1.00374	2.1644
ATP5J	11175	3.06448	1.41688	2.16284
CIB1	3803	1.60145	0.740957	2.16133
PIGM	4322	1.18391	0.547984	2.16048
TMEM136	8551	3.41034	1.5789	2.15995
CBX3	12397	8.67965	4.01865	2.15984
METTL23	7051	2.20887	1.02291	2.1594
CHMP5	17191	1.91701	0.887975	2.15886
POLR3F	17254	2.46243	1.14102	2.1581
OSGIN2	26000	4.06294	1.8827	2.15804
TAF11	10265	2.16599	1.00374	2.15792
POP4	10993	1.425	0.660488	2.1575
CCDC107	3214	3.63201	1.68419	2.15653
PTGS2	8616	5.72453	2.65452	2.15652
SNAPIN	3182	1.78848	0.829353	2.15648
ALAS1	16228	1.69129	0.7844	2.15616
RAB8A	21956	1.49677	0.694202	2.1561
DTYMK	11227	1.53848	0.713733	2.15554
AUP1	3200	4.21986	1.95783	2.15538
C6orf203	23141	1.18891	0.551653	2.15518
RPS3	6172	15.418	7.15619	2.1545
ZNF192	15521	5.21343	2.42012	2.1542
LSM10	4463	1.60834	0.747141	2.15266
NDUFA12	32402	1.51126	0.70264	2.15083
UFSP2	26446	1.19149	0.554015	2.15065
RPS7	5657	14.7596	6.86348	2.15045
HMGN1	6807	12.2163	5.68337	2.14948
C15orf61	6120	2.17658	1.01262	2.14945
WEE1	16086	9.24709	4.30242	2.14928
WSB1	19540	5.33303	2.48182	2.14884
MAPK1IP1L	18551	10.3003	4.79375	2.14869
SMCR8	12777	1.99456	0.928299	2.14862
SUPV3L1	28857	1.79115	0.833692	2.14846
CLNS1A	21656	2.17608	1.01306	2.14803
IK	14682	1.60705	0.748159	2.14801
C8orf58	4549	2.06986	0.964102	2.14693
NDUFS5	8342	2.72284	1.26867	2.14622
HSPA9	20748	7.91157	3.68774	2.14537
EIF1AY	17430	1.36902	0.638162	2.14525
ZSWIM1	4058	2.22047	1.0352	2.14497
SNAP29	32210	1.18936	0.554568	2.14466
HEXB	36145	1.63939	0.764432	2.14459
PRDX1	11856	8.32432	3.88236	2.14414
PDCL3	13784	2.03612	0.949729	2.1439
SNRPA1	13746	5.21599	2.43382	2.14313
LACTB	20262	2.89984	1.35314	2.14305
RIPK2	33318	7.55688	3.52622	2.14305
OCIAD1	30775	3.59948	1.67982	2.14278
CDC23	25696	1.55612	0.726578	2.14171
GTF2A2	19477	3.05829	1.42814	2.14145
BNIP2	26581	5.43196	2.53701	2.14109
METTL5	13086	1.64173	0.766956	2.14058
SDF2	13327	2.06042	0.96268	2.1403
FDX1	34948	2.13904	0.999714	2.13965
BCL7C	6284	1.23531	0.577346	2.13964
CCDC58	23639	1.64403	0.768609	2.13897
USP1	15501	4.86132	2.27318	2.13855
RPL35A	5670	16.6652	7.79303	2.13848
PNN	8036	11.056	5.17137	2.13792
ZBTB7A	21601	1.41898	0.663857	2.13748
VTI1B	23736	3.0019	1.40512	2.1364
CALHM2	5620	1.72768	0.809005	2.13556
CIAPIN1	19283	2.00215	0.93753	2.13556
TDP2	16911	2.29958	1.07686	2.13545
TXLNA	18542	3.17684	1.48802	2.13494
FBXO8	47593	1.63525	0.766064	2.13461
FBL	11962	1.88215	0.881795	2.13445
UBR7	22161	1.43896	0.674294	2.13402
SLC25A25	41046	2.01633	0.945105	2.13345
CASP3	21780	5.35758	2.51137	2.13333
WBSCR22	14654	1.11338	0.522068	2.13263
TMEM167B	6152	4.87684	2.28706	2.13236
EEF1A1	5283	167.064	78.3558	2.13212
DIS3	26805	5.30788	2.48966	2.13197
CYLD	59886	3.20475	1.5032	2.13195
GPATCH3	9984	1.08501	0.509067	2.13137
ADI1	21661	1.97321	0.926048	2.13079
EHD1	25984	3.04427	1.42887	2.13054
RPUSD2	5125	1.15426	0.541783	2.13048
TYW5	26826	2.33902	1.09811	2.13004
TAF15	37751	4.10351	1.92657	2.12996
AKR7A2	9439	1.32219	0.620877	2.12955
GEMIN7	12265	1.11656	0.524333	2.12949
ENTPD6	31022	1.12725	0.52937	2.12942
ZNF761	26289	1.23011	0.577729	2.12922
ADSS	43643	3.29082	1.54563	2.12911
SNRPC	16764	2.624	1.23317	2.12785
CCNT1	28541	3.26591	1.53486	2.12782
OTUD3	30550	3.62272	1.70297	2.1273
ALDH9A1	36452	2.24425	1.05499	2.12727
SLFN11	23392	1.49177	0.701329	2.12706
LRRC47	16285	1.63913	0.77061	2.12706
TBC1D10B	13101	1.19267	0.560811	2.12669
ANGEL2	23645	1.9401	0.912291	2.12662
TRIP6	6127	2.14589	1.00907	2.1266
GUK1	8871	1.58974	0.747763	2.12599
ZNF740	10120	2.0266	0.953335	2.1258
NSMCE4A	18141	1.19291	0.561288	2.12531
HMGN2	4232	16.5783	7.80075	2.12522
RBBP5	35881	1.84282	0.867176	2.12508
ATP5S	13900	1.74363	0.820845	2.12419
WBP11	16990	4.55427	2.14428	2.12392
MRPS11	11178	1.56979	0.739257	2.12347
ADAT1	24975	1.28759	0.60636	2.12347
PREPL	44254	1.60239	0.754713	2.12318
AK3	32487	1.59961	0.753504	2.1229
TOX4	21985	2.55044	1.20176	2.12225
DLST	21857	3.95919	1.86582	2.12196
FAM134C	29920	1.21224	0.571435	2.1214
EIF3D	18381	5.04267	2.37768	2.12084
TICAM2	23838	1.08361	0.510954	2.12076
ACTR10	35521	2.4629	1.16135	2.12072
PCF11	28699	7.35866	3.4702	2.12053
ACADVL	5433	3.19757	1.50806	2.12032
RPS10	8672	8.38594	3.95522	2.12022
C3orf75	18070	1.19345	0.562942	2.12002
ANAPC11	8765	1.3128	0.619312	2.11977
GCFC1	37960	2.30206	1.08615	2.11947
THAP5	7497	4.134	1.95063	2.11932
HNRNPK	12572	30.9255	14.5927	2.11924
TRIM38	22282	4.38447	2.06936	2.11876
WDR36	38331	3.03049	1.4305	2.11848
BZW1	12301	14.1051	6.65846	2.11837
ZNF18	19928	1.06893	0.504883	2.11718
LAPTM4A	19379	6.09612	2.87944	2.11712
RCHY1	35394	3.41323	1.61242	2.11684
NAA10	5092	1.12743	0.533019	2.11518
NDUFV2	31716	6.65194	3.14538	2.11483
POGK	14986	5.10333	2.41319	2.11477
CCT5	16220	6.16776	2.9167	2.11464
MAGOH	11719	3.42271	1.61973	2.11314
PPM1G	28436	1.62031	0.766918	2.11276
CNBP	16153	9.05528	4.28602	2.11275
PSMD2	9819	7.26687	3.44024	2.11231
SLC35C1	8945	1.66148	0.786585	2.11227
GLT8D1	11545	2.62771	1.24402	2.11227
ATP6AP2	25673	1.36304	0.645738	2.11083
ETNK1	65533	2.81316	1.33346	2.10967
ESCO2	30367	1.28219	0.607975	2.10895
SSRP1	9893	2.12187	1.00653	2.1081
PPP2CA	29803	8.36847	3.96986	2.108
ANAPC16	19861	1.29107	0.612778	2.10691
LOC100128398	4313	1.2674	0.601696	2.10638
C7orf41	27830	1.14353	0.542889	2.10638
LZTS2	10730	2.04582	0.971515	2.1058
SLC25A4	7122	1.14954	0.546104	2.10498
MBIP	22119	3.61106	1.71555	2.1049
HPRT1	40524	1.09076	0.518317	2.10443
EIF1AD	5622	2.65942	1.26381	2.10429
RPS8	3167	18.2629	8.68066	2.10386
FAM83G	33680	1.5163	0.721148	2.10262
BRP44	20395	4.03457	1.91886	2.10259
SART3	39175	3.22479	1.5338	2.10248
S100A16	6148	2.91775	1.38799	2.10214
LIG4	10925	1.35026	0.642446	2.10175
FBXO7	24112	4.79778	2.28367	2.10091
VKORC1	4102	1.13601	0.54074	2.10084
NAA20	16340	2.96499	1.41135	2.10082
DAZAP2	7994	4.13356	1.96793	2.10046
TMEM18	9467	2.32519	1.10702	2.1004
VBP1	23398	3.97774	1.89424	2.09991
KIAA0090	33463	1.17481	0.559494	2.09977
HUS1	16338	3.94317	1.87854	2.09906
MRPL17	3017	4.03447	1.9222	2.09888
CDK11	9448	8.07903	3.85015	2.09837
C16orf53	6289	2.21479	1.05563	2.09807
SNRPB	9219	9.21678	4.3933	2.09792
ZNF623	17528	1.36849	0.652613	2.09694
RBM8A	5979	5.17924	2.47023	2.09666
WDR55	6170	3.23114	1.54156	2.09602
HMGN4	8593	4.68885	2.23752	2.09556
E2F7	44335	7.11497	3.39585	2.0952
SAV1	34664	3.65873	1.74668	2.09468
SRSF8	4333	2.13051	1.01738	2.09411
THTPA	3590	1.19587	0.571094	2.094
FLCN	24976	1.56402	0.747537	2.09223
ZNF805	22054	2.67068	1.27653	2.09214
SLC39A7	3612	2.20255	1.05295	2.09179
SLBP	19504	3.22188	1.54057	2.09136
ATP1A1	31602	3.85226	1.84211	2.09122
LSM6	14379	3.56027	1.7027	2.09096
C12orf49	22248	1.35303	0.647285	2.09032
M6PR	9401	3.98792	1.90846	2.0896
C15orf40	22679	1.10059	0.526727	2.08949
C2orf56	17530	1.07261	0.513451	2.08902
ZNF441	17079	1.7976	0.860765	2.08837
TBL2	9737	2.31041	1.10665	2.08775
CD3EAP	4558	1.81082	0.867379	2.08769
LRRC57	6283	1.91842	0.919097	2.08729
RPE	18940	4.92339	2.35897	2.08709
NUP43	22232	1.40003	0.67096	2.08661
ZNF23	14615	3.65649	1.75297	2.08588
LOC100505876	8252	2.85212	1.36776	2.08525
GTF3C6	9329	2.00935	0.963607	2.08524
PCNP	20240	6.03554	2.89473	2.08501
PAIP1	31152	4.32185	2.0742	2.08362
LAMP1	26273	2.16778	1.04068	2.08304
YPEL5	13650	10.3594	4.97374	2.08282
SIAH1	24784	5.41152	2.59828	2.08273
NET1	45909	6.76125	3.24684	2.08241
CDKN2C	5943	3.82923	1.83948	2.08169
PANK4	18061	1.27697	0.613437	2.08166
RRP15	52697	2.45023	1.17711	2.08156
C9orf80	31597	1.21714	0.58475	2.08147
CTHRC1	11432	2.88424	1.38669	2.07995
ZFP36L2	4205	14.519	6.98061	2.0799
MIOS	40495	1.91941	0.922918	2.07972
DDX47	16636	7.43557	3.57553	2.07957
SKA1	19147	2.19138	1.05378	2.07954
MCM3	20771	2.91771	1.40326	2.07924
STAG3L4	18889	1.70463	0.820032	2.07874
FBXO33	36128	1.62297	0.780941	2.07822
MED9	16235	2.02289	0.974133	2.07661
EAPP	23809	1.54947	0.746211	2.07645
PLSCR1	29662	5.32072	2.56322	2.0758
KIAA1826	14326	2.46356	1.18709	2.07529
ZNF606	26274	1.07167	0.516506	2.07485
TMEM167A	24608	6.9711	3.3604	2.07449
FOS	3457	1.61733	0.780112	2.0732
ZCCHC10	29563	1.44124	0.695255	2.07297
SRSF3	10155	43.4611	20.9666	2.07287
SERINC3	25863	4.35992	2.10344	2.07276
SUMO2	15274	4.45148	2.14798	2.0724
UFC1	5113	1.67444	0.808079	2.07212
PGLS	9666	1.25241	0.604473	2.0719
PRPS1	22603	4.41276	2.12995	2.07177
VCPIP1	36965	3.24723	1.56756	2.07152
C1D	20828	4.46732	2.1571	2.07098
ABCE1	31521	5.2411	2.53078	2.07094
DNAJB5	8793	1.51868	0.733337	2.07092
CERS2	9831	2.60324	1.25747	2.07022
C11orf61	33906	2.65286	1.28148	2.07015
MCTS1	17273	1.89157	0.913746	2.07013
C5orf28	39639	2.18372	1.05498	2.06992
FH	22229	3.1968	1.54518	2.06889
CARKD	24536	1.7294	0.835912	2.06888
YTHDC1	39720	7.54649	3.64763	2.06887
VMP1	133090	9.25281	4.4737	2.06827
ZFP28	17854	1.15197	0.556979	2.06825
KLF13	51020	1.5621	0.755549	2.0675
DTX3L	10865	2.84178	1.37469	2.06722
ZKSCAN1	22185	3.02738	1.46568	2.06551
ZNF845	21121	1.0344	0.500936	2.06493
RAE1	27375	3.88031	1.87919	2.06488
TINF2	3030	4.50018	2.17948	2.0648
FYTTD1	34894	1.9893	0.963466	2.06473
TSR1	14697	2.66303	1.28978	2.06472
MRPS18B	8689	1.12121	0.543156	2.06425
PROSER1	28251	2.78221	1.34807	2.06385
PI4K2A	35745	2.72769	1.3217	2.06377
RINT1	35593	1.52804	0.740429	2.06372
TMED3	11699	2.25614	1.09349	2.06325
SLC35B1	6593	4.86442	2.35884	2.06221
TEX10	50903	4.22129	2.04728	2.0619
SIX4	14597	2.67576	1.29792	2.06158
OXA1L	5268	4.70476	2.28254	2.06119
REXO4	11979	1.16894	0.567158	2.06105
TARDBP	12871	8.19524	3.97836	2.05995
NRBF2	21780	3.64391	1.769	2.05987
FAM160A2	23378	1.75312	0.851123	2.05977
DHFR	28756	1.90101	0.923033	2.05953
TOR1A	11221	1.60313	0.778436	2.05942
SMARCE1	20128	5.99221	2.90991	2.05924
TROVE2	32355	3.66204	1.77837	2.05921
HNRNPA1L2	26315	1.03294	0.501893	2.05809
GLT25D1	27455	1.09998	0.534587	2.05763
KIAA1279	28263	2.07858	1.01044	2.0571
ZNF195	21296	2.62191	1.27472	2.05685
ZFYVE27	23787	2.42604	1.17953	2.05679
C5orf24	14056	5.33638	2.59563	2.05591
ZMAT3	54646	5.10226	2.48188	2.0558
TAF9	18288	4.11365	2.00113	2.05566
TMED7	12972	8.38434	4.07913	2.05542
CBLL1	17805	5.44894	2.65138	2.05513
CLTB	24085	2.72534	1.32644	2.05463
CDK2	6013	3.64687	1.77543	2.05408
APOPT1	27938	1.24878	0.608261	2.05303
VPS18	9546	1.31341	0.639898	2.05253
TCHP	17796	1.09121	0.531669	2.05242
MTIF3	14964	1.29875	0.632889	2.0521
DHX38	19197	1.48745	0.724927	2.05186
HSF1	23116	1.08303	0.527973	2.0513
MAD2L1	7435	4.23	2.06232	2.05109
SMARCA5	44027	4.1878	2.04216	2.05067
CSNK2B	4187	1.98079	0.96623	2.05002
COPS3	34680	2.26348	1.10486	2.04866
ZUFSP	33193	1.84535	0.901004	2.0481
MTERFD2	15239	1.56126	0.762333	2.048
VHL	12036	3.32934	1.62596	2.04761
PPIE	25070	1.09412	0.534416	2.04732
KIAA1967	15839	2.18741	1.06853	2.04712
ARL2BP	8508	3.04817	1.48939	2.04659
HDAC3	15981	1.6634	0.813082	2.0458
CNOT8	18155	2.98609	1.45975	2.04562
C6orf64	11026	1.25722	0.61461	2.04556
RPL7A	3212	25.0138	12.2301	2.04527
ITM2B	28959	4.18537	2.04638	2.04526
ADNP2	31314	3.33477	1.63086	2.04479
LRRC58	24611	2.78976	1.36436	2.04474
KLHL36	13786	1.27564	0.623907	2.0446
ZBED4	36230	1.66516	0.814695	2.04391
TRIM28	6247	3.77643	1.84841	2.04307
DERL1	29081	3.83249	1.87602	2.04288
C11orf10	3484	1.92115	0.940925	2.04177
SSR4	4338	1.32627	0.649576	2.04175
MICU1	258866	1.31395	0.643662	2.04137
HIGD1A	21628	2.79619	1.36985	2.04124
SPG21	26889	1.46721	0.719181	2.04011
PFN2	6051	11.2639	5.52344	2.03929
PIGS	18482	1.11517	0.547047	2.03853
ZBTB5	27308	3.45468	1.69515	2.03798
PRELID1	3116	4.00457	1.96526	2.03768
NAGK	10591	2.04539	1.00385	2.03755
ACTR8	15136	2.6616	1.30628	2.03754
KAT5	7605	1.13889	0.559201	2.03664
BTN2A1	18697	2.45536	1.2057	2.03646
ZNF782	37117	1.03515	0.508409	2.03606
EED	33980	2.99535	1.47122	2.03596
HCG11	5679	1.3757	0.675792	2.03569
ZMYM5	40153	2.32055	1.14007	2.03545
METRNL	15025	1.96654	0.966267	2.03519
TRUB1	39488	1.82108	0.894819	2.03514
COX4I1	7435	4.96857	2.4419	2.03471
KIAA1143	12938	2.13951	1.05157	2.03459
RPSA	5829	17.286	8.49815	2.03409
IMPA1	29439	2.36724	1.16398	2.03375
C10orf47	48880	1.10604	0.543927	2.03343
BTN2A3P	9198	1.02034	0.501822	2.03327
ZNF765	16866	1.1943	0.587457	2.033
PRDX3	11131	4.21126	2.07183	2.03263
UMPS	18907	1.99208	0.980176	2.03237
FBXO9	35875	2.44837	1.2047	2.03235
NDUFA8	15761	1.12115	0.551717	2.03211
NAMPT	36907	6.35494	3.12736	2.03205
CLPX	34780	1.8932	0.931973	2.03139
SRP9	12654	6.86166	3.37806	2.03124
RNF187	8822	1.25078	0.615838	2.03102
KIN	32578	2.67431	1.31692	2.03073
HAUS2	21180	1.73464	0.85458	2.02982
TCEB3	18694	2.65973	1.31039	2.02972
CIRBP	5543	4.98036	2.45425	2.02928
GLRX	9025	3.53732	1.74352	2.02884
TMEM199	4403	2.19487	1.08218	2.02819
DLD	30058	3.12252	1.53996	2.02766
CLK3	21830	1.58151	0.78002	2.02752
GTPBP5	19730	1.23133	0.607394	2.02723
ANKRD49	5592	3.10193	1.53022	2.02711
SNIP1	17762	3.31383	1.63478	2.02708
C12orf32	12262	2.13952	1.05559	2.02685
ZNF193	8236	2.27717	1.1235	2.02685
MDH1	18588	2.65362	1.30949	2.02645
FTSJ3	8239	1.64381	0.811279	2.0262
MCART1	26779	1.65539	0.817268	2.02552
NDUFAB1	15305	2.25852	1.11537	2.02491
ENTPD4	28580	3.06371	1.51336	2.02444
ENSA	7500	3.23729	1.59914	2.02439
KLHL12	36142	1.10393	0.545369	2.02419
DYNC1LI1	44904	3.16562	1.56419	2.02381
RHOQ	41961	3.13398	1.5487	2.02362
MRPS33	8821	1.53084	0.756487	2.02362
ZNF518A	34046	1.07989	0.533782	2.02309
BECN1	14161	2.11669	1.04651	2.02262
KIAA0907	21353	5.11925	2.53119	2.02247
CNPY2	5916	1.85855	0.918976	2.02241
VDAC3	14177	1.97014	0.97428	2.02215
HEBP2	9247	1.89345	0.93638	2.0221
YWHAG	32235	6.96975	3.44682	2.02208
IFI16	45264	4.99206	2.46909	2.02182
TGOLN2	10279	4.90999	2.42856	2.02177
SRF	10325	2.65005	1.31078	2.02174
NUDT16	7160	1.56176	0.772625	2.02137
PNPLA8	54568	1.90514	0.942505	2.02136
PELO	14679	12.3954	6.13342	2.02096
SNAPC1	34072	1.51933	0.751851	2.02079
LGALS8	34766	1.09201	0.540466	2.0205
CTSB	25613	4.53593	2.24512	2.02035
MCM5	24380	1.26952	0.628467	2.02003
OTUD1	3113	1.31497	0.65102	2.01986
MDH2	18538	2.49563	1.23621	2.01878
LSG1	31690	1.617	0.80101	2.0187
SLC5A3	32692	3.99534	1.97952	2.01834
PRMT5	8929	1.42088	0.704035	2.0182
UBN1	34452	1.72937	0.856942	2.01807
SURF6	5496	1.22168	0.605381	2.01803
EEF1D	17979	1.96186	0.972299	2.01775
HNRNPA1	4543	43.6475	21.6344	2.0175
GXYLT1	63026	1.39918	0.693546	2.01743
TOMM20	19599	6.9813	3.46082	2.01724
RAVER1	17426	1.26075	0.624992	2.01723
SSTR1	5065	17.691	8.77173	2.01682
MFSD1	27794	2.26755	1.12434	2.01678
RIOK3	30313	3.88403	1.92588	2.01676
C6orf115	14621	2.08408	1.03339	2.01674
RCN1	14796	6.5719	3.25978	2.01606
DMWD	9797	1.59715	0.792292	2.01586
GTF2A1	41182	1.66801	0.827557	2.01558
H3F3A	9296	7.49166	3.71771	2.01513
SPAG7	8612	1.35352	0.671698	2.01507
C14orf21	5277	1.45685	0.722989	2.01504
TMEM98	13740	1.11359	0.552731	2.01471
MCL1	5188	39.6717	19.6917	2.01464
CYB5R1	5404	1.67354	0.83076	2.01447
NUDT21	22214	3.00459	1.49186	2.01399
SYNC	22855	4.26119	2.11597	2.01382
MMP1	8326	2.38331	1.18351	2.01376
C22orf28	24713	2.36136	1.17265	2.0137
RAD1	10415	6.45909	3.20801	2.01343
ATP1B3	49913	4.07609	2.02493	2.01295
LENG1	4068	1.15966	0.576151	2.01277
AKAP8L	38975	2.07112	1.02992	2.01095
UHMK1	32456	4.04971	2.01395	2.01083
OGFOD1	25984	2.86816	1.42658	2.01051
FAM105B	35060	2.93354	1.45928	2.01027
RIT1	13577	3.83676	1.90864	2.01021
TRIM11	13141	1.30392	0.648839	2.00962
RAB35	21745	1.67557	0.833843	2.00946
ELOVL1	4628	2.62655	1.30739	2.009
USF1	6717	1.07021	0.532754	2.00883
IFIT5	6435	3.97618	1.97937	2.00881
ANAPC13	8320	4.76706	2.37455	2.00756
CRKL	36324	2.04288	1.01794	2.00688
MED18	6966	1.4691	0.7321	2.00669
POMP	19953	8.82795	4.39951	2.00658
ZSCAN29	11889	1.76535	0.879883	2.00635
SDF4	15160	1.01422	0.505607	2.00595
RAD23A	7802	2.23946	1.11675	2.00534
SNRNP48	21769	2.62205	1.30775	2.00501
ZNF322	25370	2.64526	1.31947	2.00479
MRPS23	11147	3.14642	1.56956	2.00465
RBM3	6813	11.203	5.58966	2.00424
CD151	5884	2.45616	1.22556	2.00411
EPN1	20573	1.23146	0.614566	2.00379
POLG	18491	2.59859	1.29701	2.00352
[truncated: 4,510 more rows]

## Sheet: Wild-type 10J 6h
#name	gene_bp	1 = nfUV10J6h1.null_synthesis	2 = nf0h6.null_synthesis	ratio 1/2
BTG2	4066	41.3498	1.1729	35.2543
GDF15	3019	19.4829	0.794566	24.5202
PMAIP1	4347	29.338	1.94469	15.0862
LOC643401	24110	10.8544	0.97583	11.1232
GDNF	27004	8.9802	0.87316	10.2847
TP53INP1	23416	13.7484	1.42083	9.67632
CDKN1A	10880	57.6865	6.45359	8.93867
C21orf91	30420	7.45646	0.852228	8.74937
AVPI1	9835	12.2536	1.4757	8.30358
PMF1	27090	10.648	1.3082	8.13943
DYRK3	13662	8.24781	1.03933	7.9357
ANKRA2	13487	4.80121	0.60885	7.8857
C12orf5	38832	8.49367	1.09558	7.75267
PCNA	11670	13.5418	1.84754	7.32964
TICAM2	23838	3.71337	0.510954	7.26752
SNAPC5	7481	4.01208	0.556871	7.20468
SERTAD1	3524	8.47781	1.23622	6.85785
DDB2	24277	4.28733	0.633092	6.77205
FAS	25255	12.0576	1.78858	6.74144
PHLDA3	3678	11.7293	1.85162	6.33462
SAMD9	18511	4.50716	0.72004	6.2596
CCDC90B	24876	6.5499	1.05108	6.23159
FBXO22	31409	6.10965	0.99039	6.16893
PPM1D	66097	5.47985	0.909274	6.02662
ASNS	20426	3.39597	0.565181	6.00864
IFIT2	7328	13.9277	2.32362	5.99397
SNHG15	3633	10.9574	1.83808	5.96133
CCNG1	7446	27.1715	4.68638	5.79797
MDM2	37242	34.8768	6.09764	5.71972
SAT1	3053	11.4918	2.00941	5.71899
SLC39A10	80895	4.14019	0.730403	5.66836
FAM53C	12195	4.17527	0.741262	5.63265
SLC9A1	56152	2.84784	0.508085	5.60505
TNFRSF10B	49053	8.81761	1.58027	5.57981
TRIM22	21277	11.7215	2.10599	5.56579
ISCU	6867	8.54088	1.53818	5.55259
TUBE1	16892	3.20718	0.581456	5.51577
RPS27L	4203	29.3624	5.40837	5.42907
DIMT1	15378	7.78373	1.45364	5.35465
IFI6	6153	14.1005	2.64254	5.33596
HYMAI	5834	4.42836	0.832159	5.32153
RRM2B	34618	5.53108	1.04145	5.31094
ZNF596	15140	2.65054	0.503552	5.26369
SRA1	8026	8.38821	1.61785	5.18479
RPL23AP53	23974	3.05801	0.591296	5.17171
SESN2	23040	9.15292	1.79378	5.10259
SLC30A1	3719	10.8388	2.12701	5.09579
ZNF79	20999	2.6881	0.528053	5.09059
TNFRSF10D	28437	9.57282	1.91084	5.00974
HSPB8	15957	3.62518	0.737761	4.91376
KLRAP1	11358	2.49502	0.509888	4.89327
DNAJA1	13854	8.47021	1.73775	4.87424
TRMT5	9616	3.50061	0.723124	4.84095
SLC31A2	13185	2.52778	0.522719	4.83583
EDA2R	43659	6.35578	1.32958	4.78029
EREG	23618	16.4211	3.44732	4.76344
C3orf78	3966	4.37621	0.920655	4.75337
PLSCR1	29662	12.1298	2.56322	4.73225
EI24	15278	5.26868	1.12474	4.68435
KBTBD8	12906	5.60837	1.20049	4.67173
SLC35B3	22494	10.3752	2.22657	4.65972
ELAC1	20104	2.3294	0.500827	4.65111
HEXIM1	4785	6.86225	1.47807	4.64271
FAM46A	6982	21.1936	4.63323	4.57426
CHCHD7	6862	3.23179	0.708216	4.56328
PTP4A1	11570	23.9461	5.28969	4.52694
STOM	31193	11.9332	2.6493	4.50428
KIAA1586	8640	8.08956	1.79951	4.49542
CSDA	24278	15.6274	3.49553	4.47068
LMO4	20457	5.42785	1.22287	4.43862
IFI44	14287	8.4319	1.90456	4.42722
SESN1	108069	2.44368	0.561005	4.3559
RAP2B	6235	11.2969	2.59462	4.35397
CLP1	4122	2.85017	0.658693	4.32701
NOP16	4309	5.36407	1.24656	4.3031
SAMD9L	18313	3.46704	0.808137	4.29016
FAM111B	20231	5.22218	1.22342	4.26851
TTC32	5231	4.69362	1.11042	4.22689
CYCS	6711	18.5375	4.4051	4.20819
TFAM	10722	6.44374	1.53172	4.20687
XPC	33525	6.37083	1.51707	4.19943
NOLC1	11695	4.33672	1.03673	4.18308
GADD45A	3162	51.1098	12.2409	4.17533
PHGDH	32431	2.49548	0.598261	4.17122
CHMP1B	3060	13.3777	3.20892	4.16891
C12orf45	8408	2.38794	0.573606	4.16303
TRIM5	21915	3.67933	0.885081	4.15705
TP53I3	7783	2.61213	0.628595	4.15551
AGA	11729	2.24785	0.542399	4.14427
RNF19B	28237	2.06894	0.500779	4.13144
GEM	13063	2.46447	0.599497	4.1109
GALNT5	53574	9.50251	2.34143	4.05842
MRPL49	5187	3.60401	0.89096	4.04509
LOC401093	7011	4.848	1.20277	4.0307
LOC100216545	3600	16.2402	4.03772	4.02212
IFI16	45264	9.84488	2.46909	3.98725
TMEM5	29251	2.18549	0.550976	3.96658
RAB32	11259	11.2265	2.83527	3.95959
TOB1	5753	18.3417	4.65604	3.93933
SETDB2	50711	2.43981	0.620507	3.93196
MX1	38622	4.17358	1.0653	3.91775
BYSL	11820	3.84716	0.982392	3.91611
LOC100129387	4133	7.86152	2.00814	3.91483
BLOC1S2	12727	4.83009	1.2371	3.90437
KLHL15	43471	2.23491	0.578217	3.86518
NOC3L	29695	3.49504	0.910377	3.83911
APOL2	13746	2.08661	0.544557	3.83176
RPS24	23054	10.3045	2.69278	3.82671
BTG3	19301	10.033	2.63438	3.80849
FLRT2	97783	5.09687	1.33917	3.80599
PLK3	5632	4.38654	1.15561	3.79587
IFRD1	54060	5.8541	1.54506	3.78891
MKI67IP	9983	8.4283	2.22696	3.78467
ENY2	11638	7.14724	1.89559	3.77046
LRIF1	16755	4.21808	1.12155	3.76094
RSL1D1	17388	4.86027	1.29247	3.76045
C4orf3	8027	2.95295	0.785674	3.75849
DDIT3	3930	14.8011	3.95068	3.74647
GNRH1	5783	4.88214	1.31411	3.71517
C6orf62	14314	20.6767	5.56955	3.71245
BTG1	5620	11.5506	3.11404	3.7092
ANKRD57	4654	12.7993	3.45488	3.7047
LOC100499177	7465	7.59021	2.05011	3.70234
STC2	14781	30.4082	8.21831	3.70006
C12orf29	14670	3.44426	0.934468	3.6858
BCAS2	14085	3.07066	0.836758	3.66971
MYD88	4544	2.43903	0.665781	3.66341
E2F7	44335	12.4329	3.39585	3.6612
GTF2B	38981	4.68093	1.27916	3.65938
MRPL50	8671	3.71012	1.0148	3.65601
CSTF2T	4110	4.60597	1.26186	3.65014
MAK16	16094	4.59093	1.26094	3.64088
PNO1	18090	3.76412	1.04096	3.61601
LUM	8311	33.455	9.25232	3.61585
RAB9A	20705	3.75804	1.04117	3.60944
DTX3L	10865	4.9495	1.37469	3.60045
LAP3	30664	3.12667	0.870463	3.59196
C1orf52	9719	8.09053	2.25245	3.59188
LOC647979	5343	32.6554	9.09398	3.59088
PCF11	28699	12.4167	3.4702	3.57809
SNAPC1	34072	2.68904	0.751851	3.57656
TRAF4	6954	4.75562	1.33014	3.57528
RPS19	11497	18.683	5.23511	3.56879
GRPEL1	8021	3.28128	0.922459	3.5571
PLRG1	15437	5.83851	1.64395	3.55151
ASNSD1	9433	5.32725	1.50194	3.54691
POLR2D	11890	3.62814	1.02358	3.54456
BAG1	12290	3.12918	0.886177	3.5311
C9orf123	3309	4.63381	1.31232	3.53101
IL6	4856	14.0198	3.9734	3.52841
CD55	39495	3.68404	1.04606	3.52182
SLC16A1	44506	2.71128	0.771961	3.5122
MARS2	3087	2.02181	0.57681	3.50516
TRIB1	8082	7.10139	2.02774	3.50212
SLC3A2	32872	3.43851	0.982023	3.50146
PSTPIP2	88749	2.23388	0.640854	3.48579
RBM15B	6638	4.89692	1.40653	3.48156
UBQLN2	3418	6.25009	1.79551	3.48096
GLIPR1	21204	9.30094	2.67509	3.47687
AEN	10986	16.177	4.65348	3.47632
CHCHD8	4178	4.65859	1.34063	3.47493
CES2	10648	2.13988	0.616915	3.46868
ID4	3299	1.91235	0.552138	3.46354
TP53RK	5273	6.08295	1.757	3.46212
PHOSPHO2	7255	1.92298	0.555889	3.45929
TOR1AIP1	37792	3.98545	1.15319	3.45602
SAP18	8572	7.94226	2.30319	3.44837
HSPE1	3467	5.60581	1.63052	3.43805
TMEM97	9591	1.77521	0.517482	3.43048
S1PR3	13564	2.99197	0.875569	3.41717
CEBPG	9018	6.93042	2.03301	3.40895
MMADHC	18184	15.824	4.64875	3.40393
NOB1	13056	2.63627	0.7746	3.4034
ZNF468	19118	1.79075	0.527179	3.39685
CSTF3	76908	5.9906	1.76811	3.38814
UFM1	13202	13.9341	4.11301	3.38781
EXOSC8	9074	4.05615	1.19787	3.38614
CHMP2B	28286	6.79881	2.01131	3.38029
C20orf72	22001	3.71012	1.09771	3.37987
SRP19	31892	3.79173	1.1226	3.37763
ZNF330	13802	7.94985	2.35792	3.37155
VAMP1	8440	2.33267	0.692988	3.3661
DUSP3	12880	3.83919	1.14087	3.36514
PML	53142	2.58555	0.771623	3.35079
NDUFC1	12635	2.21743	0.663588	3.34158
TIMM8A	3314	3.87011	1.15997	3.33639
EIF4A3	11970	2.63763	0.791468	3.33258
BCCIP	30161	3.14193	0.94287	3.3323
MIR181A2HG	40193	15.1498	4.55993	3.32238
SIRT1	33721	4.29716	1.29344	3.32227
PLK2	6157	38.6188	11.6264	3.32165
XAF1	19809	5.44664	1.64321	3.31463
MED31	8322	5.18369	1.56466	3.31298
RFK	9012	2.32211	0.702088	3.30743
POLR2A	30238	5.3939	1.63333	3.30239
IMPDH2	5114	3.14084	0.953084	3.29545
CABYR	22610	1.7547	0.533202	3.29087
AASDHPPT	21128	4.98606	1.51669	3.28746
SDCBP	29692	5.67315	1.726	3.28688
SOCS4	22363	4.98843	1.51896	3.28411
COX7B	5921	4.94207	1.506	3.28159
DDX3Y	16372	9.301	2.84545	3.26873
SNHG12	3317	15.8833	4.86227	3.26664
BOD1	9519	6.37592	1.95413	3.26279
E2F8	16898	1.74568	0.535055	3.26262
WDR5B	4183	2.3187	0.710841	3.26191
SELK	6764	2.88985	0.886423	3.26013
SLC5A3	32692	6.45099	1.97952	3.25887
FST	6041	3.04317	0.934123	3.25778
CASP3	21780	8.17862	2.51137	3.25664
TRIM52	4734	1.73526	0.533158	3.25468
GART	38961	2.38226	0.732211	3.25352
NDUFV3	16396	3.51518	1.0871	3.23354
CCNL1	12897	49.2759	15.2559	3.22996
TMEM115	4760	3.39371	1.05078	3.22971
DUT	11950	4.70432	1.45672	3.22939
LYSMD3	13957	7.43913	2.30625	3.22564
EIF1AX	17331	7.67195	2.38702	3.21403
TOB2	13536	2.68349	0.836582	3.20768
DUSP4	17689	1.86407	0.581476	3.20576
NUAK2	19693	4.75736	1.48493	3.20376
IFIT3	13124	10.4431	3.26152	3.20191
WDR75	34106	4.38782	1.37101	3.20043
CEBPZ	29966	3.57175	1.1168	3.1982
SLC25A28	9947	7.46953	2.33575	3.19792
LOC100506548	3880	16.8964	5.28632	3.19625
PPPDE2	23030	1.8582	0.582534	3.18986
RRAGC	20326	2.49223	0.781619	3.18855
GRPEL2	9170	7.27919	2.28652	3.18352
BPGM	33037	4.05066	1.27495	3.17711
RPS5	7536	9.94405	3.13103	3.17597
NEU3	18794	1.81918	0.573981	3.16941
KIAA0101	16492	2.29711	0.725378	3.16678
CASP4	25732	3.23096	1.02051	3.16602
POLH	44383	4.94614	1.56424	3.16201
BASP1	59194	6.25964	1.98016	3.16118
PNRC1	4451	3.94378	1.24757	3.16117
H2AFJ	3667	7.65912	2.42317	3.16079
FAM200B	8719	9.04	2.86117	3.15955
PARP9	36764	2.33056	0.738078	3.15761
FAM43A	3145	4.73177	1.5001	3.1543
ZNF202	17367	3.30179	1.04728	3.15273
LOC100506451	4788	1.92047	0.609703	3.14985
PPP1R10	16839	12.1724	3.86784	3.14708
LOC100630923	12462	8.31447	2.64212	3.14689
IFT20	7143	2.58023	0.820308	3.14544
TIMMDC1	25758	1.9536	0.621485	3.14344
CDC37L1	27029	2.95168	0.939447	3.14193
PERP	19019	4.78611	1.52403	3.14043
RSL24D1	15720	6.87945	2.19164	3.13895
SRSF2	3297	26.4409	8.42637	3.13788
MED20	15786	2.10077	0.669579	3.13745
EIF2S1	26200	6.81423	2.17805	3.12859
MAGOHB	9845	5.34397	1.70923	3.12654
LOC100507246	7585	9.83769	3.14781	3.12525
PPP1R15B	8453	21.1542	6.7693	3.12502
SERBP1	22631	10.7702	3.45264	3.11941
TAF13	11627	8.98349	2.88293	3.1161
EXOC8	5097	7.45511	2.39519	3.11253
RBBP6	33276	10.8976	3.50301	3.11092
MED26	53298	2.15004	0.691276	3.11025
NARS	21284	4.35006	1.39944	3.10843
RMI1	23351	2.6172	0.844704	3.09836
ZNFX1	32318	4.65056	1.50221	3.09581
ZMAT3	54646	7.67627	2.48188	3.09293
PRPF4	17272	2.52152	0.816578	3.08791
NANP	11076	3.70419	1.19993	3.08701
CNP	10996	2.31005	0.748349	3.08686
FIS1	5479	1.93985	0.628922	3.0844
DCN	37772	1.82943	0.594236	3.07863
MUDENG	21192	4.36357	1.41778	3.07775
PDCD2	9121	4.55001	1.47848	3.07749
TRIM21	8800	1.79136	0.583793	3.06848
SNHG1	3901	41.2836	13.4561	3.06802
PTRH2	10190	6.95859	2.27092	3.06422
C5orf54	6906	3.34589	1.09431	3.05753
PCDHG	18173	4.26363	1.39495	3.05648
C3orf38	8223	5.02082	1.64293	3.05602
ZNF181	8295	1.91702	0.62731	3.05594
EIF2S2	23971	11.0352	3.61292	3.05437
URB2	33966	2.04289	0.670042	3.0489
MAP1LC3B	12580	3.70625	1.21601	3.04788
LIN7C	12362	6.14017	2.01512	3.04705
C1orf212	9455	4.17954	1.372	3.04631
TARS	27299	8.86332	2.91007	3.04574
EIF5	10869	18.7032	6.17216	3.03025
NAA38	20008	5.13557	1.69522	3.02944
FLJ10038	5942	6.07828	2.00747	3.02783
LOC148189	3448	3.10784	1.02782	3.02372
SRSF10	14017	10.1692	3.36507	3.02199
SNRPG	12364	7.20131	2.38304	3.0219
DUSP14	23638	12.4005	4.10399	3.02157
C11orf57	10907	3.29244	1.08992	3.02081
ABCF2	19395	1.70602	0.565108	3.01893
SMCR8	12777	2.79081	0.928299	3.00637
SPTSSA	29325	3.82161	1.2738	3.00016
PPIF	7870	7.10833	2.37253	2.9961
ZNF302	8736	3.50915	1.1715	2.99543
ZNF295	23557	3.61682	1.20793	2.99423
LSM7	7095	1.91136	0.638382	2.99407
CHAC1	3082	6.60145	2.20678	2.99144
DCP1B	58464	2.20675	0.738446	2.98837
GPN2	10997	2.70942	0.907054	2.98705
ARL5B	18628	5.39723	1.81292	2.97709
ESCO2	30367	1.80929	0.607975	2.97593
ZNF770	9956	6.83704	2.29748	2.97589
C14orf119	4983	4.97326	1.67453	2.96994
CCDC14	47982	6.99209	2.3563	2.9674
DMTF1	43972	8.70045	2.93284	2.96656
MIR17HG	6756	3.88182	1.3097	2.9639
MEPCE	5337	2.50012	0.844117	2.96182
LOC100216546	9419	14.8298	5.01145	2.95918
EPSTI1	104256	1.60791	0.543547	2.95818
EED	33980	4.34409	1.47122	2.95271
SRSF7	7896	19.9375	6.75939	2.9496
SSB	13187	4.2299	1.43811	2.94129
RAN	4210	20.1092	6.8425	2.93887
DCUN1D3	42166	9.38442	3.19518	2.93706
C4orf43	26019	4.68287	1.5945	2.93689
ZNF337	22619	2.49152	0.848759	2.93549
SBDSP1	8027	4.79103	1.63244	2.93489
C6orf120	4146	5.39061	1.83754	2.9336
LOC388796	14780	6.60961	2.25317	2.93347
NOP56	5862	7.60591	2.59467	2.93136
SP110	56800	1.54159	0.526836	2.92613
CSNK2B	4187	2.827	0.96623	2.9258
PPAN	5077	1.73533	0.593175	2.92549
C16orf58	18894	1.76943	0.605289	2.92328
AHSA2	10132	3.14116	1.07479	2.92258
DKK1	3377	104.041	35.6015	2.92238
SUV39H2	25523	2.00395	0.686135	2.92064
GNL3	8575	10.9344	3.7463	2.91872
ZNF776	11364	3.76377	1.29002	2.91761
GMFB	14536	10.6743	3.66152	2.91526
NDUFB9	10885	3.19791	1.09903	2.90976
SEC22B	20516	15.2537	5.24454	2.90849
NAGK	10591	2.91895	1.00385	2.90776
IFIT5	6435	5.75113	1.97937	2.90554
XRCC2	29664	1.78357	0.613989	2.90489
TRAPPC6B	22620	2.02169	0.696208	2.90386
HSPA13	12073	3.3469	1.15266	2.90363
AZI2	26774	4.64424	1.60125	2.90038
YAE1D1	6478	3.35796	1.15794	2.89994
C9orf40	6304	1.66709	0.575462	2.89696
IER2	4437	9.50527	3.28286	2.89542
GPATCH4	7180	3.24672	1.12163	2.89464
TAF1D	5608	49.8178	17.2117	2.89441
PRPF19	16042	2.94085	1.0163	2.89368
CREBZF	7575	12.3412	4.26679	2.89239
PALB2	38196	1.49466	0.517208	2.88986
MYEOV2	9785	1.60075	0.554754	2.88551
LOC100506713	27212	1.44868	0.502489	2.88301
CLN8	22867	1.71591	0.595729	2.88035
WDR77	9319	4.66448	1.62302	2.87395
SHMT2	5363	2.35322	0.81901	2.87325
SRGN	16740	4.40891	1.53464	2.87293
SLC41A1	23941	1.46441	0.509766	2.87271
HSPA14	33480	2.90047	1.01022	2.87113
RMI2	6307	1.51713	0.529013	2.86785
TMEM68	34566	2.09373	0.73018	2.86742
ZDHHC6	16615	2.91539	1.01758	2.86502
TIMM21	10459	3.10438	1.08397	2.8639
C5orf62	18791	1.63752	0.571914	2.86323
C18orf32	6097	2.87807	1.00597	2.86099
GOLGA7	20419	3.56794	1.2471	2.86099
FIGNL1	6257	2.44973	0.8565	2.86016
CKS2	5506	12.1959	4.27051	2.85584
MTHFD2	16735	6.6857	2.34287	2.85364
TGDS	22204	2.66313	0.933512	2.85281
SLC39A6	20864	2.09181	0.733771	2.85077
RNF114	17509	3.43369	1.20449	2.85074
ARL5A	27530	3.76994	1.32273	2.85012
C14orf28	9954	4.15621	1.45843	2.84978
CPSF4	18434	1.42651	0.50077	2.84863
KCTD11	3055	1.65993	0.582851	2.84795
ADPRHL2	5081	2.6148	0.918446	2.84698
ATP5G1	3085	2.6256	0.922998	2.84464
MFAP1	20219	1.42087	0.500165	2.8408
SRSF6	5741	31.7836	11.1883	2.84079
RNF146	21879	6.67753	2.35106	2.84022
PIGP	7795	1.76916	0.623192	2.83887
ZNF451	80271	5.42329	1.91128	2.83752
INPP1	28196	2.0579	0.725319	2.83723
BET1	12691	3.9737	1.40156	2.8352
OLR1	13892	2.85676	1.0092	2.83072
ATP6V1B2	24504	5.453	1.9272	2.82949
TOR1AIP2	37840	5.40907	1.91203	2.82897
KCTD9	30621	6.99291	2.47278	2.82795
POLR1C	4470	2.84388	1.0071	2.82383
UTP23	8180	4.40969	1.56179	2.82348
EPM2AIP1	7439	11.0281	3.90795	2.82197
PRPF38A	13774	3.22518	1.14463	2.81766
TIMM9	18863	2.33995	0.831173	2.81524
GBP1	13057	6.34413	2.2561	2.81199
RPS29	9053	13.7453	4.89034	2.8107
UNC119B	13613	1.58667	0.564768	2.80942
OSR2	7696	3.78956	1.34933	2.80848
EXO1	41749	2.26059	0.805802	2.80539
HBXIP	6670	4.09039	1.46279	2.79629
TIGD7	6632	1.70919	0.611316	2.79592
SNHG7	3591	6.68385	2.39077	2.79569
CDC25A	31134	2.17249	0.777333	2.7948
PSMG1	8057	5.20061	1.86436	2.78949
DEXI	13510	1.45897	0.523187	2.78862
ALG2	5540	6.51934	2.34	2.78604
FAM206A	6565	1.48547	0.534556	2.77889
SUGT1	35603	3.36686	1.21306	2.77551
ATP1B3	49913	5.61682	2.02493	2.77383
POLR1E	17749	3.07535	1.11133	2.76727
SMEK1	52689	6.81371	2.46258	2.7669
C9orf47	5280	2.44469	0.883605	2.76672
XPA	22501	3.17681	1.15245	2.75657
RNMTL1	10229	1.60219	0.581376	2.75586
CCRN4L	30153	5.8344	2.11728	2.75561
HNRNPH2	6008	5.36987	1.95066	2.75285
NXF1	13367	2.68757	0.976438	2.75242
ETNK1	65533	3.66601	1.33346	2.74925
MAP1A	14013	3.2455	1.18079	2.74858
MTRF1L	15526	5.17545	1.88521	2.74529
RIOK2	22435	4.94493	1.80223	2.74378
NANS	26407	2.97525	1.08515	2.74179
TM2D3	10546	4.62142	1.68694	2.73953
GUF1	22265	3.40404	1.24277	2.73907
ZCCHC9	11564	4.05981	1.48295	2.73766
ZNF614	15104	2.24387	0.821246	2.73228
TTPAL	18698	2.38855	0.874637	2.7309
NME1	8531	3.30286	1.20996	2.72973
TMEM199	4403	2.95393	1.08218	2.72961
B2M	6673	31.6742	11.6042	2.72955
AIMP2	14584	1.63316	0.598614	2.72824
MRTO4	8548	1.99419	0.731642	2.72564
PUS1	14662	1.77315	0.650845	2.72438
C3orf52	31892	5.7939	2.12722	2.7237
ZNF518B	17529	2.34315	0.860934	2.72164
SLC7A5	39472	4.7785	1.75669	2.72017
YOD1	7229	24.8748	9.14667	2.71955
BCL2L1	58396	9.98168	3.67064	2.71933
DDX21	28388	5.97573	2.19763	2.71917
ZNF121	18918	5.27029	1.9396	2.7172
AP1AR	38317	1.50551	0.554488	2.71514
YBX1	19955	14.7783	5.44741	2.7129
GCC1	4973	2.19633	0.80997	2.71162
YTHDC1	39720	9.88784	3.64763	2.71076
APOLD1	65549	1.87391	0.691803	2.70873
SLFN5	24676	14.0799	5.20289	2.70617
NAF1	40214	2.48325	0.917751	2.7058
ORMDL1	14105	5.64013	2.08475	2.70542
RPL32	6638	19.3609	7.16011	2.70399
PPP1R15A	3671	15.9882	5.91639	2.70236
GHITM	14127	5.82201	2.15546	2.70105
HSPD1	13691	5.97825	2.21461	2.69946
BAX	6939	3.26715	1.2108	2.69834
LAMTOR3	16209	4.3471	1.61104	2.69832
MRPL15	13294	2.52693	0.937612	2.69507
DUSP1	3111	189.142	70.224	2.69341
TOPORS	12085	5.23047	1.94258	2.69254
RPL36A	5265	11.6335	4.32187	2.69177
ETAA1	13092	5.52212	2.05164	2.69156
FLJ35776	3266	3.12646	1.16195	2.6907
NEK9	44961	1.50861	0.560985	2.68922
RIOK1	28209	1.65777	0.616501	2.689
OGFRL1	13497	5.6115	2.08769	2.6879
ANXA1	18527	40.5044	15.0849	2.6851
BLZF1	28587	5.21418	1.94295	2.68364
CHMP5	17191	2.38257	0.887975	2.68315
JOSD1	14912	4.73677	1.76559	2.68283
FEM1C	23984	9.28016	3.46215	2.68046
TP53INP2	9090	3.7057	1.38375	2.67801
PRKAB1	13669	3.16573	1.18378	2.67426
WDR43	53548	8.54447	3.19601	2.67348
ADAMTS5	49209	3.23466	1.21063	2.67188
COX7A2L	10712	4.24348	1.58824	2.67181
ISCA1	18028	2.42462	0.907585	2.67151
C1orf123	6518	1.43985	0.538972	2.67147
DPM1	23656	5.37373	2.01476	2.66718
PSME2	3282	2.92016	1.09521	2.6663
TSPYL2	6187	1.76537	0.662217	2.66585
CENPW	8502	1.46514	0.549707	2.66531
NIP7	3599	4.00393	1.50347	2.66313
CCDC59	6502	5.69472	2.14033	2.66067
RNASEH1	13250	4.20649	1.58129	2.66016
ZNF622	14267	5.69882	2.14394	2.65811
RPS3A	5051	24.7992	9.33078	2.65778
NHP2	4497	2.24511	0.84573	2.65464
YTHDF1	20757	2.72054	1.02511	2.6539
GPRC5A	22645	10.4693	3.95633	2.64622
DCAF13	28739	3.07156	1.16095	2.64573
MTO1	39726	1.76227	0.666234	2.64512
GTF2A2	19477	3.77703	1.42814	2.64472
NXNL2	40689	2.8868	1.09266	2.64199
C13orf27	7687	2.23282	0.845596	2.64053
PFDN2	17521	4.12011	1.56076	2.63981
ING3	24895	3.37071	1.27702	2.63951
C17orf81	7888	1.3585	0.51503	2.63771
HCCS	11799	2.28508	0.86735	2.63455
SLC2A3	17069	4.81293	1.82824	2.63255
FAM120AOS	7093	1.81977	0.691619	2.63117
MRPL44	10311	3.97901	1.5123	2.6311
GABARAPL2	11531	2.68444	1.02059	2.63028
CPNE1	38926	3.30878	1.25833	2.6295
SAV1	34664	4.59134	1.74668	2.62861
IKBIP	31408	5.25361	1.99971	2.62719
RG9MTD1	4378	4.21919	1.60903	2.62219
CEP95	30905	3.31949	1.26672	2.62054
TEX10	50903	5.36249	2.04728	2.61932
POLR2M	10853	6.92527	2.64403	2.61921
TBRG4	11619	2.89789	1.10661	2.61871
PRPF38B	9491	11.554	4.41533	2.61679
ZNF721	59664	2.14359	0.819488	2.61577
DNAJC9	4444	6.83205	2.61413	2.61351
COX11	16806	1.62655	0.622934	2.61111
CDC42EP2	7612	4.10268	1.57128	2.61104
CTSK	12234	2.85091	1.09241	2.60974
RDH10	30252	11.5182	4.41632	2.6081
RPS18	4430	16.5326	6.33999	2.60767
CCT2	16150	6.459	2.47801	2.60653
CSRNP2	22467	1.82204	0.699085	2.60632
DPH3	7929	3.73029	1.43274	2.60361
ADO	3724	4.36247	1.67583	2.60317
SNHG4	9433	8.49388	3.2633	2.60285
USP38	37072	3.94711	1.51649	2.60279
FAM96A	21447	1.38338	0.531997	2.60035
ZXDA	5204	1.41675	0.544993	2.59957
PSAT1	32951	2.42755	0.934347	2.59812
B4GALT4	29164	7.84858	3.02423	2.59523
C14orf166	15193	5.16374	1.99009	2.59473
TFB2M	25703	2.34076	0.902611	2.59332
PTGER4	13806	1.4011	0.540336	2.59302
TBRG1	13081	4.76219	1.83897	2.5896
TMEM30A	31995	7.03384	2.71818	2.5877
DYNLL2	6839	4.0799	1.5767	2.58762
RPS15A	7380	16.3852	6.33888	2.58487
ZNF639	11770	4.26668	1.65138	2.58371
UBIAD1	15237	1.34933	0.522384	2.58302
ZNF259	9464	3.05178	1.1816	2.58275
PSMD7	9514	8.77421	3.39853	2.58177
ATG12	13655	8.09431	3.13622	2.58091
COPS2	30384	8.39014	3.25278	2.57938
IFIT1	11423	12.5238	4.85849	2.57771
CCT7	18787	3.82292	1.48426	2.57564
GTPBP5	19730	1.56192	0.607394	2.57151
UBE2G2	33257	2.75709	1.07231	2.57117
LTV1	20436	4.46997	1.74007	2.56884
TMEM222	14256	2.01835	0.785805	2.56851
ATP5L	8459	5.742	2.23787	2.56583
GRWD1	8135	1.50168	0.585785	2.56353
NDUFA6	5359	2.85595	1.11442	2.56272
EXOSC2	11295	2.18186	0.851571	2.56216
EIF3J	25736	5.59363	2.18348	2.5618
ERH	18182	5.07867	1.98295	2.56117
DNAJB4	12360	23.3537	9.11891	2.56102
BROX	20201	3.87751	1.51632	2.55718
STRAP	21123	8.88823	3.47627	2.55683
POLE3	3512	3.94832	1.5444	2.55654
MAD2L1	7435	5.26819	2.06232	2.5545
LY6E	3926	3.26131	1.27697	2.55394
MBD1	14893	3.84258	1.5054	2.55253
PA2G4	9592	4.96513	1.94567	2.55189
TYMS	15896	4.39261	1.72201	2.55086
TMEM167A	24608	8.56726	3.3604	2.54948
RBM12B	9494	6.94376	2.72587	2.54736
TMEM60	4703	3.78125	1.4844	2.54733
CCDC117	16622	3.31715	1.30337	2.54506
SF3B14	8861	2.68019	1.05348	2.54413
C12orf47	3134	1.68398	0.661933	2.54403
TDG	23064	7.7808	3.05849	2.544
SLIRP	9517	3.4213	1.34507	2.54359
EIF3E	46988	6.95428	2.73424	2.54341
CHORDC1	22936	4.85182	1.90763	2.54338
ZNF550	9383	1.29367	0.508758	2.5428
LOC100506714	30024	1.30153	0.511854	2.54278
DNAJC19	6065	1.70251	0.669837	2.54168
MRPS21	14551	2.71234	1.06752	2.54079
CCT8	17363	7.14824	2.81451	2.53978
MRPL21	12558	1.32705	0.523006	2.53735
YIPF6	38504	1.84998	0.729142	2.5372
NDUFA5	16876	2.41203	0.951652	2.53457
DHFR	28756	2.33923	0.923033	2.53429
LOC339290	8407	3.62738	1.43326	2.53086
TK1	13126	2.21321	0.874794	2.52998
RNMT	37851	2.80258	1.10801	2.52938
REXO2	10893	4.46691	1.76624	2.52905
MGAT1	19597	4.76384	1.88485	2.52744
NAA20	16340	3.56689	1.41135	2.52729
GEMIN4	7841	1.38712	0.548984	2.5267
CDCA5	6689	2.78207	1.10158	2.52553
TNFAIP1	11488	5.84638	2.31642	2.52389
AHCYL1	38978	5.74414	2.27734	2.5223
XBP1	6013	14.4245	5.71952	2.52198
KARS	19964	3.35	1.32889	2.5209
ABHD13	15841	3.29829	1.30958	2.51859
OPN3	47250	2.59702	1.03123	2.51837
FUNDC2	30128	1.53075	0.608261	2.5166
ATP6V0C	6498	3.75372	1.49184	2.51617
RPL34	9918	13.5738	5.39602	2.51552
ARMCX5	4990	1.79608	0.714408	2.51408
TAF9	18288	5.03012	2.00113	2.51364
MRPL32	5515	4.31877	1.72091	2.50959
RAB33B	22109	1.84636	0.735878	2.50906
SLFN12	21463	3.14449	1.2534	2.50877
GNL2	29174	3.6479	1.45477	2.50754
TM4SF1	8764	3.39865	1.35553	2.50725
CIRH1A	36439	2.0222	0.806993	2.50585
TUFM	3998	1.88531	0.752417	2.50567
YIF1A	4588	1.59542	0.636788	2.50542
C16orf80	15800	2.23071	0.890634	2.50463
SYNC	22855	5.29799	2.11597	2.50381
MRPL2	5476	1.58393	0.632666	2.50358
WBP4	22443	4.83194	1.93032	2.50318
TRA2A	27256	8.55064	3.41606	2.50307
CDK4	4721	3.73767	1.49339	2.50281
ZNF621	14668	2.58589	1.03362	2.50178
RAD51AP1	21264	3.31933	1.32841	2.49872
TRMT6	12688	1.97487	0.790621	2.49787
EBNA1BP2	8397	4.84226	1.9398	2.49627
C11orf46	14517	5.32945	2.13557	2.49556
PRPF39	31503	4.93972	1.97988	2.49496
TOMM5	4225	6.4931	2.60556	2.49202
DAD1	24337	4.53026	1.81879	2.49081
SMUG1	8637	1.39478	0.560437	2.48874
NARG2	59537	1.69956	0.682934	2.48862
TCEB2	5883	2.07111	0.832231	2.48862
RNF6	9604	6.19249	2.48892	2.48802
RPS20	6402	11.8083	4.74778	2.48712
ZNF672	11185	1.30709	0.525829	2.48577
KCNQ1OT1	59461	1.9187	0.771905	2.48567
CENPN	26607	2.86147	1.1516	2.48478
MYC	5366	9.20879	3.70616	2.48473
RPL35	4083	11.3483	4.56891	2.48381
TFRC	32878	2.05815	0.828662	2.4837
C20orf30	13250	2.54998	1.02679	2.48345
C18orf21	6663	4.39039	1.76829	2.48285
PDCD5	6265	4.64486	1.87091	2.48267
NECAP1	15567	2.75789	1.11163	2.48094
THAP5	7497	4.83897	1.95063	2.48072
RIOK3	30313	4.77725	1.92588	2.48055
MTRR	32019	2.54589	1.02657	2.48
TRUB1	39488	2.21744	0.894819	2.47809
C19orf43	4076	5.04408	2.03574	2.47776
PSMD10	7440	2.15891	0.871345	2.47768
ANXA4	84470	1.77576	0.716894	2.47702
PGAM1	7172	5.83355	2.35525	2.47683
ZNF146	24172	4.49866	1.81672	2.47625
ZBTB24	20722	2.60444	1.05335	2.47253
SLC25A3	8376	17.2764	6.9875	2.47247
FEN1	4606	4.60259	1.86176	2.47217
UTP14A	23642	1.45099	0.587169	2.47116
NDUFS6	14672	2.19225	0.887233	2.47088
NUPL1	40896	5.42119	2.19454	2.47031
LYRM2	6532	3.38499	1.37088	2.46921
ABCE1	31521	6.24804	2.53078	2.46882
TUFT1	43279	2.22734	0.902407	2.46822
LOC440944	8638	22.7625	9.22286	2.46805
RSRC2	22371	12.5816	5.09786	2.46802
ACP1	13414	5.97857	2.42429	2.46611
MRPL33	8025	7.47785	3.0344	2.46436
RWDD4	19543	1.416	0.575067	2.46232
SHFM1	21125	5.2048	2.11483	2.4611
FBL	11962	2.16954	0.881795	2.46037
IDH3A	21166	1.25539	0.510332	2.45995
AIMP1	33615	4.97482	2.02254	2.45969
CD164	16046	12.4467	5.06379	2.45798
RPL13	6173	8.64199	3.52041	2.45482
MOCS2	11704	1.60764	0.655473	2.45264
ABT1	3107	3.20067	1.30509	2.45245
BAG5	6271	4.63908	1.89213	2.45178
PSAP	35028	4.05864	1.65616	2.45063
RAB5A	38096	6.20809	2.53432	2.44961
PSMA2	15344	4.71513	1.92561	2.44864
CCNI	27949	6.32532	2.5849	2.44703
FAM36A	9721	5.81855	2.37849	2.44632
CHTF8	14582	2.77953	1.13638	2.44595
C14orf149	11668	3.95873	1.61869	2.44564
CLK1	11736	14.6639	5.99696	2.44522
PPA1	30605	2.05281	0.839933	2.44402
AK3	32487	1.83925	0.753504	2.44093
CPEB4	71983	4.70139	1.92678	2.44002
CARS	56530	2.01697	0.827524	2.43736
ATP6V1C1	52038	2.57789	1.05802	2.43652
C4orf46	5372	3.77922	1.55136	2.43607
TRIM14	49920	1.38495	0.568631	2.43559
FTSJD1	7307	2.79172	1.14741	2.43306
IFT57	61759	1.37322	0.564434	2.43292
DDX19A	26458	1.77182	0.728483	2.43221
DONSON	10804	3.6781	1.51234	2.43206
HBEGF	13761	1.49521	0.614918	2.43156
PNPT1	59814	2.16364	0.889873	2.4314
ZC3H15	23203	8.58383	3.53045	2.43137
RAD1	10415	7.79958	3.20801	2.43128
ZNF200	13133	1.75373	0.721354	2.43116
MRPL39	21834	2.67357	1.09978	2.431
ISG20L2	5293	2.81353	1.15765	2.43038
ELP2	44852	3.49329	1.43905	2.4275
RBM15	7359	9.21854	3.79959	2.42619
ZDHHC5	33186	3.38836	1.39692	2.42559
NFYB	21183	1.87832	0.775297	2.42271
PSG4	12937	6.8464	2.82757	2.4213
STAT1	45215	17.3249	7.15591	2.42106
HERC6	64359	1.21328	0.501227	2.42062
SRSF1	6428	21.0873	8.71585	2.41942
ZBTB33	7645	1.71983	0.71126	2.418
CISD2	23829	1.70827	0.706618	2.41753
ORAOV1	9834	2.97443	1.23038	2.41749
ZNF347	20366	1.24702	0.516324	2.41519
TMF1	32507	5.29115	2.1909	2.41506
ZNF761	26289	1.39468	0.577729	2.41407
RPL24	5630	14.924	6.18319	2.41364
NT5C3	48668	2.53139	1.04887	2.41344
PAK1IP1	14783	2.1917	0.908637	2.41207
S1PR1	4772	5.34703	2.21709	2.41173
MED6	16428	4.56324	1.89298	2.41061
TM2D2	7715	3.42927	1.42288	2.41009
RECQL	32760	3.83766	1.59259	2.4097
NCBP2	7192	2.8555	1.18503	2.40964
C7orf49	5047	1.83223	0.760416	2.40951
DCUN1D5	41532	3.34865	1.39077	2.40777
MRPL24	3830	1.56288	0.649366	2.40678
ZBTB5	27308	4.07849	1.69515	2.40598
TMED2	13613	6.18784	2.57287	2.40503
METTL3	13176	2.30924	0.960416	2.40442
FLCN	24976	1.79703	0.747537	2.40393
SERINC1	28460	8.87331	3.69352	2.4024
DIS3	26805	5.98113	2.48966	2.40239
YIPF5	12550	12.1751	5.06897	2.40189
C14orf101	69722	1.23416	0.513836	2.40186
LOC400657	6062	3.39535	1.41437	2.40061
ALG11	17258	3.38642	1.41284	2.39689
DCAF16	10104	7.006	2.92372	2.39626
MRPS16	3851	4.9453	2.06438	2.39554
SDC4	23136	11.725	4.89451	2.39554
EIF3D	18381	5.69376	2.37768	2.39467
SLFN11	23392	1.67918	0.701329	2.39428
RRP15	52697	2.81828	1.17711	2.39424
C8orf44	13591	1.8064	0.755103	2.39226
LPXN	51296	12.5398	5.24443	2.39107
TXNL4B	9460	1.4819	0.61985	2.39074
CCDC72	3852	7.2269	3.0246	2.38937
C12orf44	7522	2.65091	1.11094	2.38619
RNF139	13852	3.52341	1.47765	2.38447
SNRPB2	11809	5.14649	2.15858	2.3842
BUD31	10639	3.48322	1.46139	2.3835
FASTKD2	30800	3.09333	1.29881	2.38166
NOA1	14311	1.48634	0.624459	2.3802
ATXN7L3B	3682	8.43184	3.54428	2.379
PPP1R3F	18250	1.22359	0.514362	2.37885
C5orf15	13209	3.01116	1.26585	2.37877
KLF5	18535	15.3607	6.4607	2.37756
TRIM13	21461	3.94916	1.6619	2.37629
ZNF281	3747	13.7662	5.79461	2.37569
LINC00472	6300	7.01053	2.95096	2.37568
TMEM126B	7962	2.20757	0.929336	2.37543
RCAN1	98599	1.36887	0.576476	2.37455
C1orf124	16308	2.44663	1.03052	2.37417
TRIP6	6127	2.39498	1.00907	2.37345
ATP5F1	12783	6.02777	2.53977	2.37335
CDCA7	14158	1.48944	0.627615	2.37317
UTP15	16197	2.67329	1.12712	2.37179
LITAF	39745	2.64245	1.11556	2.36872
KIAA0020	39976	5.24059	2.21264	2.36848
SPTY2D1	28073	2.96216	1.25132	2.36723
MRPS25	16798	1.57363	0.664824	2.36699
EXOSC3	4760	6.19513	2.61875	2.36568
TCP1	11206	6.90798	2.92195	2.36417
TUBB2A	3882	2.26978	0.960616	2.36284
CCNK	30114	6.03026	2.55294	2.36208
ATP6V1G1	11159	6.1492	2.60438	2.3611
MFAP3	18496	3.59897	1.52441	2.36089
ADSS	43643	3.64758	1.54563	2.35993
GEMIN7	12265	1.23664	0.524333	2.3585
TMX1	17487	3.42973	1.45443	2.35813
LHX9	17639	3.10648	1.31757	2.35773
TMED7-TICAM2	37804	5.11163	2.16809	2.35767
RPL35A	5670	18.3494	7.79303	2.35459
NCL	9747	18.1574	7.71172	2.35452
CSRNP1	11761	5.32437	2.26333	2.35245
MED4	19149	4.53673	1.92924	2.35156
TRIM28	6247	4.34532	1.84841	2.35084
DUSP11	17960	3.21194	1.36683	2.34992
DPF2	19227	1.86772	0.794827	2.34984
RPL14	5059	12.4411	5.29629	2.34902
TUG1	9747	11.8109	5.02804	2.34901
GJA1	14129	10.602	4.51413	2.34863
SYNPO2	172407	2.33017	0.992179	2.34854
RPL30	3881	19.8102	8.4365	2.34815
CXorf26	5263	3.28861	1.40055	2.34808
PSG5	18794	10.6367	4.53114	2.34747
SSBP1	12082	5.06662	2.16058	2.34503
MED10	6601	6.25708	2.66868	2.34463
MCM8	44534	2.08109	0.887759	2.34421
CLTA	21207	6.11541	2.60885	2.3441
DKC1	14934	1.92511	0.821444	2.34357
WARS	42556	1.70386	0.72715	2.3432
RPS19BP1	3763	2.49401	1.06582	2.33999
ZRANB2	17999	19.3318	8.26385	2.33932
AKIRIN2	27408	5.47196	2.33973	2.33871
MID1IP1	5099	1.52995	0.654341	2.33815
SDR39U1	3036	1.73834	0.743636	2.33762
COPS8	13406	4.08566	1.74858	2.33656
SPG20	68543	2.97327	1.27272	2.33615
TMEM14B	9220	2.09355	0.896249	2.3359
MAD2L1BP	11410	1.55253	0.665136	2.33415
FAM26E	6902	2.92893	1.25486	2.33407
ETS2	19030	5.90835	2.53224	2.33325
IARS	83414	4.90836	2.1049	2.33187
SKP1	20643	6.99533	3.00008	2.33171
LARP6	22610	3.01516	1.2933	2.33137
TXLNA	18542	3.46877	1.48802	2.33113
C3orf58	20571	1.2337	0.529408	2.33034
BAG2	12909	6.7009	2.8755	2.33034
ATP5J2	8041	3.58806	1.54054	2.32909
C19orf48	7014	4.58612	1.96929	2.32882
TAF15	37751	4.48455	1.92657	2.32774
TMEM39A	32771	7.01875	3.01599	2.32718
TERF2	30411	1.98216	0.851938	2.32665
C11orf58	19754	6.5386	2.81317	2.32428
ODC1	7946	4.62447	1.99015	2.32368
MIR22HG	4769	22.1919	9.55103	2.32351
ZXDB	5642	2.18461	0.940905	2.32182
NOL8	28237	1.98931	0.857732	2.31927
CCDC82	37155	2.99031	1.29055	2.31708
GTF2H1	44775	4.52602	1.95341	2.31698
ITPA	14451	1.21947	0.526364	2.31678
ARL6IP6	43361	2.86424	1.23648	2.31645
ZNF211	9613	1.23168	0.53231	2.31384
MRPL47	16180	3.65527	1.58052	2.3127
C14orf135	42904	9.00854	3.89635	2.31205
LOC220906	12438	4.42023	1.91239	2.31136
TOMM40	12470	1.57329	0.680686	2.31133
ZNF669	4411	3.30328	1.42952	2.31076
KANSL2	29041	4.30332	1.86238	2.31066
EIF6	5870	4.25304	1.84094	2.31025
UBE2B	20930	3.9127	1.69409	2.30962
NRAS	12431	7.93184	3.43465	2.30936
BCL6	24349	4.69211	2.03198	2.30913
PSMG4	9139	1.24033	0.537219	2.3088
ZNF460	13584	6.21437	2.69172	2.3087
DEPDC7	17719	1.82206	0.789279	2.30851
NDUFA4	8234	8.3268	3.60819	2.30775
C20orf11	10387	2.30632	0.999627	2.30718
TMEM185B	5938	2.56588	1.11213	2.30718
TYW5	26826	2.53274	1.09811	2.30645
PRPS1	22603	4.90534	2.12995	2.30303
AK2	28972	3.11793	1.35448	2.30194
WDR36	38331	3.29246	1.4305	2.30161
SUB1	18581	8.36156	3.63308	2.30151
CCNE2	15030	2.47323	1.07544	2.29974
LAMP1	26273	2.3919	1.04068	2.2984
RPS23	5097	17.5355	7.62949	2.29838
MRPS30	6592	2.51321	1.09358	2.29815
CCNH	18772	8.80062	3.83274	2.29617
STK16	4868	1.2067	0.525585	2.29592
VBP1	23398	4.34901	1.89424	2.29591
C12orf23	18270	13.3943	5.83453	2.29569
ETF1	37149	8.90651	3.88185	2.2944
THTPA	3590	1.31029	0.571094	2.29435
PCNP	20240	6.64067	2.89473	2.29406
CENPK	45403	2.65075	1.15595	2.29314
PMPCA	13098	1.37698	0.60051	2.29302
SSR3	15045	40.1444	17.5211	2.2912
RPL23	3733	18.1408	7.91817	2.29103
MRPL18	7970	2.93664	1.28192	2.29081
TAX1BP3	5787	6.00462	2.62124	2.29076
COX7A2	6254	5.25038	2.29229	2.29045
LIG4	10925	1.47023	0.642446	2.28849
RFT1	41970	1.3865	0.605906	2.28831
SEC61A1	19315	10.9398	4.78109	2.28814
PSMC3IP	5419	1.8843	0.823675	2.28767
UTP11L	12114	4.34714	1.90052	2.28734
DDX58	71023	4.30817	1.88349	2.28733
PSMB5	9370	3.00234	1.31278	2.28701
ANAPC16	19861	1.4012	0.612778	2.28664
DDX18	17699	4.05144	1.77182	2.2866
BET1L	4499	4.36583	1.90973	2.2861
RALA	84572	7.37277	3.2263	2.28521
SLC25A25	41046	2.15955	0.945105	2.28498
TOMM20	19599	7.90676	3.46082	2.28465
FANCG	6179	1.16234	0.509196	2.2827
TMEM11	16646	3.00232	1.31569	2.28194
RPL37	3958	27.5954	12.0952	2.28152
UQCRB	8559	4.53882	1.9895	2.28139
ERVK13-1	15051	1.56419	0.68571	2.28112
RPL19	4445	13.9829	6.1305	2.28087
RPL15	3694	27.0039	11.8415	2.28045
RPS4Y1	25375	5.2629	2.30879	2.27951
SNX2	55053	3.01846	1.32418	2.27949
ZNF193	8236	2.5604	1.1235	2.27895
ACAT2	17099	1.77138	0.777282	2.27894
POLI	28756	1.20811	0.530182	2.27867
NXT1	4036	2.60499	1.14406	2.27697
SMG8	5241	2.07964	0.91356	2.27641
UMPS	18907	2.22913	0.980176	2.27421
TCP11L1	34147	3.21206	1.4128	2.27354
DGUOK	32136	2.95109	1.29809	2.27341
PSMD6	12890	7.60047	3.34409	2.27281
AMZ2	9161	1.22232	0.537816	2.27275
PEA15	10038	13.0298	5.73361	2.27253
ZNF800	22414	4.06176	1.78761	2.27217
SAFB2	35929	1.58641	0.69827	2.27191
MBD4	9060	3.46661	1.52763	2.26927
DDX55	18811	1.7724	0.781158	2.26894
PPP2CB	27227	7.54869	3.32731	2.26871
SSTR1	5065	19.8791	8.77173	2.26627
TSPYL1	5259	5.92959	2.61701	2.26579
CENPM	8408	1.63446	0.721999	2.2638
ARPP19	21782	9.07314	4.01172	2.26166
RPL12	3759	19.7872	8.74936	2.26156
SUPV3L1	28857	1.88534	0.833692	2.26143
BTBD19	5648	1.59211	0.704105	2.26118
DNAJC25	23000	2.552	1.12895	2.26051
ZNHIT3	9190	1.18601	0.524832	2.25979
NMD3	30697	5.0897	2.25257	2.25951
NDUFA8	15761	1.24623	0.551717	2.25882
AJUBA	11439	6.65548	2.94667	2.25864
RPL22L1	5381	9.8249	4.35313	2.25697
MARS	28703	1.99778	0.885248	2.25675
RPL18A	3394	10.7609	4.77044	2.25575
SMARCA5	44027	4.60648	2.04216	2.25569
SC5DL	20732	2.70169	1.19825	2.2547
DEM1	7782	1.1765	0.522046	2.25363
TRIM23	34681	1.56608	0.695023	2.25328
COPB2	32090	7.08962	3.14714	2.25272
DDX3X	16874	16.7778	7.45246	2.25131
BDKRB1	8554	1.33857	0.595296	2.24858
HNRNPAB	6677	8.70144	3.87112	2.24778
LYPLAL1	39016	1.62262	0.722309	2.24643
IKZF5	15115	2.57166	1.14487	2.24625
MRPS18B	8689	1.22006	0.543156	2.24624
SYDE2	43373	1.70711	0.760048	2.24606
PAICS	25620	4.15642	1.85109	2.24539
CDK1	16522	7.11631	3.17449	2.24172
G6PC3	5615	1.40578	0.627247	2.24119
ZNF623	17528	1.46233	0.652613	2.24073
ETV3	13925	4.38273	1.95656	2.24002
TRIM56	5104	1.7618	0.786512	2.24002
MAFG	9443	1.65966	0.741019	2.2397
PITHD1	9847	2.272	1.01457	2.23937
RPL9	4824	24.0234	10.7293	2.23905
POLR2C	9371	2.73135	1.2205	2.23789
HELLS	56283	2.25453	1.00762	2.23748
YARS	42794	3.41076	1.52496	2.23662
STX6	49871	3.10511	1.38832	2.2366
LRPAP1	28901	1.14965	0.514051	2.23645
HAUS3	13765	2.6629	1.1908	2.23623
ZNF773	8202	1.58345	0.708193	2.2359
CDC6	15268	2.84346	1.27189	2.23562
TRMT61B	20488	1.27453	0.570399	2.23445
SNHG6	3613	13.8145	6.18969	2.23186
SEC61B	8332	7.6196	3.41421	2.23173
KAT8	13730	1.25844	0.564078	2.23097
CHCHD2	4922	6.351	2.84914	2.22909
TRIM38	22282	4.61249	2.06936	2.22895
C7orf30	10241	3.65892	1.64184	2.22855
AHR	47500	3.75881	1.68725	2.22777
MRPS18C	5812	5.1554	2.31463	2.22731
GARS	39468	10.2558	4.60456	2.22731
SRSF5	4894	19.2561	8.64605	2.22716
TPRA1	17661	1.30185	0.584807	2.22612
LAMTOR1	6096	4.19323	1.88384	2.22589
UBE2A	9881	3.74113	1.6809	2.22567
C6orf125	14159	1.33213	0.59862	2.22533
CEP55	32481	1.41641	0.636541	2.22517
ERLIN1	35968	1.53493	0.689832	2.22508
ATP5O	12402	2.15967	0.97146	2.22312
HNRPDL	7662	28.0383	12.6313	2.21975
SBDS	7899	4.61013	2.07695	2.21966
SERP1	4649	9.14197	4.11943	2.21923
SARS	24290	7.49597	3.37781	2.21918
PLAGL2	15240	2.60026	1.17178	2.21907
DNAJC14	8677	1.72948	0.779731	2.21805
NDUFAF4	8581	1.66594	0.751106	2.21798
GXYLT1	63026	1.53748	0.693546	2.21684
CCDC71	3818	2.98095	1.34478	2.21668
ARMCX1	4162	1.30664	0.589738	2.21563
TRNT1	22107	3.98886	1.80165	2.214
AHSA1	11443	1.74056	0.787099	2.21136
PIGW	3748	4.1212	1.86414	2.21078
DDX60L	123753	1.41687	0.640892	2.21078
GOSR2	18248	6.57435	2.97436	2.21034
TMEM70	6642	2.30083	1.0411	2.21
SQSTM1	31690	4.84906	2.1942	2.20994
ZWINT	3836	3.71388	1.68063	2.20981
CHRAC1	5856	1.68099	0.76079	2.20953
RPL5	9888	22.1583	10.0404	2.20691
PSMC6	20821	5.47285	2.48168	2.2053
CLTB	24085	2.92483	1.32644	2.20502
AMMECR1L	24308	2.5561	1.15923	2.205
MDH2	18538	2.72561	1.23621	2.20481
C6orf211	17811	1.43518	0.651278	2.20364
PPCS	3914	2.55427	1.15916	2.20355
C22orf13	14870	2.12024	0.962612	2.20259
ZNF726	19086	1.40783	0.639298	2.20215
CCNT2	40524	7.24666	3.29091	2.20202
PMP22	35549	2.15886	0.980676	2.2014
ZKSCAN1	22185	3.226	1.46568	2.20103
RER1	13672	3.30598	1.50214	2.20085
SFPQ	9543	20.9038	9.49969	2.20047
RPE	18940	5.18866	2.35897	2.19954
SETMAR	13962	1.12413	0.511369	2.19828
UCHL1	11549	12.1824	5.54197	2.19821
PYROXD1	33645	3.58655	1.63189	2.19779
MCM4	17957	3.14694	1.43445	2.19383
C20orf4	20407	2.33542	1.06517	2.19253
TMX3	41429	3.99835	1.82491	2.19098
EIF3M	18624	7.1263	3.25286	2.19078
ZNF256	6877	2.07539	0.947369	2.19069
GLUL	10503	3.90871	1.78577	2.18881
SEC61G	7000	8.80764	4.02613	2.18762
DYNC1LI1	44904	3.42168	1.56419	2.18751
UHMK1	32456	4.40459	2.01395	2.18704
LOC100130890	12190	1.80896	0.827584	2.18583
PLEKHF2	22965	6.58811	3.01589	2.18447
ZMYND19	8407	1.21731	0.557263	2.18444
TMEM14C	8215	2.85744	1.30892	2.18305
EIF2B5	10290	2.39273	1.09674	2.18167
FANCB	29656	1.93935	0.888974	2.18156
SUPT7L	12771	2.40044	1.10049	2.18125
LGALS3BP	8727	1.54407	0.708179	2.18034
SNRPB	9219	9.57446	4.3933	2.17933
NOM1	23460	3.28681	1.50873	2.17853
DTL	69269	3.40583	1.5637	2.17806
C1orf63	5246	9.29041	4.26572	2.17792
MTPAP	39538	2.31562	1.0636	2.17715
CTSL1	5411	3.42219	1.57188	2.17713
C5orf28	39639	2.29624	1.05498	2.17657
SLC19A2	22060	1.51032	0.693959	2.17638
ZCCHC10	29563	1.51277	0.695255	2.17585
RNPC3	29282	3.6925	1.69731	2.1755
SEC62	31582	5.90109	2.71392	2.17438
PNISR	25367	6.51377	2.99702	2.17342
VPS11	14196	1.35776	0.624834	2.17299
TERF2IP	9707	5.31871	2.44874	2.17202
PTAR1	50439	7.1091	3.27455	2.17102
ADAT1	24975	1.31616	0.60636	2.17059
CCT6A	12305	5.95549	2.74445	2.17001
RCBTB1	53638	1.11826	0.515945	2.1674
MRPL17	3017	4.16611	1.9222	2.16737
PPP1R8	20932	2.91008	1.34357	2.16593
CYR61	3205	247.546	114.313	2.16551
KRCC1	28525	3.6369	1.6799	2.16495
FMR1	39179	1.85834	0.858643	2.16428
UBE2D3	72900	9.14097	4.22966	2.16116
B7H6	25560	1.2281	0.568354	2.1608
C12orf73	7013	1.44494	0.668933	2.16007
SLC39A7	3612	2.27428	1.05295	2.15991
RPP14	13949	3.50056	1.62136	2.15903
DTWD1	24108	4.08514	1.89323	2.15776
PSMB1	18214	8.99249	4.16782	2.1576
ZNF24	12249	9.12626	4.23013	2.15744
NAA30	22196	3.75267	1.73963	2.15717
SPIN4	4112	1.37833	0.639031	2.15691
TAF11	10265	2.16384	1.00374	2.15578
TWF1	12653	6.06794	2.81597	2.15483
AKIRIN1	14822	8.11046	3.7655	2.15389
FBXO8	47593	1.64971	0.766064	2.15349
PCID2	31105	3.4169	1.5873	2.15265
DRAM1	46297	12.7332	5.91523	2.15261
TM9SF1	6530	1.37395	0.638328	2.15242
RPF2	43504	1.94382	0.903299	2.15191
RCC1	33254	2.79497	1.2989	2.1518
SLC12A4	25221	2.58155	1.19987	2.15152
LOC100506710	10506	2.3348	1.08618	2.14955
TXNL4A	15666	2.86102	1.33138	2.14891
NOL11	26206	2.85366	1.32811	2.14866
IRF2BP2	5257	6.1124	2.84566	2.14797
ZCCHC8	29398	2.55078	1.1884	2.1464
VMA21	12180	3.30627	1.54085	2.14574
XPOT	44311	4.343	2.02476	2.14495
BTF3	7199	12.4499	5.80453	2.14486
SLC1A5	13703	5.59538	2.60893	2.1447
NCOA4	25627	10.2286	4.76948	2.14459
ZBTB39	7681	1.9418	0.905466	2.14453
MRPL42	36283	2.36525	1.10299	2.1444
SERPINB1	8348	2.77433	1.29408	2.14386
SNRPD3	16892	3.25776	1.52079	2.14215
DTYMK	11227	1.52878	0.713733	2.14195
DIABLO	19860	1.7897	0.835649	2.14169
ZBTB6	5275	4.21077	1.96635	2.14141
MCM3	20771	3.00483	1.40326	2.14132
GATC	17316	1.57029	0.733732	2.14014
ABHD4	14119	2.35815	1.10195	2.13998
SIKE1	11204	2.0726	0.968988	2.13893
ZNF197	23453	2.43814	1.14017	2.1384
ZNF263	7973	2.25345	1.05394	2.13812
FASTKD5	13368	5.77128	2.69974	2.13772
PLAGL1	124299	1.13912	0.533082	2.13686
PDCD6IP	71130	4.36856	2.0447	2.13653
EEF1E1	29236	2.35846	1.10399	2.13631
FBXO30	16650	7.83337	3.66905	2.13499
POLR3D	6062	3.66411	1.71622	2.13499
TGS1	52215	5.28751	2.47681	2.13481
CCNC	26428	4.06601	1.9049	2.1345
POLR2H	5170	1.70875	0.800713	2.13404
SMNDC1	11910	7.3361	3.43776	2.13398
JRKL	3570	2.50029	1.17187	2.13359
MTA2	8638	2.68563	1.25876	2.13355
SMEK2	69283	2.48064	1.16272	2.13348
RABGGTB	8879	29.169	13.6737	2.13322
FEM1A	3844	3.60122	1.68829	2.13306
DCLRE1B	8794	1.37509	0.644716	2.13286
ATAD1	65043	4.54094	2.12935	2.13255
OCIAD1	30775	3.5809	1.67982	2.13172
SLC35C1	8945	1.67668	0.786585	2.13159
C3orf19	20914	2.59159	1.21664	2.13012
SNRPF	7530	4.91832	2.30959	2.12952
ZFYVE1	57762	1.0702	0.502643	2.12915
FXC1	3235	6.0362	2.83504	2.12914
TEX261	8934	2.12664	0.999067	2.12863
IFNGR1	21947	3.85798	1.81246	2.12859
M6PR	9401	4.06142	1.90846	2.12811
MRPL27	5335	3.46865	1.6301	2.12788
ZNF37A	29015	1.30488	0.613297	2.12765
LOC729678	5768	1.16805	0.549053	2.12739
PMPCB	17261	3.76475	1.77012	2.12683
DDX24	30291	3.73231	1.7558	2.1257
FBXO28	47959	2.88124	1.35552	2.12556
PDRG1	7126	1.75815	0.827257	2.12528
IL11	6058	1.51131	0.71122	2.12495
YTHDF3	44226	8.04739	3.78816	2.12435
APEX2	7433	1.29656	0.610427	2.12402
CLSPN	37839	1.44387	0.679875	2.12373
MPHOSPH10	19789	3.07987	1.45035	2.12354
HAX1	3317	1.82628	0.860245	2.12298
BRIX1	9968	5.57397	2.62599	2.12262
NAA10	5092	1.13108	0.533019	2.12203
CGRRF1	28748	1.226	0.577859	2.12162
ANKRD49	5592	3.24577	1.53022	2.12111
SELT	27169	3.48469	1.64334	2.12049
TOM1	48720	1.4083	0.664206	2.12028
PVR	22331	2.99171	1.41154	2.11947
LSM6	14379	3.60812	1.7027	2.11906
ZNF619	13125	1.07169	0.505782	2.11888
PSMD3	17153	2.50824	1.18421	2.11807
ARMCX5-GPRASP2	5948	2.23851	1.05691	2.11798
ZNF417	10837	1.10104	0.520044	2.11721
MASTL	32096	2.61724	1.23638	2.11686
ATP5B	7894	6.09357	2.87963	2.11609
ZNF670	44176	1.34479	0.635523	2.11604
PDE12	5788	3.13982	1.48443	2.11517
KLHL9	4412	10.6892	5.05384	2.11506
FAM111A	12194	5.97876	2.82693	2.11493
BRAP	43841	1.50476	0.711812	2.11399
C17orf51	23371	1.14775	0.542938	2.11396
FAM122A	3646	2.7062	1.28039	2.11357
TMX2	28451	2.1349	1.01037	2.11299
UBFD1	16849	3.80919	1.80349	2.11212
USPL1	41857	2.68071	1.27249	2.10666
TIGD6	8045	1.30346	0.618868	2.1062
YWHAG	32235	7.25946	3.44682	2.10613
ZDHHC16	11198	1.38828	0.659262	2.10581
MED28	9888	4.44582	2.11134	2.10569
RPL26L1	10336	2.65446	1.26065	2.10563
MRPL3	40816	4.62371	2.19612	2.1054
CYP51A1	22597	2.35787	1.11998	2.10528
MIS12	3884	3.14297	1.49329	2.10473
DEGS1	10215	6.16669	2.92994	2.10472
UBA3	25644	2.86692	1.36222	2.10459
TXNL1	35868	5.37763	2.55541	2.10441
TMEM106C	5332	1.79024	0.850769	2.10426
WDR82	24222	5.19697	2.46995	2.10408
SLU7	17521	2.39139	1.13663	2.10393
C14orf2	9279	2.46549	1.17223	2.10325
RGS2	3239	1.13349	0.539066	2.10269
UCHL3	56142	2.23567	1.06329	2.1026
SLC25A46	23731	2.53922	1.20783	2.1023
RPS13	3282	16.3047	7.75619	2.10215
MRPL37	18217	2.20807	1.05052	2.10188
TIPARP	32353	39.1742	18.6377	2.10188
DDX20	12010	2.83097	1.34719	2.10139
EIF4A2	6325	68.2711	32.4937	2.10106
WTAP	29200	8.42619	4.01074	2.10091
CSGALNACT2	46816	4.35484	2.07305	2.10069
NPAT	65247	1.92122	0.915892	2.09765
ITM2B	28959	4.29224	2.04638	2.09748
S100A13	15293	1.84472	0.879509	2.09744
RPS10	8672	8.2952	3.95522	2.09728
ABHD5	31843	2.20124	1.04964	2.09714
MCEE	20589	2.21225	1.05545	2.09603
HSF1	23116	1.10652	0.527973	2.09579
STOML2	3266	2.33957	1.11686	2.09477
TRIM27	20990	1.7506	0.835849	2.0944
DSEL	10149	36.1942	17.2825	2.09427
TRIM25	26140	2.08383	0.995416	2.09343
TPBG	4211	5.0186	2.39743	2.09332
RPL26	5732	16.5651	7.91481	2.09292
RPUSD4	9599	1.22153	0.583721	2.09266
HSPA9	20748	7.71317	3.68774	2.09157
FBXL12	8789	1.79139	0.856491	2.09155
MED21	7200	3.04698	1.4578	2.09012
CLNS1A	21656	2.11702	1.01306	2.08973
TSEN15	22534	5.28963	2.53155	2.08948
RBBP5	35881	1.81172	0.867176	2.08922
RAB21	32493	5.86547	2.80938	2.08782
NFE2L1	13222	2.54069	1.21714	2.08743
PSMB3	11477	1.59345	0.763361	2.08741
SSU72	33210	1.86484	0.893605	2.08687
NDUFB2	9966	1.43902	0.690389	2.08436
EPT1	49806	2.09984	1.00756	2.08408
VPS37A	51133	4.25777	2.04303	2.08405
RAB23	33497	4.90878	2.35564	2.08384
SLC25A44	18858	1.36401	0.654573	2.08382
ZBTB43	33203	3.21446	1.54269	2.08367
C1orf43	14091	2.54685	1.22262	2.08311
U2AF1	14623	10.1102	4.85414	2.0828
TMEM167B	6152	4.76303	2.28706	2.0826
CCDC47	28479	3.83734	1.84273	2.08242
HPS1	30750	1.79915	0.86429	2.08165
ATMIN	11494	1.73084	0.831736	2.081
SRSF11	46337	7.53337	3.62018	2.08094
KLHL28	37653	2.00739	0.965287	2.07958
RPP38	7075	1.73839	0.835945	2.07955
EGLN2	9299	2.70201	1.29935	2.07951
ASB1	25266	4.45993	2.14507	2.07915
YIPF4	28701	2.05467	0.988308	2.07898
NFKBIZ	33036	19.7466	9.49918	2.07877
MPHOSPH6	22063	2.15909	1.03897	2.07811
MRPL35	13922	1.62511	0.782319	2.0773
MRPS11	11178	1.53549	0.739257	2.07707
PSMC5	4618	2.94652	1.41886	2.07668
DNTTIP2	9749	5.45114	2.62541	2.0763
GZF1	8663	2.82749	1.36189	2.07615
MRPL46	7925	2.05863	0.992237	2.07474
UBQLN1	48291	6.17088	2.97461	2.07452
BLCAP	10515	5.19269	2.50339	2.07426
DNAJB1	3620	7.83463	3.77792	2.07379
CRIPT	8557	1.09758	0.529312	2.0736
C17orf79	7443	2.0378	0.982794	2.07348
SNX12	7444	1.07887	0.520382	2.07323
TTTY15	29856	3.05041	1.47205	2.07222
PRKRIR	30877	1.84597	0.891333	2.07102
DYNLT1	8298	4.55161	2.19803	2.07077
PTCD3	35976	4.11846	1.98982	2.06977
ZNF706	8695	3.22602	1.55948	2.06865
CD2BP2	4596	2.09536	1.01356	2.06733
ZC3HAV1	66200	2.98264	1.44279	2.06727
PPIH	18382	1.45426	0.703679	2.06665
RBM34	30074	2.74675	1.33015	2.06499
CIAPIN1	19283	1.93369	0.93753	2.06254
FAM76B	20849	3.11916	1.51234	2.06247
RPL39	5138	9.67984	4.69517	2.06166
MRPS36	12413	1.05922	0.513877	2.06123
NDUFS3	5554	1.97555	0.958687	2.06068
ATF5	5235	1.32287	0.641971	2.06064
C10orf137	44629	3.06743	1.489	2.06006
INTS6	91575	3.73377	1.81252	2.05999
C16orf72	28019	12.9742	6.3019	2.05878
TES	48291	11.7755	5.72018	2.05859
ATP5E	3690	9.76452	4.74505	2.05783
SLC35A4	4264	2.41085	1.17169	2.05758
DNAJC2	32400	2.5786	1.25333	2.0574
ARGLU1	24853	7.64652	3.71672	2.05733
NDUFA12	32402	1.44537	0.70264	2.05706
TXLNG2P	39813	1.04492	0.508076	2.05662
DHX15	57097	7.92355	3.85279	2.05657
PPME1	83381	5.2766	2.56603	2.05633
PRMT10	45747	1.20782	0.587399	2.05622
TMEM65	61782	1.11755	0.543679	2.05553
SKA3	23008	1.53187	0.745632	2.05446
PSMD13	16177	2.92741	1.42504	2.05427
DCAF17	50802	1.35407	0.659478	2.05325
ADSL	20072	1.83482	0.893936	2.05252
SP100	129447	3.49627	1.7034	2.05252
UQCRFS1	5970	6.31113	3.07526	2.05223
MTERFD2	15239	1.56447	0.762333	2.05221
PDCD7	16458	1.35797	0.661752	2.05208
ARPC5L	8213	2.79946	1.36421	2.05207
COMMD6	12642	1.99476	0.972267	2.05166
SEC23IP	52086	2.6784	1.30554	2.05156
EIF3I	9235	3.04126	1.48259	2.05132
ZNF791	18945	2.2722	1.10772	2.05124
NDUFS5	8342	2.60213	1.26867	2.05107
RDH14	5971	2.09439	1.02119	2.05093
PPID	14274	1.87279	0.913182	2.05084
ATP6V0D1	43173	1.52963	0.745989	2.05047
IP6K2	29276	3.36479	1.641	2.05045
LOC152742	28085	3.59245	1.75261	2.04977
WDR92	27376	1.05611	0.515278	2.04959
TRAPPC3	12895	2.63182	1.28446	2.04897
ARF6	4037	16.8875	8.24426	2.04839
RPS7	5657	14.0573	6.86348	2.04813
UBE2N	33939	6.961	3.39879	2.04808
CCDC43	12361	1.91573	0.935603	2.04759
DR1	16671	7.02981	3.43342	2.04747
CRYBB2P1	13592	2.539	1.24009	2.04743
NUDT15	9580	1.76527	0.862431	2.04685
CCT5	16220	5.96853	2.9167	2.04633
GCFC1	37960	2.22086	1.08615	2.04471
SNX5	27247	11.0904	5.42457	2.04448
RPS9	6790	14.1644	6.93027	2.04385
GINS1	40869	1.36265	0.66675	2.04372
POLR2K	3392	3.55124	1.73792	2.04339
ZSWIM1	4058	2.11523	1.0352	2.04331
OBFC2A	10451	39.7053	19.4333	2.04316
C17orf42	7286	1.75945	0.86129	2.04281
SNIP1	17762	3.33947	1.63478	2.04276
RAB14	23951	8.32156	4.07377	2.04272
ARL6IP1	9867	7.00685	3.43052	2.0425
NDUFV2	31716	6.42341	3.14538	2.04217
ELOF1	6194	1.28178	0.627976	2.04113
OAZ2	15690	2.31761	1.13597	2.0402
SERPINB2	16186	11.4783	5.62771	2.0396
GNG5	8257	9.35877	4.58853	2.0396
RBM12	16032	7.72392	3.78735	2.0394
SDAD1	41046	2.76777	1.3576	2.03872
NSUN2	34122	3.86268	1.89496	2.0384
ATP6V0B	3371	1.80383	0.885026	2.03817
MPDU1	4563	1.21695	0.597145	2.03795
EIF3K	17874	1.73074	0.84958	2.03717
KIAA0907	21353	5.1564	2.53119	2.03714
ZNF260	17660	1.72161	0.845135	2.03708
TXNDC12	35244	1.59982	0.785386	2.03699
ZNF543	10280	1.79908	0.883358	2.03664
THOC7	30052	2.21734	1.08895	2.03622
SGCB	17625	3.86403	1.89794	2.03591
SLC33A1	27948	1.6322	0.802057	2.03502
TMEM64	23911	1.9596	0.963027	2.03483
NFIL3	14818	3.7846	1.86077	2.03389
HARS	17482	1.55538	0.764761	2.03381
GFM1	48044	2.83643	1.39534	2.03279
PATL1	32320	5.54542	2.72998	2.0313
TBCA	85191	3.962	1.95091	2.03085
GNPNAT1	16476	3.19619	1.57493	2.02942
SERTAD2	22292	5.64236	2.7809	2.02897
ALDH1L2	64780	2.11431	1.0421	2.02889
SURF6	5496	1.22747	0.605381	2.0276
NIPSNAP3A	12435	4.28659	2.11478	2.02697
TMED3	11699	2.21635	1.09349	2.02686
FRG1	22386	1.02399	0.505227	2.02679
RBM48	8737	2.256	1.11318	2.02663
CNBP	16153	8.68317	4.28602	2.02593
SART3	39175	3.107	1.5338	2.02569
PPAT	42274	1.24287	0.613786	2.02492
C12orf32	12262	2.13704	1.05559	2.0245
NOL6	12591	1.5131	0.747442	2.02437
ADNP2	31314	3.30112	1.63086	2.02416
DCAF8	46846	2.08741	1.03178	2.02312
DNAJA2	18352	4.49244	2.22135	2.02239
PEX26	13112	2.11401	1.04573	2.02156
NAT10	41348	1.37683	0.68108	2.02154
PDCD11	49608	1.15452	0.571128	2.02147
ZIK1	8131	1.78191	0.881686	2.02103
RCHY1	35394	3.2577	1.61242	2.02038
CCNT1	28541	3.0986	1.53486	2.01882
SNAP29	32210	1.1189	0.554568	2.01761
MTG1	26554	1.53037	0.758639	2.01726
SMAD5	49887	4.53747	2.24966	2.01696
CTR9	28480	1.7548	0.870036	2.01693
UQCRC2	30060	3.33805	1.65514	2.01678
RRM2	8852	8.46351	4.19733	2.0164
PUF60	12991	1.41658	0.702624	2.01613
RBM18	25310	2.73703	1.35767	2.01598
BUB3	11127	10.1044	5.01286	2.0157
CASP8AP2	44537	1.38386	0.68661	2.0155
RPS6	3982	30.0822	14.935	2.01421
FASTKD3	9879	1.74436	0.866212	2.01378
GLRX5	9733	1.7776	0.882758	2.01369
HNRNPA1L2	26315	1.0106	0.501893	2.01358
C1orf55	16664	3.61459	1.79577	2.01284
RNF11	37175	3.21821	1.59918	2.01241
CBLL1	17805	5.33545	2.65138	2.01233
MESDC1	3051	1.78996	0.889589	2.01212
FKBP14	13385	2.26632	1.12634	2.01211
HPS5	43505	3.29272	1.63666	2.01185
SPATA5L1	19098	1.64244	0.816472	2.01163
NOP2	11444	1.08876	0.541265	2.01151
MUL1	8734	1.96253	0.975773	2.01126
TMX4	38678	1.56383	0.777932	2.01024
SIGMAR1	3050	1.6777	0.834617	2.01014
COX17	7872	2.24447	1.1167	2.00991
CRY1	102456	1.69112	0.841415	2.00985
SS18L2	4193	1.66363	0.827918	2.00941
ZSCAN29	11889	1.76597	0.879883	2.00705
MAFF	14579	1.93906	0.966319	2.00665
MED17	29092	4.19244	2.0893	2.00662
ZNF26	26098	1.00935	0.503289	2.00551
GTPBP1	27786	1.75867	0.877409	2.00439
CCT4	20530	5.81596	2.90179	2.00427
RPS27A	3951	17.1005	8.53265	2.00413
LOC100293516	15945	1.68228	0.839688	2.00346
TIMM22	5034	2.00106	0.998808	2.00345
DDX56	8735	1.63919	0.818246	2.0033
ZNF7	15704	1.80172	0.899762	2.00244
ZNF408	5150	1.25647	0.62772	2.00164
MRPS10	11095	2.77545	1.38668	2.00151
METAP2	41792	4.36553	2.18132	2.00132
PPPDE1	55983	2.00101	0.999891	2.00123
LRR1	15976	1.56842	0.784037	2.00044
FEM1B	13500	8.73651	4.36834	1.99996
CA5BP1	28436	1.49284	0.746485	1.99983
ZKSCAN2	21534	1.30703	0.653587	1.99978
RAD21	28933	10.7883	5.39476	1.99977
EPHA2	31751	4.71807	2.35972	1.99942
SLC7A6OS	10351	1.64708	0.823887	1.99916
GOLT1B	16639	6.97664	3.48987	1.99911
FGD4	143944	2.44642	1.2238	1.99904
C20orf111	14966	5.2589	2.63173	1.99827
CCDC58	23639	1.53563	0.768609	1.99793
SDHD	8948	3.12085	1.56265	1.99715
TTC14	9001	4.86266	2.43619	1.99601
HSPH1	25355	3.02066	1.51354	1.99576
CYLD	59886	2.99886	1.5032	1.99498
EEF1B2	3336	11.4322	5.73102	1.99479
POLE4	11085	2.38569	1.19614	1.99449
ZCRB1	14045	1.44097	0.722517	1.99438
COPE	19877	1.32983	0.667077	1.99352
MAGOH	11719	3.22878	1.61973	1.99341
EIF5A	5465	6.17634	3.09956	1.99265
ZNF91	37772	4.46383	2.24125	1.99167
RBX1	21669	2.55584	1.2843	1.99006
VTI1B	23736	2.79382	1.40512	1.98831
NOP58	37870	5.72071	2.8774	1.98815
ZNF551	7813	2.49344	1.25466	1.98734
COMMD5	3382	1.24161	0.624797	1.98722
PANK3	23987	4.26836	2.14808	1.98706
VCPIP1	36965	3.11369	1.56756	1.98633
ACAD9	33625	1.18125	0.594735	1.98618
SNRPD1	17949	3.62644	1.82601	1.98599
TMEM59	21763	2.34675	1.18189	1.98559
CST3	4281	1.95639	0.985318	1.98554
PFDN5	4000	8.19749	4.13171	1.98404
HEATR1	55537	2.21293	1.11589	1.98311
ZNF8	16937	1.36698	0.689832	1.98161
BTBD10	75283	3.57344	1.80399	1.98085
DAZAP2	7994	3.89802	1.96793	1.98077
CNIH	14502	4.3056	2.17414	1.98037
SAR1A	20325	9.26035	4.67614	1.98034
CDK2	6013	3.51556	1.77543	1.98012
HSP90AB1	6766	17.0654	8.62075	1.97957
NASP	34919	2.7126	1.37065	1.97906
NFE2L2	34827	10.031	5.06975	1.9786
UQCR11	8330	1.40762	0.711638	1.978
TOE1	4309	2.09279	1.05915	1.97591
ATP6AP2	25673	1.27484	0.645738	1.97424
RAP2A	33778	1.31109	0.664313	1.9736
RBM3	6813	11.0302	5.58966	1.97332
2015-09-02	38719	6.47272	3.28073	1.97295
JAGN1	3761	3.86197	1.9575	1.97291
PSMB2	42303	4.29501	2.17719	1.97273
RPS4X	4689	11.0406	5.59779	1.97231
POMP	19953	8.6768	4.39951	1.97222
SPATA2	12152	1.24814	0.633059	1.9716
ZNF561	13915	2.44879	1.24236	1.97108
COX6C	16020	2.54097	1.28951	1.97049
GABPA	37514	1.38042	0.700892	1.96952
CEP63	89281	1.50401	0.764001	1.9686
USP1	15501	4.47431	2.27318	1.9683
CDC7	24918	1.43102	0.727063	1.96822
LMCD1	66296	2.99563	1.5221	1.96809
TSPAN3	27211	3.50377	1.78069	1.96765
ATP6V1D	22140	4.45034	2.26298	1.96658
ESF1	70564	1.80265	0.916998	1.96582
RNPS1	15314	3.37733	1.71805	1.96579
TBPL1	34329	2.20979	1.1245	1.96513
TMCO1	44608	2.72217	1.38558	1.96464
PDAP1	14008	3.85929	1.9645	1.96452
ZNF23	14615	3.44309	1.75297	1.96415
SNRNP40	37230	1.95932	0.998087	1.96308
C12orf49	22248	1.27066	0.647285	1.96306
SF3A2	11863	1.74429	0.888873	1.96236
SPRY2	4975	12.6659	6.45725	1.9615
TRIM26	29040	3.29342	1.67929	1.9612
RNF14	23455	2.40075	1.22439	1.96077
GAR1	9228	2.37965	1.21373	1.96061
RAB18	35851	6.13269	3.12805	1.96055
C2orf49	7972	3.83065	1.95461	1.9598
UBE2S	6676	3.38554	1.72769	1.95958
C19orf66	7123	1.02441	0.522784	1.95953
TMUB2	4746	1.19904	0.611946	1.95939
C9orf156	18081	1.45182	0.74119	1.95877
PURB	9069	8.39271	4.28478	1.95873
TSR1	14697	2.52627	1.28978	1.95868
AEBP2	82566	2.85666	1.45851	1.95862
CRKL	36324	1.99362	1.01794	1.95848
ST13	32087	2.36848	1.20971	1.95789
RNF141	29550	2.09582	1.07118	1.95655
TTC35	43284	1.62219	0.829263	1.95618
ITGB1BP2	3577	1.84021	0.94094	1.95571
POP1	42549	1.42695	0.729793	1.95528
VKORC1	4102	1.05724	0.54074	1.95517
HCG11	5679	1.32125	0.675792	1.95511
ATP5H	8120	2.39351	1.22426	1.95507
NSA2	9632	3.25657	1.66623	1.95445
UQCR10	3045	3.48148	1.78246	1.95319
SREK1	36630	6.96176	3.56431	1.95319
PHLDA1	6330	17.1143	8.76648	1.95224
PHF11	33317	1.71354	0.877843	1.95199
RNF149	33116	2.34998	1.20402	1.95178
ATG3	29127	3.0304	1.55298	1.95135
UQCRH	13068	2.15273	1.10326	1.95124
TATDN1	50595	1.65174	0.846685	1.95083
YARS2	9410	1.89948	0.973684	1.95082
ARL8B	58672	3.986	2.04373	1.95036
LUC7L3	33147	6.39499	3.27891	1.95034
PPP1CC	23171	5.83736	2.99402	1.94967
FAM175B	34886	1.29839	0.666009	1.94951
RRP7A	11489	1.12643	0.577804	1.9495
CRLS1	33959	2.56438	1.31546	1.94942
RNF138P1	5701	2.52363	1.29482	1.94902
THUMPD1	8211	4.41819	2.26752	1.94847
RFC5	15537	1.47834	0.758795	1.94827
RPL13A	4700	15.6482	8.03433	1.94767
EIF4A1	6301	19.6344	10.0858	1.94674
HSBP1L1	6241	1.65082	0.848148	1.94638
DDX5	8111	44.5258	22.8769	1.94632
C14orf126	11438	1.70721	0.877256	1.94608
GMNN	11167	4.95415	2.54595	1.94589
SMCR7L	15854	2.15653	1.10845	1.94554
PTTG1	6882	3.96772	2.04084	1.94416
DGKA	22862	2.05825	1.05884	1.94387
C6orf203	23141	1.07182	0.551653	1.94292
CD274	20065	8.09365	4.16617	1.94271
DYNLRB1	24559	3.43364	1.76825	1.94183
ZNF586	10965	2.38789	1.22972	1.94182
EEF1D	17979	1.88761	0.972299	1.94139
RFC4	16803	1.98967	1.02575	1.93972
LOC100507217	15905	19.0506	9.82318	1.93935
ZNF189	11780	4.6944	2.42137	1.93874
RPL27A	7425	18.6799	9.63646	1.93846
NDUFAB1	15305	2.16198	1.11537	1.93835
TXNIP	4167	16.3655	8.44421	1.93807
ZNF304	8621	1.82855	0.943598	1.93785
PABPC4	16037	5.76358	2.97461	1.93759
ZBED5	5370	7.70285	3.9758	1.93743
CDC26	8580	1.51904	0.78409	1.93733
GAS5	4087	51.3859	26.525	1.93726
ZNF326	33417	4.50241	2.32536	1.93622
UTP6	38540	1.11873	0.577822	1.93612
PLDN	22493	2.7136	1.40173	1.93589
BHLHE40	5769	2.15182	1.11175	1.93553
SNRPA	14539	1.56246	0.807268	1.93549
PSME3	10355	2.6968	1.39405	1.93451
ZNF195	21296	2.46528	1.27472	1.93398
ZFAND1	19974	2.78469	1.43994	1.93389
RPL23A	4375	11.7603	6.08478	1.93274
UNG	13400	1.18326	0.612803	1.9309
DHX36	48830	3.38687	1.75514	1.92969
ZNF140	27222	1.40347	0.727432	1.92935
E2F6	21797	2.80335	1.4539	1.92816
HTATSF1	15266	1.55419	0.806281	1.9276
IMPACT	26886	1.60358	0.832032	1.92731
METTL1	3564	1.63384	0.847733	1.9273
APH1A	3811	2.47336	1.28366	1.9268
PYGO2	4757	1.66416	0.863801	1.92655
GTF3C4	19743	2.25282	1.16943	1.92643
SCAF1	16525	1.30387	0.676853	1.92637
ZUFSP	33193	1.73515	0.901004	1.9258
SOCS2	6381	1.99848	1.03825	1.92485
ORC6	8749	2.60435	1.35352	1.92413
FHL2	77948	11.4513	5.954	1.9233
MTERFD1	22152	1.61489	0.839713	1.92315
MLF1IP	40068	2.18781	1.13774	1.92294
ZNF317	23036	3.19249	1.66035	1.92278
TMEM47	30225	8.78267	4.56854	1.92242
ARMC10	24883	1.10844	0.576643	1.92223
CSRP2	20304	3.72361	1.93717	1.92219
LDOC1L	5556	1.61482	0.840104	1.92217
SKA1	19147	2.02516	1.05378	1.92181
KLHL12	36142	1.04756	0.545369	1.92083
VPS4B	33328	4.0504	2.1101	1.91953
SLC30A5	37124	2.14664	1.11854	1.91914
STAM	72698	6.03237	3.14432	1.9185
GGCT	8221	1.62166	0.845424	1.91816
SLC25A17	49754	1.2916	0.673476	1.91781
WDR73	11510	1.10245	0.575248	1.91648
TMEM184C	18134	1.92209	1.00295	1.91644
LUC7L	40480	1.78048	0.929304	1.91593
ARPC5	9654	18.1781	9.48858	1.91579
LETMD1	12126	1.23946	0.647247	1.91497
EIF2B1	12754	1.40512	0.733797	1.91486
PNN	8036	9.90213	5.17137	1.9148
SRP14	3499	7.68586	4.01403	1.91475
SNRPE	9541	3.59788	1.87965	1.91412
IMPAD1	35940	3.77051	1.97213	1.9119
CAND1	45328	5.30168	2.77406	1.91116
DDX39A	10586	2.34966	1.22966	1.91082
PSMA4	8817	3.60184	1.88536	1.91043
LOC645638	4902	2.88496	1.51022	1.91029
TBL2	9737	2.11386	1.10665	1.91014
TIMM50	10477	1.50025	0.78542	1.91012
MICU1	258866	1.22868	0.643662	1.90889
ARFIP2	6797	2.33977	1.22592	1.90858
PNRC2	3649	21.851	11.4539	1.90773
HNRNPM	44200	4.52026	2.37067	1.90674
ACADM	39313	1.53565	0.805586	1.90625
NGDN	8505	3.0352	1.59225	1.90623
COPS3	34680	2.10604	1.10486	1.90616
EPAS1	89302	2.29456	1.20378	1.90613
POLDIP2	10945	1.71283	0.898607	1.90609
HEXB	36145	1.45687	0.764432	1.90582
PEX13	34314	2.14856	1.12747	1.90565
ECD	33572	1.96298	1.03028	1.90529
FAM32A	6623	1.49671	0.785676	1.905
MFSD1	27794	2.14153	1.12434	1.9047
C11orf24	10667	2.98792	1.56879	1.9046
KRR1	14000	4.21388	2.21266	1.90444
MXD1	27904	1.46949	0.77194	1.90363
NOL7	5569	4.30162	2.26042	1.90302
BTF3L4	34532	3.04069	1.59871	1.90196
SLBP	19504	2.92826	1.54057	1.90076
PPP4R2	68893	4.17794	2.19836	1.90048
PTPMT1	8032	1.64477	0.865483	1.90041
VPS18	9546	1.21606	0.639898	1.9004
RPL17	4085	24.6442	12.9725	1.89973
UXT	7366	1.85662	0.977316	1.89971
TMED9	3887	4.50886	2.37352	1.89965
KPNA2	11123	5.04389	2.65612	1.89897
API5	32576	4.17349	2.19796	1.8988
KIAA0090	33463	1.06217	0.559494	1.89845
RWDD2A	3225	1.50456	0.79273	1.89795
TXNDC17	3640	1.75248	0.923467	1.89772
SRP68	33417	2.06822	1.08999	1.89747
PMM2	51525	4.63793	2.44435	1.89741
TMED7	12972	7.73815	4.07913	1.89701
SFT2D1	22475	2.54219	1.34035	1.89666
SIVA1	6527	1.3781	0.726789	1.89615
DLST	21857	3.53582	1.86582	1.89505
RNF145	52645	7.00421	3.69683	1.89465
MRPL13	49565	1.69949	0.897073	1.89448
ALKBH1	35608	1.47247	0.777249	1.89446
PLEKHJ1	3174	1.26976	0.67029	1.89434
C1orf27	45614	2.72398	1.43815	1.89409
MYNN	16652	3.85378	2.03474	1.89399
SNRPC	16764	2.33512	1.23317	1.89359
GPN1	22199	1.20007	0.633903	1.89314
ZFC3H1	54371	9.19313	4.85759	1.89253
C1orf131	17416	1.44006	0.760939	1.89248
RLIM	31651	6.55054	3.46246	1.89187
MCTS1	17273	1.7283	0.913746	1.89144
C8orf33	3593	3.51248	1.85721	1.89127
FGFR1OP	41251	1.50128	0.793843	1.89115
RCN1	14796	6.163	3.25978	1.89062
SRFBP1	66640	1.86001	0.98398	1.89029
MRPL14	13819	2.05356	1.08654	1.89
ATP5J	11175	2.67685	1.41688	1.88926
RPL4	5541	23.164	12.2611	1.88923
PPIL4	41608	3.0486	1.61377	1.88912
TAF9B	9935	1.06474	0.563779	1.88858
INTS12	26097	2.05605	1.08871	1.88852
RAB1A	43448	7.30365	3.86756	1.88844
KIAA0247	103552	2.08206	1.10299	1.88765
SDHAF2	16643	2.62095	1.38875	1.88727
BNIP3	14232	1.30434	0.691159	1.88718
ANAPC7	30831	1.92315	1.01941	1.88653
POFUT1	30772	1.35714	0.719656	1.88582
PDHA1	17815	1.65253	0.876709	1.88492
STARD7	23971	8.45049	4.48372	1.88471
PSMC4	10281	1.43069	0.759294	1.88424
MINA	30635	1.59016	0.843929	1.88423
GSTO1	13271	11.5715	6.1413	1.88421
SFR1	4328	1.15762	0.61459	1.88356
MED19	8487	1.35454	0.719626	1.88228
HDAC2	35040	4.02408	2.13787	1.88228
RNF103	20485	2.07898	1.10468	1.88197
RAB22A	57793	3.21443	1.70859	1.88133
SYS1	14866	1.10054	0.585044	1.88112
TMEM128	12666	1.22466	0.651045	1.88107
RPS3	6172	13.4607	7.15619	1.88099
GTF2A1	41182	1.5563	0.827557	1.8806
C8orf76	21443	2.14361	1.14016	1.8801
SNRNP70	23406	2.79498	1.48673	1.87995
STAG3L4	18889	1.54156	0.820032	1.87988
FAM82B	36432	1.84289	0.980573	1.8794
BRD2	12846	9.12592	4.85771	1.87865
TROVE2	32355	3.34077	1.77837	1.87856
SUMO1	32420	2.10114	1.11866	1.87827
CLN6	22751	1.3414	0.714265	1.87801
NUP54	33839	3.02702	1.6123	1.87745
GATA2	13766	1.44517	0.769812	1.8773
RIT1	13577	3.58295	1.90864	1.87723
GLRX	9025	3.27259	1.74352	1.877
RPL7L1	7061	3.54866	1.89132	1.87629
RWDD1	21854	7.01276	3.73761	1.87627
FGFR1OP2	28277	4.27878	2.28059	1.87617
MDH1	18588	2.45657	1.30949	1.87597
ARFGAP2	12828	1.7494	0.932772	1.87549
SNRPA1	13746	4.56384	2.43382	1.87518
RBBP8	93155	1.05158	0.561165	1.87392
ZNF416	7310	1.50672	0.804069	1.87387
CHIC2	54858	6.15317	3.2844	1.87345
VPS39	49604	1.42199	0.759078	1.87331
CRNDE	10302	2.39217	1.27701	1.87326
ZNF264	31347	3.25156	1.73604	1.87298
EMG1	5222	2.71556	1.45	1.8728
SDHB	35441	1.87629	1.00193	1.87268
ZNF3	17719	1.45428	0.776615	1.87259
UAP1	38338	9.29024	4.96124	1.87256
ZBTB38	125578	4.68741	2.50344	1.87239
NFKBIA	3245	10.1771	5.43561	1.8723
LAMP2	43202	1.86428	0.9958	1.87214
LOC550112	21227	0.962077	0.513893	1.87213
F2RL2	7934	3.89858	2.08283	1.87177
TGFB2	99286	9.39016	5.01702	1.87166
FAM3C	47518	2.47434	1.32207	1.87157
S100A11	4530	21.0425	11.2463	1.87106
RAD23B	48959	11.0196	5.89253	1.8701
TBP	18538	2.90013	1.5508	1.87009
PET117	5314	1.04346	0.55807	1.86977
RPL31	17465	19.2085	10.2795	1.86862
PLEKHA3	24584	2.85816	1.53003	1.86804
HN1	19432	2.04403	1.09424	1.86799
C8orf59	6356	3.00878	1.61136	1.86723
UBE2M	3265	1.25097	0.669995	1.86713
TBCCD1	24477	1.01526	0.543832	1.86686
YME1L1	43939	4.93591	2.64477	1.86629
SF3B4	4936	5.73652	3.07383	1.86625
RPF1	19114	2.94717	1.58027	1.86498
CBX3	12397	7.49445	4.01865	1.86492
CCDC53	49183	1.11808	0.599641	1.86458
BTN2A3P	9198	0.935506	0.501822	1.86422
CAMK2N1	3845	3.29972	1.7706	1.86362
MAT2A	6303	29.9189	16.0615	1.86277
ZNF493	30376	1.04154	0.559442	1.86175
TRIM4	29194	2.3611	1.26843	1.86144
BLOC1S3	3056	1.55326	0.834501	1.8613
FTSJD2	48378	1.59415	0.856548	1.86113
ACTR10	35521	2.16136	1.16135	1.86108
MRPS18A	16616	2.01206	1.08119	1.86097
HNRNPH3	11186	11.2953	6.06963	1.86095
ITPRIP	21765	4.61103	2.47847	1.86043
SLC25A32	16603	6.56189	3.52729	1.86032
ZNF192	15521	4.50101	2.42012	1.85983
B3GALNT2	57249	1.30184	0.700158	1.85935
TMBIM1	18364	1.55565	0.836886	1.85886
MFGE8	14750	4.25475	2.28903	1.85876
EIF2AK2	51907	3.89544	2.09642	1.85814
2015-09-15	51980	3.33067	1.79293	1.85767
CHAMP1	12839	5.03459	2.71047	1.85746
ZKSCAN5	29173	1.06363	0.572711	1.85718
FAM208B	78903	2.59056	1.39636	1.85522
LOC654433	30735	1.18169	0.637137	1.85469
C12orf65	24663	0.99179	0.534823	1.85443
UBA2	41531	3.13712	1.69172	1.8544
PREPL	44254	1.39945	0.754713	1.85428
NUDT16	7160	1.43253	0.772625	1.85411
CDK7	42636	2.33192	1.25831	1.85322
SET	12742	4.28547	2.31443	1.85163
CDC42EP1	8940	4.86642	2.62852	1.85139
NUPL2	19185	2.54757	1.37626	1.85108
COX5A	17879	1.18587	0.641065	1.84984
APTX	29036	2.24593	1.21437	1.84946
LSM3	19642	1.63784	0.885849	1.84889
GLTP	29546	1.69071	0.91526	1.84725
UBE2V2	53460	2.54484	1.37788	1.84692
OGFOD1	25984	2.63424	1.42658	1.84654
GDI2	48327	4.87084	2.63788	1.8465
AUP1	3200	3.61401	1.95783	1.84593
ZNF207	20312	11.4804	6.2202	1.84566
GRN	7980	1.12718	0.610869	1.84521
LSG1	31690	1.47785	0.80101	1.84498
ZNF441	17079	1.58805	0.860765	1.84493
CDCA7L	45026	1.48605	0.805589	1.84468
THUMPD2	43217	7.06779	3.83174	1.84454
TBK1	50060	3.72097	2.01742	1.84442
POLR3H	18677	0.98286	0.533147	1.84351
ZNF367	32445	2.38493	1.29456	1.84227
PHF6	55481	1.17789	0.639389	1.84221
RBCK1	22902	1.23738	0.671813	1.84185
RBFA	16307	0.962478	0.522642	1.84156
SN	23595	0.929361	0.504795	1.84107
TUBGCP5	40497	1.38933	0.754729	1.84083
INTS7	95262	1.80824	0.982383	1.84067
METTL5	13086	1.41155	0.766956	1.84046
CD3EAP	4558	1.59586	0.867379	1.83986
GYG1	36262	2.84121	1.54439	1.8397
NUDT21	22214	2.74456	1.49186	1.83969
PPP2CA	29803	7.3029	3.96986	1.83959
GPC1	32381	1.14693	0.623496	1.83951
VAPA	46064	8.24056	4.48208	1.83856
DERL1	29081	3.44799	1.87602	1.83793
ARIH2	66691	1.81659	0.988417	1.83788
GLRX2	9650	1.87135	1.01823	1.83785
CPSF6	34822	4.15273	2.25977	1.83768
NIT1	7374	1.02066	0.555439	1.83757
CAMLG	13681	1.33842	0.72857	1.83705
CIDECP	8584	1.21689	0.662425	1.83702
RPL6	4450	17.7536	9.66455	1.83698
SRP72	36086	3.49412	1.90267	1.83643
SURF4	14631	5.74946	3.13081	1.83641
SUCLA2	58672	2.14748	1.16948	1.83627
MED18	6966	1.34396	0.7321	1.83576
BRPF1	16266	1.94109	1.05748	1.83558
ZNHIT6	59011	2.95988	1.61286	1.83517
RAVER1	17426	1.14691	0.624992	1.83508
STK17A	44287	7.74887	4.22413	1.83443
DCTD	27387	3.38657	1.84635	1.8342
KIAA1524	39774	3.25529	1.77525	1.83371
STXBP3	62864	2.91598	1.59112	1.83266
TOP3A	41087	1.0181	0.555815	1.83172
C8orf58	4549	1.76547	0.964102	1.83121
NDUFB1	5686	1.87311	1.02314	1.83075
BNIP2	26581	4.64414	2.53701	1.83056
FTH1	3376	30.6587	16.7495	1.83042
FLJ33630	61523	1.42026	0.776095	1.83001
IST1	33461	4.33093	2.36708	1.82965
YKT6	13316	3.38263	1.84881	1.82963
ZNF699	9810	2.90132	1.58648	1.82878
LOC100130557	3182	2.52573	1.38111	1.82877
SON	34463	8.50596	4.65202	1.82844
NFYA	29440	2.26537	1.23905	1.82831
CDC42SE1	8679	5.52486	3.02198	1.82823
FKBP3	18931	1.57087	0.859306	1.82807
HPRT1	40524	0.94731	0.518317	1.82767
TSN	12308	2.85241	1.56107	1.82721
RBM8A	5979	4.51323	2.47023	1.82705
CREM	86086	0.923324	0.505386	1.82697
CENPQ	29725	0.955669	0.523423	1.82581
POLR1D	46680	1.85024	1.0136	1.82541
THAP6	15583	1.33998	0.73441	1.82457
EAF1	15057	2.66234	1.45921	1.82451
SELRC1	12025	1.06477	0.583677	1.82425
WDR4	36475	1.11538	0.611811	1.82308
GATAD1	11978	2.21262	1.21401	1.82257
PRCC	33336	2.32234	1.27542	1.82084
GLRX3	44008	2.5137	1.38088	1.82036
TPP1	6696	1.61061	0.885346	1.81919
TNFAIP3	15869	2.07207	1.13937	1.81861
ADRM1	5892	1.6162	0.88902	1.81796
SRRM1	30179	5.99457	3.29808	1.81759
VASN	11681	2.62889	1.44638	1.81757
SIAH2	22354	2.55185	1.40399	1.81757
ZNF322	25370	2.39718	1.31947	1.81677
PABPC1	19172	14.4568	7.95765	1.81672
SNX19	40617	3.17552	1.74796	1.8167
RPL7A	3212	22.2098	12.2301	1.81599
ZNF35	12051	2.20419	1.21383	1.8159
USP39	33124	2.12323	1.16948	1.81553
WDR76	41506	1.50648	0.829791	1.81549
MRPS6	69512	2.77212	1.52716	1.81521
NUP37	44389	1.50582	0.830062	1.81411
UPF3A	24233	2.23751	1.23344	1.81404
EIF4G2	11990	27.5918	15.2106	1.81398
PRKAR1A	20801	6.43225	3.54725	1.81331
KLHL21	12146	2.38416	1.31514	1.81286
JPX	126059	1.00497	0.554431	1.81262
FAM105B	35060	2.64506	1.45928	1.81258
SUPT4H1	7025	5.0552	2.78911	1.81248
MYBL2	49414	1.07779	0.594738	1.81221
POLR1A	79828	1.32109	0.729013	1.81216
PSMD12	26103	4.86032	2.68241	1.81192
ZNF212	15959	1.32279	0.730106	1.81178
LEMD3	78791	2.47252	1.36521	1.81109
EIF3B	25904	2.2854	1.26189	1.81109
CTDNEP1	8354	1.1756	0.649144	1.811
SRI	21877	1.53238	0.846455	1.81035
COMMD2	14030	3.26883	1.80569	1.81029
CLK4	24390	3.98866	2.2044	1.80941
EIF2S3	23863	4.16939	2.30441	1.80931
TRAPPC4	5145	1.61686	0.893742	1.80909
UBC	3396	18.4116	10.178	1.80896
AKR7A2	9439	1.12312	0.620877	1.80893
MEX3C	23132	3.2338	1.78834	1.80827
TSFM	20112	1.00857	0.557756	1.80826
TOX4	21985	2.1729	1.20176	1.8081
FAM103A1	4429	1.82885	1.01169	1.80772
IRF9	5353	3.40536	1.88398	1.80754
NAA60	43296	1.3148	0.727653	1.80691
TIA1	39204	2.51562	1.39278	1.80619
PUS7L	30185	1.2619	0.698716	1.80603
GMPR2	6800	2.19084	1.2132	1.80584
ARPC1A	40390	1.95422	1.08286	1.80468
ARL4A	4107	4.68798	2.59769	1.80467
SDF2	13327	1.73638	0.96268	1.80369
RPL18	3846	6.98644	3.87411	1.80337
URB1	81983	2.19789	1.2188	1.80332
ZFP91	42437	8.37655	4.64609	1.80292
TRMU	21940	1.1473	0.636658	1.80207
SAFB	45444	2.24795	1.24775	1.8016
TMEM55B	3626	1.91526	1.06319	1.80143
PIGV	10441	1.23472	0.6856	1.80093
FOXF1	3938	2.613	1.45095	1.80089
NUDT9	36879	1.05338	0.585051	1.80049
SLAIN2	84603	5.24477	2.91335	1.80025
ADPGK	32419	2.42987	1.35008	1.7998
EXOC1	51429	1.91095	1.06239	1.79873
KIAA1279	28263	1.81748	1.01044	1.7987
C5orf43	4767	5.16297	2.87058	1.79858
LOC338799	8218	1.34175	0.746135	1.79827
FAM60A	45640	1.04022	0.578775	1.79728
TMEM33	25688	3.464	1.92811	1.79658
HNRNPD	20683	11.3088	6.29628	1.79611
RPSA	5829	15.2593	8.49815	1.7956
ARF4	26126	15.7283	8.75962	1.79555
WRNIP1	20314	2.97416	1.65707	1.79483
IPO5	70622	4.00327	2.23059	1.79471
COX19	10750	2.07426	1.15625	1.79395
MCM5	24380	1.12738	0.628467	1.79386
CERS5	37517	1.59694	0.890434	1.79344
ARHGAP29	68845	5.92581	3.30441	1.7933
UROS	34691	1.06161	0.592013	1.79322
SUPT6H	39948	2.12118	1.18325	1.79267
RPL38	6225	9.16341	5.11244	1.79238
TMEM209	40784	1.0673	0.595542	1.79215
TM2D1	44377	2.40587	1.34307	1.79132
CCDC76	17349	1.42794	0.797163	1.79128
PITPNB	67599	4.2882	2.39423	1.79106
DNAJC8	32753	1.91258	1.06795	1.79089
OGT	42836	4.12544	2.30382	1.7907
REXO4	11979	1.01523	0.567158	1.79003
DNAJB9	5106	1.49648	0.836273	1.78946
SECISBP2	41150	2.5561	1.42866	1.78916
AKAP11	51115	1.68925	0.944276	1.78894
PRMT5	8929	1.25942	0.704035	1.78886
PLEKHB2	45006	3.44961	1.92902	1.78827
SLC1A4	35422	1.04165	0.582724	1.78755
PSMC3	7705	2.1126	1.18203	1.78726
TMEM188	11811	1.85923	1.04062	1.78666
RBM4	29771	6.36276	3.56151	1.78653
RNF138	39707	2.6311	1.47276	1.78651
PAF1	5410	1.07732	0.603329	1.78563
C22orf28	24713	2.09377	1.17265	1.7855
WDR61	16363	1.8438	1.03291	1.78505
NIPA2	29744	5.12167	2.86935	1.78496
LRRC47	16285	1.37551	0.77061	1.78496
PIP5K1A	50987	5.00352	2.8033	1.78487
FCF1	23541	1.40359	0.786482	1.78464
UBE2J1	26276	5.87121	3.29025	1.78443
EIF4E	52180	4.76819	2.6723	1.7843
KHNYN	11407	2.87168	1.60942	1.78429
CDCA4	11516	3.0702	1.72092	1.78405
LGMN	44896	1.14996	0.644584	1.78403
PSMC2	21872	3.47253	1.94703	1.7835
METTL11A	9445	3.52867	1.97859	1.78343
HSBP1	5002	5.25714	2.9478	1.78341
NOL9	33252	1.85421	1.03979	1.78325
PGGT1B	52043	3.57707	2.00594	1.78324
GBP3	16190	3.05003	1.7106	1.78302
DDB1	33748	2.99303	1.67894	1.78269
TBC1D15	87143	2.33534	1.31001	1.78269
PSMD5	26875	2.60497	1.46135	1.78258
MYL12A	8707	34.9138	19.5894	1.78228
COX4NB	20918	1.56426	0.87768	1.78227
HNRNPK	12572	26.0081	14.5927	1.78227
NUDT4	25324	3.91632	2.19766	1.78204
SAR1B	31695	1.75562	0.985282	1.78185
ZC3H4	49563	1.28011	0.718518	1.7816
NTN4	132954	6.82682	3.8326	1.78125
UCHL5	47742	1.91338	1.07422	1.78118
ARF1	16553	8.89115	4.9922	1.78101
YRDC	5252	3.99765	2.24487	1.78079
ZNF480	28749	1.35313	0.760213	1.77994
AARS	37116	1.41759	0.796429	1.77993
COX4I1	7435	4.3454	2.4419	1.77952
TCEB1	27150	4.1793	2.34886	1.77929
CHTOP	12325	6.54961	3.68138	1.77912
FH	22229	2.74891	1.54518	1.77902
CLPX	34780	1.65795	0.931973	1.77897
PRR14L	68787	1.77999	1.00068	1.77878
ZNF124	50042	0.944127	0.531164	1.77747
IRF1	9165	1.23373	0.69414	1.77735
FAM54A	19282	1.29951	0.731318	1.77694
LOC100507495	53393	0.946328	0.532615	1.77676
NDFIP2	74954	9.4705	5.33052	1.77666
PIGT	10178	1.52819	0.860167	1.77662
MYSM1	45337	3.91891	2.20585	1.7766
ATP6V1F	3047	1.7396	0.979352	1.77628
C5orf22	22793	2.4577	1.38402	1.77577
ATP6V0E1	51138	4.46862	2.51741	1.77509
TPT1	3994	33.6218	18.942	1.77499
KITLG	87681	5.41002	3.0487	1.77453
DNAJC21	29372	2.24836	1.26718	1.7743
CSDE1	41138	10.01	5.6419	1.77422
KIAA1191	15744	1.80348	1.01678	1.77372
RBM14	13345	5.41799	3.05494	1.77352
EAPP	23809	1.32324	0.746211	1.77328
TCTA	4271	1.91262	1.07924	1.77219
UNC50	9936	3.58156	2.0212	1.772
CPEB2	67480	7.05649	3.98251	1.77187
TARDBP	12871	7.04909	3.97836	1.77186
PSMA7	6684	3.54284	1.99963	1.77175
ERCC5	30161	2.00011	1.12902	1.77155
NUFIP2	38313	9.45305	5.33602	1.77155
POP4	10993	1.16995	0.660488	1.77134
PSMC1	16073	3.50159	1.97713	1.77105
C15orf40	22679	0.932858	0.526727	1.77105
RBM28	33527	1.28395	0.72548	1.76979
RAD23A	7802	1.97639	1.11675	1.76977
FLJ39639	3799	1.11741	0.631562	1.76928
PRDX1	11856	6.86791	3.88236	1.769
HUS1	16338	3.32295	1.87854	1.7689
RP9	14593	2.16677	1.22608	1.76723
MED9	16235	1.72149	0.974133	1.7672
TAGLN2	7382	6.24474	3.53384	1.76713
VHL	12036	2.87303	1.62596	1.76697
RBM43	13662	1.11145	0.629059	1.76685
SPG21	26889	1.27066	0.719181	1.76682
LRRC40	60877	1.29662	0.734067	1.76635
TMEM126A	8635	1.93985	1.09826	1.76629
NECAP2	19418	1.42157	0.804883	1.76618
PARP12	39973	1.24337	0.704275	1.76546
IL1B	7020	1.26498	0.716618	1.76521
ADH5	17802	6.73611	3.81641	1.76504
VAT1	7838	1.71261	0.970464	1.76473
ANAPC13	8320	4.18932	2.37455	1.76426
SNX1	48351	1.81477	1.0287	1.76414
MRPS33	8821	1.33447	0.756487	1.76404
UBAP2L	50675	4.44293	2.51895	1.7638
NPM1	23181	16.1978	9.18407	1.76368
2015-03-05	62802	2.23936	1.26976	1.76361
SLMO2	9702	3.01859	1.71212	1.76307
TMEM127	15806	3.26452	1.85175	1.76294
[truncated: 4,288 more rows]

## Sheet: Wild-type 10J 24h
#name	gene_bp	1 = nfUV10J24h1.null_synthesis	2 = nf0h6.null_synthesis	ratio 1/2
GDF15	3019	10.7948	0.794566	13.5858
BTG2	4066	5.84971	1.1729	4.98739
LOC643401	24110	4.38927	0.97583	4.49799
HERC6	64359	2.14669	0.501227	4.28287
IFIT3	13124	12.8121	3.26152	3.92826
PTX3	6838	5.92	1.52195	3.88975
IFI6	6153	9.83365	2.64254	3.72129
MX1	38622	3.81697	1.0653	3.583
CDKN1A	10880	22.5601	6.45359	3.49574
GDNF	27004	2.98828	0.87316	3.42237
MDM2	37242	18.9622	6.09764	3.10976
SAT1	3053	6.14989	2.00941	3.06055
IFIT2	7328	7.09267	2.32362	3.05242
FBXO32	43367	1.78965	0.590773	3.02934
DLX2	3313	2.34216	0.783113	2.99083
TP53INP1	23416	4.11419	1.42083	2.89562
EPSTI1	104256	1.55958	0.543547	2.86926
XAF1	19809	4.67625	1.64321	2.8458
PAPPA	248530	3.37927	1.23579	2.7345
PARP9	36764	2.01306	0.738078	2.72744
IFIT1	11423	13.1243	4.85849	2.70131
EREG	23618	9.28762	3.44732	2.69416
DDB2	24277	1.69686	0.633092	2.68027
SP110	56800	1.39189	0.526836	2.64198
DUSP4	17689	1.52743	0.581476	2.62682
PLSCR1	29662	6.52069	2.56322	2.54394
DYRK3	13662	2.64241	1.03933	2.54242
ATOH8	37598	2.1812	0.869018	2.50996
DDX60L	123753	1.602	0.640892	2.49964
GPRC5A	22645	9.82819	3.95633	2.48417
ITGA2	105454	6.13013	2.53621	2.41704
FLJ43663	164644	6.13371	2.54644	2.40874
AGA	11729	1.30452	0.542399	2.40509
LYPLAL1	39016	1.72689	0.722309	2.39079
HOTAIR	6420	2.44738	1.02765	2.38153
RRM2B	34618	2.47924	1.04145	2.38057
GPNMB	28414	1.36003	0.576707	2.35827
DCN	37772	1.4007	0.594236	2.35714
C5orf62	18791	1.34433	0.571914	2.35058
XPC	33525	3.55297	1.51707	2.34199
MYD88	4544	1.55228	0.665781	2.33152
CCNG2	12857	2.0307	0.872644	2.32707
PHLDA3	3678	4.25691	1.85162	2.29902
STAT1	45215	16.4174	7.15591	2.29424
EDA2R	43659	3.05009	1.32958	2.29403
LY6E	3926	2.92573	1.27697	2.29115
IFI44	14287	4.35928	1.90456	2.28886
SAMD9	18511	1.63964	0.72004	2.27715
PPM1D	66097	2.06298	0.909274	2.26882
LOC255480	4638	2.51255	1.1271	2.22922
SLC5A3	32692	4.41198	1.97952	2.22881
HOXC11	3294	1.16387	0.522597	2.22709
CASP4	25732	2.25097	1.02051	2.20573
DDX58	71023	4.10502	1.88349	2.17948
ZBTB25	17000	1.54103	0.712111	2.16403
TRIM21	8800	1.25857	0.583793	2.15585
PMAIP1	4347	4.19036	1.94469	2.15477
BHLHE40	5769	2.38956	1.11175	2.14937
RHOBTB3	65222	2.79176	1.30512	2.13908
ZNHIT3	9190	1.11541	0.524832	2.12527
SMAD6	79664	1.44971	0.683566	2.1208
FBXO22	31409	2.09284	0.99039	2.11315
BBS2	35750	1.15879	0.548373	2.11314
ZNF211	9613	1.12271	0.53231	2.10913
TP53I3	7783	1.32311	0.628595	2.10487
PCMTD1	81596	1.98322	0.944197	2.10043
MRPS6	69512	3.2021	1.52716	2.09677
TRIM22	21277	4.40618	2.10599	2.09221
ZNF224	13998	1.61713	0.777193	2.08073
NRG1	1125291	2.01291	0.967708	2.08008
RBM43	13662	1.30633	0.629059	2.07664
SYT14	226096	1.14426	0.551432	2.07507
APOL2	13746	1.12629	0.544557	2.06827
SAMD9L	18313	1.66652	0.808137	2.06218
DECR1	50648	1.2904	0.626537	2.05958
PAMR1	93801	1.22785	0.598254	2.05239
BDKRB1	8554	1.21567	0.595296	2.04213
SESN1	108069	1.14171	0.561005	2.03512
OSBPL3	183597	6.21814	3.05813	2.03331
RAP2B	6235	5.27302	2.59462	2.03229
ZNF337	22619	1.72423	0.848759	2.03147
TGFBI	34924	3.09662	1.53847	2.01279
SCYL3	41273	1.54502	0.768127	2.01141
DUS4L	14537	1.1185	0.55648	2.00996
ZNF510	22182	1.27799	0.635947	2.00959
KRT7	15756	4.45171	2.21717	2.00783
PRDM1	23620	5.09654	2.54973	1.99885
ANKRA2	13487	1.21257	0.60885	1.99157
UACA	108958	7.55972	3.80721	1.98563
NIT2	20917	1.2439	0.628125	1.98034
RCBTB1	53638	1.02054	0.515945	1.978
BDH2	22243	1.10604	0.560369	1.97377
JUN	3323	15.3856	7.80436	1.97141
IFIT5	6435	3.89365	1.97937	1.96712
BBS10	3957	2.14043	1.08885	1.96577
MANBA	129509	1.17033	0.597712	1.95802
HIVEP2	193735	2.77261	1.41705	1.95661
STX17	67904	1.28731	0.658573	1.9547
RHBDD2	9928	1.27697	0.654723	1.9504
LAP3	30664	1.69565	0.870463	1.94799
EPAS1	89302	2.3416	1.20378	1.94521
TBX5	54513	6.75481	3.48418	1.93871
NDUFA8	15761	1.06746	0.551717	1.9348
DCBLD2	105720	5.65658	2.92766	1.93212
C1GALT1C1	4477	1.19896	0.621091	1.93041
PRICKLE2	131606	2.59178	1.34726	1.92374
GRINA	3358	1.64911	0.859741	1.91815
ZNF706	8695	2.98262	1.55948	1.91257
COX11	16806	1.19038	0.622934	1.91092
C19orf66	7123	0.998902	0.522784	1.91074
FBLN1	98296	0.970089	0.508411	1.90808
C12orf62	8335	1.21091	0.637262	1.90018
DEPDC7	17719	1.49945	0.789279	1.89977
SOCS3	3300	3.84258	2.02544	1.89716
C9orf47	5280	1.67351	0.883605	1.89396
FAS	25255	3.38459	1.78858	1.89233
PET117	5314	1.05598	0.55807	1.8922
KRT18	4031	8.71664	4.6097	1.89093
C3orf58	20571	1.00005	0.529408	1.889
LYST	205876	1.69888	0.899851	1.88796
C12orf73	7013	1.26005	0.668933	1.88367
TNFRSF10B	49053	2.97551	1.58027	1.88291
CEP120	78708	1.20176	0.640684	1.87575
ISCU	6867	2.8791	1.53818	1.87176
FAM105A	34397	1.07792	0.575955	1.87154
ANXA4	84470	1.33893	0.716894	1.86768
TRIM25	26140	1.85792	0.995416	1.86648
C12orf5	38832	2.0444	1.09558	1.86604
NPC1	55119	2.50167	1.34086	1.86572
ADAMTS5	49209	2.25785	1.21063	1.86502
LOC100507495	53393	0.99075	0.532615	1.86016
ZMAT3	54646	4.61588	2.48188	1.85983
THAP6	15583	1.36552	0.73441	1.85934
CSTF2T	4110	2.34566	1.26186	1.85889
TFPI	90262	1.3659	0.735631	1.85677
BAX	6939	2.24474	1.2108	1.85393
PSME2	3282	2.02475	1.09521	1.84873
EI24	15278	2.07577	1.12474	1.84556
L3MBTL3	122867	1.01802	0.551961	1.84437
SLC9A1	56152	0.935856	0.508085	1.84193
PLSCR4	58843	1.13402	0.615784	1.84159
FAM96A	21447	0.978978	0.531997	1.84019
PARP12	39973	1.29574	0.704275	1.83982
RRAGC	20326	1.43758	0.781619	1.83923
C21orf91	30420	1.56721	0.852228	1.83896
RDH14	5971	1.87209	1.02119	1.83324
NDUFA5	16876	1.7374	0.951652	1.82567
FLJ35776	3266	2.12112	1.16195	1.82548
MOCS2	11704	1.19595	0.655473	1.82456
LOC400550	34336	1.25112	0.68574	1.82448
CHMP5	17191	1.61288	0.887975	1.81636
LOC643650	54947	1.21459	0.669757	1.81348
PCNA	11670	3.34602	1.84754	1.81107
ELAC1	20104	0.905928	0.500827	1.80886
BLOC1S2	12727	2.23379	1.2371	1.80567
PSMD10	7440	1.5722	0.871345	1.80434
DCP1B	58464	1.33212	0.738446	1.80395
SLC38A6	102620	1.3478	0.747527	1.80301
CSF1	20384	1.08528	0.602145	1.80236
CASP7	51730	1.14064	0.633284	1.80115
FUT10	102321	0.903066	0.501964	1.79907
SMUG1	8637	1.00676	0.560437	1.79638
GM2A	17341	0.943077	0.525048	1.79617
MARCKS	6126	14.8794	8.28551	1.79583
DNAJC19	6065	1.20058	0.669837	1.79235
CNIH4	19101	1.12539	0.628074	1.79181
DKK1	3377	63.7665	35.6015	1.79112
NUDT12	13935	1.09918	0.614087	1.78994
POLR2G	5177	0.947213	0.529213	1.78985
CLCN3	102667	1.07827	0.602595	1.78938
STOM	31193	4.73407	2.6493	1.78691
TBC1D9	135536	1.00927	0.565035	1.78621
GPR125	128674	1.01766	0.570318	1.78437
TRIM23	34681	1.24002	0.695023	1.78414
TFB1M	58354	1.23042	0.692158	1.77766
RFK	9012	1.24727	0.702088	1.77652
UROS	34691	1.05152	0.592013	1.77618
S1PR3	13564	1.55502	0.875569	1.77601
REV3L	184181	3.86242	2.17577	1.7752
TMTC3	57592	1.42849	0.80498	1.77457
VAMP4	42084	1.39162	0.784797	1.77322
UPP1	19976	2.59784	1.46558	1.77257
PIK3CA	86187	1.68527	0.951345	1.77146
C12orf45	8408	1.01456	0.573606	1.76874
C6orf125	14159	1.05874	0.59862	1.76863
RPS27L	4203	9.55554	5.40837	1.76681
NDUFB9	10885	1.94106	1.09903	1.76616
SLC39A10	80895	1.28725	0.730403	1.76238
NFYC	80034	1.47342	0.836727	1.76093
IRF2	86851	1.29622	0.736476	1.76003
NCOA7	150870	1.60375	0.912648	1.75725
SPRY2	4975	11.3388	6.45725	1.75598
DTX3L	10865	2.41177	1.37469	1.75441
HIBADH	137562	1.32189	0.7544	1.75224
SCN9A	180801	2.47595	1.4131	1.75214
TSHZ1	79171	2.38406	1.36211	1.75027
SLC38A11	57327	1.50049	0.858336	1.74814
NT5DC1	144855	1.18786	0.681194	1.74379
MLLT11	8823	0.907207	0.520513	1.74291
PRKY	107576	1.14518	0.657582	1.7415
PNRC1	4451	2.17176	1.24757	1.74079
ABHD5	31843	1.8219	1.04964	1.73574
CMC1	78140	0.9696	0.55939	1.73332
TRIM5	21915	1.53334	0.885081	1.73243
AK3	32487	1.3043	0.753504	1.73098
YAE1D1	6478	2.00434	1.15794	1.73095
PPCS	3914	2.00579	1.15916	1.73038
ATP6V0B	3371	1.5309	0.885026	1.72978
ZNF273	28336	1.32975	0.769322	1.72847
ZFP36L2	4205	12.0624	6.98061	1.72799
LHFPL2	163611	1.20695	0.699225	1.72613
CDA	29957	0.966647	0.560508	1.72459
ZNF780A	21787	1.27628	0.740314	1.72397
CCDC53	49183	1.03376	0.599641	1.72396
DFNA5	59666	1.32857	0.770981	1.72322
SLC31A2	13185	0.90056	0.522719	1.72284
PGAP1	93727	0.879007	0.511331	1.71906
PIGP	7795	1.07016	0.623192	1.71722
F2RL2	7934	3.57433	2.08283	1.71609
FAM46A	6982	7.94652	4.63323	1.71511
HINT3	23529	0.928214	0.541624	1.71376
PSTPIP2	88749	1.09686	0.640854	1.71156
CD276	30238	1.62024	0.948209	1.70874
RBM41	56940	1.0328	0.604789	1.7077
TRIM14	49920	0.969589	0.568631	1.70513
GALK2	174027	1.1476	0.673258	1.70455
B2M	6673	19.7555	11.6042	1.70244
PIGM	4322	0.932023	0.547984	1.70082
ZBTB33	7645	1.20906	0.71126	1.69988
DHRS7	20712	1.91132	1.1249	1.6991
CNOT6L	106004	1.38502	0.815185	1.69903
UBXN2A	60318	0.994198	0.585232	1.69881
DNAJA1	13854	2.94984	1.73775	1.69751
CCDC90B	24876	1.7827	1.05108	1.69606
RNF149	33116	2.0304	1.20402	1.68635
RNF146	21879	3.96384	2.35106	1.68598
PLCD3	20884	0.884483	0.524641	1.68588
FKBP1A	24196	4.7149	2.79697	1.68572
SERTAD1	3524	2.07847	1.23622	1.68131
RAD17	45507	0.870385	0.517785	1.68098
TSPAN14	68354	2.38342	1.41837	1.68039
MIR181A2HG	40193	7.66196	4.55993	1.68028
MRPS17	3423	0.970675	0.577881	1.67971
DUSP10	40753	5.21852	3.1098	1.67809
GEM	13063	1.00475	0.599497	1.67599
POLR2H	5170	1.34127	0.800713	1.67509
RNF19B	28237	0.838705	0.500779	1.6748
E2F7	44335	5.68606	3.39585	1.67441
EED	33980	2.46169	1.47122	1.67323
BMP2K	135810	3.09867	1.8576	1.6681
VPS13C	208075	1.36329	0.817603	1.66742
PAQR3	21489	1.20954	0.725642	1.66686
PPP1R3C	4662	14.1122	8.46896	1.66634
NAV2	770877	1.50647	0.904792	1.66499
ABHD10	14383	1.80649	1.08775	1.66076
HSPB8	15957	1.22424	0.737761	1.6594
CLN8	22867	0.98826	0.595729	1.65891
WDR5B	4183	1.17891	0.710841	1.65847
CHCHD7	6862	1.17446	0.708216	1.65834
ZFP90	27379	0.894235	0.539665	1.65702
MRPL49	5187	1.47631	0.89096	1.65699
CTSL1	5411	2.60309	1.57188	1.65604
FAM92A1	27899	0.860009	0.519418	1.65572
GSTK1	5701	0.868021	0.524423	1.65519
ZFP36L1	8589	12.6877	7.6669	1.65487
ADAMTS2	234580	1.39677	0.844941	1.6531
NDUFB1	5686	1.69089	1.02314	1.65265
PDCD4	28212	1.71324	1.0375	1.65132
C3orf78	3966	1.51913	0.920655	1.65005
LOC283392	20003	12.9848	7.87059	1.64979
C5orf15	13209	2.08733	1.26585	1.64896
SOCS2	6381	1.71175	1.03825	1.64869
PRRX1	75229	4.65074	2.82094	1.64865
RNF141	29550	1.76396	1.07118	1.64674
SLC25A30	25063	0.866881	0.526951	1.64509
MITF	228903	1.99546	1.21403	1.64367
SP100	129447	2.79978	1.7034	1.64364
SHPRH	79289	1.31837	0.802351	1.64313
1/2-SBSRNA4	3855	1.4365	0.874464	1.64272
GIN1	34139	0.8483	0.516513	1.64236
IRF9	5353	3.09403	1.88398	1.64228
NOA1	14311	1.02324	0.624459	1.6386
RNF6	9604	4.07817	2.48892	1.63853
BAZ2B	297570	1.47936	0.902914	1.63843
SKIL	39165	3.13248	1.91791	1.63328
CPT2	17769	0.930103	0.569503	1.63318
MPPE1	25325	0.999312	0.612971	1.63028
HOXA13	3227	2.50358	1.53585	1.63009
HPS4	32375	0.994462	0.610869	1.62795
ZNF302	8736	1.90708	1.1715	1.6279
KITLG	87681	4.96194	3.0487	1.62756
PRRG1	108021	1.5449	0.949497	1.62707
GATA2	13766	1.25218	0.769812	1.6266
CCNG1	7446	7.62241	4.68638	1.6265
AMZ2	9161	0.874577	0.537816	1.62616
ZNF20	9055	0.989501	0.609526	1.62339
DZIP1	66502	1.06621	0.656865	1.62318
TGFBRAP1	62609	1.46535	0.902785	1.62314
POC5	43290	0.89708	0.552688	1.62312
ST13	32087	1.96065	1.20971	1.62076
ZNF124	50042	0.860657	0.531164	1.62032
TMBIM1	18364	1.35452	0.836886	1.61852
NDUFS6	14672	1.43585	0.887233	1.61835
METTL5	13086	1.24044	0.766956	1.61735
C1orf123	6518	0.871294	0.538972	1.61658
SCAMP1	120224	0.970753	0.600528	1.6165
CRYZ	27921	0.95113	0.588818	1.61532
TMEM65	61782	0.877948	0.543679	1.61483
CTSK	12234	1.76377	1.09241	1.61457
MAT2B	16098	1.7522	1.08564	1.61398
MRI1	9760	0.934379	0.579202	1.61322
SETDB2	50711	1.00089	0.620507	1.61302
C8orf44	13591	1.21755	0.755103	1.61243
PLA2R1	121867	0.879799	0.545857	1.61178
GTF2H2D	32279	1.1098	0.688649	1.61156
DHX32	44976	1.28241	0.796218	1.61063
TFAP2A	22882	10.2658	6.37534	1.61024
INTS8	57188	1.28161	0.796028	1.61001
CRIPT	8557	0.851787	0.529312	1.60923
MRPL13	49565	1.43949	0.897073	1.60465
RWDD2A	3225	1.27126	0.79273	1.60365
RFX7	152753	2.57108	1.60378	1.60314
FPGT	10253	0.983682	0.613737	1.60277
NARG2	59537	1.09407	0.682934	1.60201
PML	53142	1.23538	0.771623	1.60102
GLRX2	9650	1.63009	1.01823	1.60091
SERPINE2	64272	2.18332	1.3638	1.60091
TMEM128	12666	1.04186	0.651045	1.60029
KIF3A	44943	0.801369	0.500812	1.60014
SMAD7	30859	6.26999	3.9206	1.59924
BCL2L13	90505	1.16969	0.731566	1.59889
C18orf32	6097	1.60738	1.00597	1.59784
NDUFC1	12635	1.06013	0.663588	1.59757
CHMP2B	28286	3.21237	2.01131	1.59715
TPRA1	17661	0.933738	0.584807	1.59666
ZC3HAV1	66200	2.30302	1.44279	1.59623
IDH3A	21166	0.813992	0.510332	1.59502
KIAA1586	8640	2.86917	1.79951	1.59442
RGS2	3239	0.858485	0.539066	1.59254
ARMCX5	4990	1.13741	0.714408	1.5921
DRAM1	46297	9.41315	5.91523	1.59134
TBC1D2B	82668	1.4908	0.937478	1.59022
FAM53C	12195	1.17872	0.741262	1.59015
BCL2L1	58396	5.83663	3.67064	1.59009
ZNF79	20999	0.839327	0.528053	1.58947
MKKS	29034	1.16153	0.731178	1.58857
GTF2E1	40359	1.24626	0.784864	1.58787
ZNF71	28881	0.863687	0.543945	1.58782
TTC32	5231	1.76138	1.11042	1.58623
MOV10	26321	1.10588	0.697895	1.58459
LPCAT2	77670	1.69982	1.07301	1.58416
TBC1D22B	75199	1.3429	0.847931	1.58374
ARV1	21657	0.874822	0.552413	1.58364
COL4A3BP	140879	2.37758	1.50138	1.5836
FASTKD3	9879	1.37157	0.866212	1.58341
C9orf125	11868	1.10149	0.695885	1.58286
CCDC66	64665	0.903377	0.571057	1.58194
TDRD7	84104	1.18516	0.749356	1.58157
PHOSPHO2	7255	0.879101	0.555889	1.58143
SNAPIN	3182	1.3108	0.829353	1.58051
SAV1	34664	2.75974	1.74668	1.57999
SIGMAR1	3050	1.31731	0.834617	1.57834
HEXB	36145	1.20607	0.764432	1.57773
SLC39A6	20864	1.15768	0.733771	1.57771
SLFN5	24676	8.20777	5.20289	1.57754
RPSAP52	68954	0.891271	0.565352	1.57649
C9orf123	3309	2.06822	1.31232	1.576
PHTF1	61954	1.02455	0.65013	1.57592
CLP1	4122	1.03782	0.658693	1.57557
PLK3	5632	1.82047	1.15561	1.57533
DTWD1	24108	2.9813	1.89323	1.57472
ECI2	19905	1.17794	0.748229	1.5743
ARID2	178200	1.65922	1.05426	1.57382
C6orf130	5658	1.15895	0.736705	1.57315
RNF213	135420	0.966636	0.614675	1.5726
C15orf40	22679	0.827766	0.526727	1.57153
DCAF17	50802	1.03624	0.659478	1.5713
SALL1	15298	1.9958	1.27039	1.57101
2015-03-03	163035	0.791774	0.504435	1.56963
BTBD10	75283	2.83045	1.80399	1.56899
B3GNT2	28605	0.804849	0.513118	1.56855
MTERFD3	9861	0.877015	0.559244	1.56822
CD44	93533	20.7126	13.2085	1.56813
LSM5	9926	1.1525	0.735205	1.56759
ZMYM6NB	3822	1.1973	0.763804	1.56755
PALB2	38196	0.810744	0.517208	1.56754
SLC26A2	26664	0.996818	0.636214	1.5668
ATP6V1B2	24504	3.01777	1.9272	1.56588
PSMG4	9139	0.838947	0.537219	1.56165
ZNF193	8236	1.75412	1.1235	1.5613
EIF2AK2	51907	3.27275	2.09642	1.56111
PAR5	3373	0.899615	0.57627	1.5611
CRTAP	33816	1.66059	1.06374	1.56109
LOC338799	8218	1.16418	0.746135	1.56028
TMEM68	34566	1.13917	0.73018	1.56012
ALKBH8	63009	1.00042	0.64145	1.55962
ANAPC13	8320	3.70317	2.37455	1.55952
MBNL2	171801	6.66342	4.27283	1.55949
RBCK1	22902	1.047	0.671813	1.55847
TBX3	13911	19.122	12.2803	1.55713
TMX1	17487	2.26436	1.45443	1.55687
ZBTB6	5275	3.0598	1.96635	1.55608
SRRD	8055	1.06183	0.682485	1.55583
HSPE1	3467	2.53523	1.63052	1.55486
TPBG	4211	3.72693	2.39743	1.55455
CEPT1	45476	1.98948	1.28142	1.55256
C4orf3	8027	1.21915	0.785674	1.55173
ARHGAP22	159060	2.00982	1.29579	1.55104
TGDS	22204	1.44759	0.933512	1.55069
LMCD1	66296	2.36023	1.5221	1.55064
ZNF782	37117	0.788308	0.508409	1.55054
TTC35	43284	1.28571	0.829263	1.55042
FYN	213121	0.946575	0.610718	1.54994
EIF2B2	6683	1.76656	1.14018	1.54937
C20orf30	13250	1.59036	1.02679	1.54887
COMMD8	12866	1.43076	0.923919	1.54858
SPG20	68543	1.97089	1.27272	1.54857
SNX25	153837	1.6629	1.07406	1.54824
MFN1	45529	1.11547	0.720566	1.54805
TAMM41	56434	0.958369	0.61916	1.54785
DDX3Y	16372	4.40399	2.84545	1.54773
RWDD4	19543	0.889871	0.575067	1.54742
C6orf211	17811	1.00755	0.651278	1.54704
SLC44A1	146754	1.18744	0.768009	1.54613
CSDA	24278	5.40155	3.49553	1.54527
SLC25A4	7122	0.843723	0.546104	1.54499
ATP5O	12402	1.49916	0.97146	1.5432
LOC148189	3448	1.58556	1.02782	1.54264
COA5	9091	2.1006	1.36201	1.54228
ZNF680	43251	1.10929	0.719439	1.54188
LOC100130890	12190	1.27586	0.827584	1.54167
TWIST2	39221	4.68506	3.03993	1.54117
PI4K2A	35745	2.036	1.3217	1.54044
SNAPC1	34072	1.15817	0.751851	1.54042
CPSF4	18434	0.770832	0.50077	1.53929
MRPS33	8821	1.16418	0.756487	1.53893
PEX3	39834	1.03227	0.670921	1.53859
TDP2	16911	1.65682	1.07686	1.53857
ZMYM1	36484	0.78282	0.508801	1.53856
KLF10	6979	5.8626	3.81717	1.53585
ZNF785	5099	1.40029	0.911878	1.53561
TTC8	53358	1.54854	1.00889	1.53489
RNF20	29494	1.09538	0.713902	1.53436
RPAP3	44130	1.17287	0.765083	1.533
GADD45A	3162	18.7573	12.2409	1.53235
TXLNG2P	39813	0.777736	0.508076	1.53075
ISCA1	18028	1.38876	0.907585	1.53017
SCP2	124389	0.794512	0.51936	1.52979
CCDC85A	202052	3.94157	2.57764	1.52914
CALHM2	5620	1.23694	0.809005	1.52896
HDHD2	43091	1.14679	0.750217	1.52861
PRKAB1	13669	1.80806	1.18378	1.52736
AASDHPPT	21128	2.31609	1.51669	1.52707
FKBP3	18931	1.31198	0.859306	1.52679
SLC25A37	43701	1.2678	0.83073	1.52613
GAB1	137736	0.847168	0.555257	1.52572
SERPINB1	8348	1.97438	1.29408	1.5257
SN	23595	0.769569	0.504795	1.52452
SSX2IP	46851	1.43658	0.942326	1.5245
ATR	129592	1.09866	0.721129	1.52353
ZNF212	15959	1.11186	0.730106	1.52287
S100PBP	41301	0.985971	0.647798	1.52203
IFI16	45264	3.75677	2.46909	1.52152
RAP2A	33778	1.01013	0.664313	1.52056
SLC35G1	8762	0.935918	0.615578	1.52039
NR2C1	53347	0.984146	0.64746	1.52001
ZFYVE1	57762	0.763987	0.502643	1.51994
CD109	132534	1.21989	0.802975	1.51921
MEAF6	22189	1.05693	0.695753	1.51912
ZNF486	30902	0.845447	0.5566	1.51895
AKR1B1	16782	1.7501	1.15219	1.51893
PHIP	143876	2.58613	1.70383	1.51783
PEX26	13112	1.58691	1.04573	1.51751
AKAP11	51115	1.43191	0.944276	1.51641
RNF114	17509	1.82628	1.20449	1.51623
ST7-OT4	5915	2.35289	1.55186	1.51617
RIN3	175210	0.943025	0.622059	1.51597
RBM12B	9494	4.12977	2.72587	1.51503
NFATC3	143894	0.813297	0.537109	1.51421
FANCL	82138	1.11457	0.736378	1.51358
GALNT5	53574	3.5432	2.34143	1.51326
MITD1	11767	1.78428	1.17929	1.51301
ZNF670	44176	0.961431	0.635523	1.51282
MBTPS1	63149	1.21597	0.803824	1.51273
LRRC40	60877	1.11017	0.734067	1.51236
ZNF187	11193	1.17658	0.777978	1.51236
VAT1	7838	1.46716	0.970464	1.51181
FCHO2	134542	1.5884	1.05117	1.51108
BBX	288267	1.90018	1.25751	1.51107
IFNAR1	34915	1.43891	0.952831	1.51014
TMEM97	9591	0.781313	0.517482	1.50984
SNAPC5	7481	0.840185	0.556871	1.50876
CENPW	8502	0.829314	0.549707	1.50865
C14orf166	15193	3.00195	1.99009	1.50845
TMEM126B	7962	1.40185	0.929336	1.50844
DLD	30058	2.3229	1.53996	1.50842
ITM2B	28959	3.0864	2.04638	1.50822
ZFP112	30151	1.22704	0.813592	1.50818
METTL14	25504	1.46355	0.970633	1.50783
TET1	134123	0.78673	0.521867	1.50753
HEBP2	9247	1.4115	0.93638	1.5074
ARHGAP12	122546	1.75985	1.16795	1.50679
KRR1	14000	3.33334	2.21266	1.50649
ZNF347	20366	0.777366	0.516324	1.50558
TRMT5	9616	1.08805	0.723124	1.50465
SAP30L	15097	1.03018	0.684744	1.50447
HSD17B4	89893	0.804886	0.535004	1.50445
TBCEL	65552	1.52831	1.01629	1.50381
GDAP2	66196	1.50686	1.00231	1.50339
MBTD1	82642	1.58979	1.05758	1.50323
LHX9	17639	1.97958	1.31757	1.50245
CYB561D1	6406	0.979622	0.6525	1.50134
RNF13	149451	1.66111	1.10667	1.501
LOC220906	12438	2.86838	1.91239	1.49989
TIMMDC1	25758	0.93202	0.621485	1.49967
MGC16121	3254	1.19175	0.794692	1.49964
FAM60A	45640	0.867928	0.578775	1.49959
FAM129A	183517	1.17179	0.781477	1.49946
TMEM70	6642	1.56105	1.0411	1.49942
C5orf54	6906	1.64022	1.09431	1.49886
NAPB	47001	1.34744	0.89956	1.49789
ZNF37A	29015	0.918548	0.613297	1.49772
NUDT9	36879	0.876143	0.585051	1.49755
LOC100506866	97391	0.866691	0.578955	1.49699
MRRF	58861	1.23318	0.824428	1.4958
TRIM35	26431	0.804166	0.537638	1.49574
CDC26	8580	1.17274	0.78409	1.49567
ZFYVE16	71661	1.26789	0.847712	1.49566
CCDC117	16622	1.94931	1.30337	1.49559
ATIC	37818	1.50151	1.00403	1.49548
TM2D2	7715	2.12586	1.42288	1.49405
RGL1	292459	0.802686	0.537373	1.49372
TMEM59	21763	1.76348	1.18189	1.49208
TUBD1	33466	0.774966	0.519448	1.4919
CPSF2	42246	1.29486	0.867958	1.49185
UBLCP1	22960	1.98057	1.32788	1.49153
BPGM	33037	1.90153	1.27495	1.49145
TMEM199	4403	1.61352	1.08218	1.49099
RP9	14593	1.8263	1.22608	1.48954
SLC35B4	27738	1.10594	0.742497	1.48949
MKLN1	386544	1.56294	1.04942	1.48934
ZUFSP	33193	1.34175	0.901004	1.48917
MRPL27	5335	2.42635	1.6301	1.48847
ABLIM3	118946	2.10223	1.41354	1.48721
C1orf50	8498	0.931718	0.626565	1.48703
GNPTAB	85371	1.62359	1.09238	1.48629
SYNJ2BP	50595	0.950596	0.639635	1.48615
GTF2A1	41182	1.22987	0.827557	1.48615
ZKSCAN3	19264	0.77507	0.521596	1.48596
USP33	63864	1.9542	1.31542	1.48561
ZNF623	17528	0.968901	0.652613	1.48465
ZFYVE26	70070	0.830188	0.55919	1.48463
ZMYND8	147094	1.45638	0.982174	1.48281
LOC550112	21227	0.761975	0.513893	1.48275
OSGEP	8061	0.847756	0.571779	1.48266
RAB31	154326	1.31176	0.884851	1.48246
MTHFS	53739	0.810412	0.54678	1.48215
FAM192A	33599	1.44128	0.97245	1.48211
IRF2BPL	4149	2.27621	1.5359	1.482
FRA10AC1	34690	0.772513	0.521266	1.48199
LARP6	22610	1.91641	1.2933	1.4818
MAPK8	33497	5.17049	3.48974	1.48163
C18orf21	6663	2.61889	1.76829	1.48103
ZNF498	15460	1.46889	0.992044	1.48067
SDCBP	29692	2.55545	1.726	1.48056
LGALS8	34766	0.79971	0.540466	1.47967
EGLN1	61294	1.22604	0.828629	1.4796
IMMP1L	77221	0.989326	0.668696	1.47949
GEMIN7	12265	0.775243	0.524333	1.47853
C9orf41	45438	0.899253	0.608287	1.47834
ZNF468	19118	0.778998	0.527179	1.47767
NDUFB2	9966	1.01969	0.690389	1.47698
ANGEL2	23645	1.34741	0.912291	1.47695
FAM48A	50400	2.62516	1.77749	1.47689
MRPS23	11147	2.31625	1.56956	1.47573
RAB9A	20705	1.53641	1.04117	1.47566
TRIM52	4734	0.786485	0.533158	1.47514
TMEM14C	8215	1.9305	1.30892	1.47488
DUSP16	89233	1.01057	0.685219	1.47481
MKL2	195435	0.815671	0.553113	1.47469
MRPS18B	8689	0.800618	0.543156	1.47401
C7orf49	5047	1.12057	0.760416	1.47363
TUBE1	16892	0.856543	0.581456	1.4731
LOC729678	5768	0.808756	0.549053	1.473
BIRC2	31436	6.37741	4.32969	1.47295
LNPEP	93770	1.77029	1.20197	1.47282
NKIRAS1	24966	0.871502	0.592037	1.47204
LGALS3BP	8727	1.04228	0.708179	1.47177
ASF1A	15095	1.35659	0.921923	1.47148
ZNF638	103301	2.58641	1.75778	1.47141
OSGIN2	26000	2.76958	1.8827	1.47107
IRF2BP2	5257	4.18565	2.84566	1.47089
PRPS1	22603	3.13285	2.12995	1.47086
AP1AR	38317	0.815481	0.554488	1.47069
C20orf72	22001	1.61409	1.09771	1.47042
SQSTM1	31690	3.22448	2.1942	1.46955
CUTC	23937	0.818718	0.557433	1.46873
TMEM22	36874	1.42573	0.970929	1.46842
ZNF451	80271	2.80615	1.91128	1.4682
OXA1L	5268	3.3511	2.28254	1.46815
LOXL1	25690	1.15065	0.784141	1.4674
EMP1	20107	13.9196	9.48602	1.46738
SLC9B2	51519	1.06769	0.72762	1.46737
CAMK2N1	3845	2.59761	1.7706	1.46708
GFM2	46012	1.20198	0.819359	1.46698
IL18BP	4008	0.783319	0.534179	1.4664
PRR13	4995	2.78033	1.8966	1.46595
PREPL	44254	1.10593	0.754713	1.46536
ME2	70731	0.831559	0.567519	1.46525
ZNF691	5903	0.995386	0.679434	1.46502
DLX1	4194	0.752901	0.513976	1.46486
MFSD1	27794	1.64644	1.12434	1.46436
ZNF606	26274	0.756348	0.516506	1.46435
C1orf96	21937	0.876546	0.598919	1.46355
LOC100506451	4788	0.892232	0.609703	1.46339
METTL6	17666	0.821632	0.561701	1.46276
OSBPL9	172346	1.89401	1.29514	1.4624
RNF138P1	5701	1.89311	1.29482	1.46206
VAMP1	8440	1.01318	0.692988	1.46205
GSTA4	17433	0.779948	0.533509	1.46192
CHPT1	31430	1.11393	0.762005	1.46184
PTGR1	50134	0.748294	0.511907	1.46178
LSM10	4463	1.09205	0.747141	1.46164
C7orf44	90225	1.23302	0.843633	1.46156
PIGO	7914	0.738444	0.505357	1.46123
GOLGA7	20419	1.82226	1.2471	1.4612
FAM136A	6113	0.936728	0.641518	1.46017
IARS2	53929	1.1947	0.818203	1.46015
PTPRK	551947	6.50516	4.45576	1.45994
TRUB1	39488	1.3063	0.894819	1.45985
FOXF1	3938	2.11796	1.45095	1.45971
FLCN	24976	1.09068	0.747537	1.45903
ZNF484	31940	1.28152	0.878447	1.45885
SMAD3	129339	2.58169	1.7698	1.45875
ZNF195	21296	1.85897	1.27472	1.45834
CYLD	59886	2.192	1.5032	1.45822
ATOX1	15828	1.35209	0.927286	1.45812
STAM	72698	4.58418	3.14432	1.45792
TRMT11	52845	1.3285	0.911274	1.45785
NEK3	27218	0.854454	0.586243	1.45751
ZNF100	43588	1.11857	0.768007	1.45646
C8orf76	21443	1.66059	1.14016	1.45645
ZNF267	43549	2.26329	1.55408	1.45635
MRS2	22664	0.76213	0.52338	1.45617
TAB3	61953	0.889576	0.611257	1.45532
TNS3	306991	1.53704	1.05653	1.4548
NOL8	28237	1.24763	0.857732	1.45457
ZNF133	28520	1.33525	0.918264	1.4541
RP9P	26356	1.26896	0.872679	1.4541
ZFP62	13676	1.08755	0.748721	1.45254
HEXA	32743	1.39111	0.958041	1.45204
APH1B	31577	1.21417	0.836535	1.45143
GXYLT1	63026	1.00646	0.693546	1.45118
PAF1	5410	0.875509	0.603329	1.45113
GSTO1	13271	8.91053	6.1413	1.45092
FAM103A1	4429	1.46775	1.01169	1.45079
CDK8	149814	1.21136	0.83501	1.45071
TNFRSF10D	28437	2.77197	1.91084	1.45066
EMG1	5222	2.10312	1.45	1.45043
RPAP2	89211	1.12447	0.775288	1.45039
GNS	46005	0.95337	0.657576	1.44982
TRAF3IP2	47332	2.26583	1.56287	1.44979
PPPDE2	23030	0.844371	0.582534	1.44948
HARS2	7873	1.79851	1.24176	1.44836
RB1CC1	92009	1.36944	0.945642	1.44816
GBP3	16190	2.47579	1.7106	1.44732
IGF2R	137453	1.76024	1.21622	1.4473
FTSJD2	48378	1.23966	0.856548	1.44727
PHLDA1	6330	12.6857	8.76648	1.44707
MED20	15786	0.968829	0.669579	1.44692
TRPC1	83464	0.922102	0.637316	1.44685
YIPF4	28701	1.42979	0.988308	1.4467
HERC3	116040	1.59411	1.10288	1.44541
STK4	113474	1.84207	1.27586	1.44379
TM2D3	10546	2.43514	1.68694	1.44352
NPC2	13442	1.37486	0.953045	1.4426
ZNF669	4411	2.06211	1.42952	1.44252
SYDE2	43373	1.09638	0.760048	1.44251
DCAF5	102278	1.85083	1.28313	1.44243
C1QBP	6373	2.8214	1.95632	1.4422
DRAM2	22885	1.65237	1.14582	1.44209
PDLIM1	53452	3.65571	2.53529	1.44193
TMEM60	4703	2.13941	1.4844	1.44126
SLC4A1AP	31510	0.786736	0.545892	1.44119
PNPT1	59814	1.28188	0.889873	1.44052
CD46	43479	2.02121	1.40433	1.43927
PLK2	6157	16.7318	11.6264	1.43912
EPN2	99339	0.779251	0.541573	1.43887
TYW5	26826	1.57853	1.09811	1.4375
MTIF3	14964	0.909696	0.632889	1.43737
C12orf29	14670	1.34288	0.934468	1.43705
MRPL21	12558	0.751453	0.523006	1.4368
DNAJB2	7583	0.733386	0.510668	1.43613
ZNF726	19086	0.917731	0.639298	1.43553
SLC16A2	112668	1.0973	0.764452	1.43541
PLEKHA1	57778	0.958931	0.668373	1.43472
BOD1	9519	2.80312	1.95413	1.43446
RPP38	7075	1.19905	0.835945	1.43436
ZNF462	148419	0.829697	0.578652	1.43384
ATMIN	11494	1.19249	0.831736	1.43374
ZNF43	31219	1.27911	0.892558	1.43308
FAM83G	33680	1.03339	0.721148	1.43298
MRPL39	21834	1.57585	1.09978	1.43288
RBM45	17201	0.815601	0.56929	1.43266
GPATCH3	9984	0.729316	0.509067	1.43265
HCCS	11799	1.24232	0.86735	1.43232
ZNF354B	24471	0.721353	0.503888	1.43157
SHFM1	21125	3.02514	2.11483	1.43044
ERCC6	82657	3.1029	2.17019	1.42978
ZNF362	44147	0.756887	0.529413	1.42967
METTL4	33966	0.747127	0.522697	1.42937
PSMA4	8817	2.69485	1.88536	1.42936
IP6K2	29276	2.34552	1.641	1.42932
HIST1H2BK	8566	1.58741	1.11088	1.42897
MDH1	18588	1.87115	1.30949	1.42892
MTRR	32019	1.46677	1.02657	1.42881
ACTR6	23628	0.806832	0.564836	1.42844
IKBKAP	66809	0.752699	0.527109	1.42798
ARMCX1	4162	0.842094	0.589738	1.42791
ALDH7A1	53550	1.22706	0.859401	1.42781
SLC30A1	3719	3.03691	2.12701	1.42778
C15orf52	9516	1.54313	1.08096	1.42756
DOPEY1	100806	0.980662	0.68699	1.42748
ZNF514	11864	0.731234	0.51227	1.42744
WIBG	26501	1.57028	1.1002	1.42727
DGKA	22862	1.51025	1.05884	1.42633
PPIL3	18171	0.876657	0.614627	1.42632
SMARCA5	44027	2.91262	2.04216	1.42624
APH1A	3811	1.83027	1.28366	1.42582
IKZF2	151923	1.45802	1.02258	1.42582
HMGB3	7486	0.906576	0.635948	1.42555
MBOAT1	111736	1.75296	1.22984	1.42536
MRPS14	10498	1.60616	1.1271	1.42504
TRIM38	22282	2.9487	2.06936	1.42493
NIPAL3	57229	2.11614	1.4856	1.42443
PTGFR	49659	1.48337	1.04157	1.42417
LANCL1	45527	1.18837	0.834484	1.42408
FBXW4	84323	1.11	0.779503	1.42398
QSER1	87023	1.28377	0.90155	1.42396
SDHC	50370	1.13293	0.795633	1.42394
ETAA1	13092	2.92101	2.05164	1.42374
C14orf43	72072	1.53273	1.07719	1.4229
CLN5	10594	1.37687	0.967668	1.42287
C17orf42	7286	1.22478	0.86129	1.42203
TOMM7	10170	3.43485	2.41634	1.42151
GLRX3	44008	1.96278	1.38088	1.4214
ZNF226	12624	1.41306	0.994195	1.42131
PDCD2	9121	2.10044	1.47848	1.42068
ARMC10	24883	0.819172	0.576643	1.42059
CES2	10648	0.876373	0.616915	1.42057
PBX1	292464	1.24718	0.878037	1.42042
ADSS	43643	2.19485	1.54563	1.42004
UNC119B	13613	0.801904	0.564768	1.41988
PHF6	55481	0.907658	0.639389	1.41957
BTN2A3P	9198	0.712218	0.501822	1.41926
DBR1	13962	1.13165	0.797389	1.41919
TIMP3	62227	13.8606	9.767	1.41913
SNAPC3	38846	1.5179	1.0699	1.41873
HGSNAT	62379	0.858663	0.605255	1.41868
ZNF322	25370	1.87161	1.31947	1.41846
PDHX	79999	1.67763	1.18316	1.41792
SLC16A1	44506	1.09457	0.771961	1.41791
SERPINB6	24007	1.19188	0.841079	1.41708
ASB3	117030	0.960807	0.678267	1.41656
SNX33	9621	0.954567	0.674129	1.416
TP53RK	5273	2.48695	1.757	1.41545
IGFBP6	4693	1.09463	0.773572	1.41503
ATP6V1C1	52038	1.49645	1.05802	1.41439
PHF11	33317	1.24129	0.877843	1.41402
TRAFD1	28060	1.0648	0.753478	1.41318
PLEKHA8	89985	0.75053	0.531195	1.41291
XPA	22501	1.62815	1.15245	1.41277
CUL4B	51239	1.98626	1.40613	1.41257
SNX16	42704	0.870753	0.616543	1.41232
COMMD9	17158	1.11382	0.788657	1.4123
MTX3	14550	1.54992	1.09784	1.41179
ALG8	38712	0.733505	0.519649	1.41154
ATG14	45468	1.01702	0.720502	1.41154
CTSA	7868	0.952411	0.674791	1.41142
SPG11	100983	0.979374	0.693927	1.41135
GPN1	22199	0.894657	0.633903	1.41135
NAE1	28099	1.50683	1.06789	1.41103
B3GALNT2	57249	0.987779	0.700158	1.41079
SYT15	15158	0.952343	0.675064	1.41074
C2orf49	7972	2.75681	1.95461	1.41041
C11orf30	106521	1.04791	0.74304	1.4103
ID4	3299	0.778585	0.552138	1.41013
CDK5RAP1	42693	0.833455	0.591238	1.40968
SMC6	90018	1.77744	1.26115	1.40938
RHOQ	41961	2.18242	1.5487	1.40919
LUM	8311	13.0281	9.25232	1.40809
N4BP2L2	106007	1.64616	1.16958	1.40748
AIG1	279419	0.781435	0.555201	1.40748
KIAA1731	68707	1.5628	1.11038	1.40745
FOXN2	64640	1.88392	1.33929	1.40666
IPMK	76417	0.800528	0.569184	1.40645
CCNJ	17467	1.29633	0.921908	1.40614
ERO1L	53815	0.941357	0.66953	1.406
TCEB2	5883	1.17008	0.832231	1.40596
ZBTB41	46859	1.32885	0.9454	1.4056
HYMAI	5834	1.16967	0.832159	1.40558
TRERF1	227115	1.12523	0.800675	1.40535
MED21	7200	2.04869	1.4578	1.40533
SS18L2	4193	1.16334	0.827918	1.40514
MRPL10	8270	1.4678	1.04499	1.40461
RNF24	84148	0.765179	0.544846	1.4044
SOS1	138915	1.51758	1.08097	1.40391
AHSA1	11443	1.10486	0.787099	1.40371
C15orf57	11955	0.795649	0.56685	1.40363
KIAA0247	103552	1.5481	1.10299	1.40355
MRE11A	76572	0.835837	0.595836	1.4028
STX6	49871	1.94733	1.38832	1.40265
LOC100506713	27212	0.704447	0.502489	1.40192
CYTH1	108247	0.798936	0.569886	1.40192
PPIE	25070	0.749109	0.534416	1.40173
YTHDC2	81594	1.7975	1.28243	1.40164
SIX1	4739	1.13995	0.813486	1.40131
TMX3	41429	2.557	1.82491	1.40116
ETNK1	65533	1.86804	1.33346	1.4009
TBPL1	34329	1.57528	1.1245	1.40087
C10orf26	72295	0.841188	0.600602	1.40057
SLIRP	9517	1.88328	1.34507	1.40014
C14orf129	7542	0.95921	0.685092	1.40012
MINPP1	48996	0.817987	0.58426	1.40004
VEGFC	109205	16.6327	11.8816	1.39987
TMEM85	5108	1.75766	1.25574	1.3997
ACAA1	14533	0.938826	0.670828	1.3995
FAM32A	6623	1.09942	0.785676	1.39933
C1orf43	14091	1.71079	1.22262	1.39928
AGPS	151094	1.87851	1.34254	1.39922
STAT2	18656	2.68879	1.922	1.39895
NDUFAF4	8581	1.05051	0.751106	1.39862
GTF3A	11166	0.799962	0.57201	1.39851
UHMK1	32456	2.81632	2.01395	1.39841
ZNF254	42679	1.71326	1.2257	1.39778
DUSP11	17960	1.91042	1.36683	1.3977
ALKBH3	39469	1.09625	0.784496	1.39739
ELF1	87454	2.86864	2.05321	1.39715
KIAA1191	15744	1.42041	1.01678	1.39697
MKNK1	46877	0.712808	0.51039	1.39659
PPT1	24761	0.711678	0.509667	1.39636
C11orf46	14517	2.98191	2.13557	1.39631
ADAM10	153668	1.78973	1.28211	1.39593
SUMF2	16449	1.07015	0.766646	1.39589
NAA16	65826	1.61127	1.15431	1.39587
GCFC1	37960	1.51594	1.08615	1.3957
FLRT2	97783	1.86889	1.33917	1.39556
RAD50	87698	1.12306	0.80487	1.39533
TNPO1	97798	5.72817	4.10551	1.39524
PAIP1	31152	2.89396	2.0742	1.39522
H2AFY	65507	2.9337	2.10318	1.39489
PAPOLG	45857	0.958888	0.687595	1.39455
SCNM1	4276	1.57612	1.1303	1.39443
TMEM209	40784	0.830421	0.595542	1.3944
TBCA	85191	2.7201	1.95091	1.39427
ADAM17	66507	1.66986	1.19803	1.39384
GNG10	8676	1.30915	0.939494	1.39346
CDC37L1	27029	1.30899	0.939447	1.39336
ZNF772	7985	1.42051	1.01971	1.39305
TNFRSF11B	28588	14.987	10.7601	1.39283
C2orf56	17530	0.715141	0.513451	1.39281
CHORDC1	22936	2.65686	1.90763	1.39275
FMR1	39179	1.19568	0.858643	1.39252
ZNF518B	17529	1.19873	0.860934	1.39236
NADKD1	49565	1.237	0.888454	1.39231
FAM210B	9736	0.95665	0.687167	1.39217
BICC1	315942	2.95907	2.12568	1.39206
NKIRAS2	8063	0.897229	0.644535	1.39206
POLM	10283	0.913738	0.656659	1.3915
MRPL15	13294	1.30462	0.937612	1.39143
FRG1	22386	0.70297	0.505227	1.39139
TLR4	13307	3.81795	2.74506	1.39084
GTPBP10	44791	1.33532	0.960243	1.39061
GUF1	22265	1.72794	1.24277	1.39039
MRPL19	15426	1.81831	1.30787	1.39028
ANAPC16	19861	0.851893	0.612778	1.39021
UBN2	76752	0.85045	0.611886	1.38988
IFT57	61759	0.784485	0.564434	1.38986
AEN	10986	6.46739	4.65348	1.3898
RPL23AP53	23974	0.821727	0.591296	1.3897
LOC100130557	3182	1.91905	1.38111	1.3895
WDR47	72013	0.953178	0.68607	1.38933
ANKIB1	155151	1.54753	1.11389	1.3893
ZNF84	26008	0.834477	0.600734	1.3891
SAMM50	41152	0.706609	0.508687	1.38908
PMF1	27090	1.81715	1.3082	1.38905
GTF3C6	9329	1.33623	0.963607	1.3867
DERA	126130	1.26385	0.911463	1.38662
IL1B	7020	0.993611	0.716618	1.38653
C7orf60	120731	1.38225	0.99714	1.38621
MRPL46	7925	1.37523	0.992237	1.38599
SNX13	149747	1.68832	1.21826	1.38585
PVT1	306721	2.83347	2.0448	1.3857
CDC40	51799	1.33248	0.961831	1.38536
KRIT1	47132	1.30499	0.942139	1.38514
TWF1	12653	3.9004	2.81597	1.3851
ZNF7	15704	1.24546	0.899762	1.38421
TPP1	6696	1.22503	0.885346	1.38367
ZNFX1	32318	2.07835	1.50221	1.38353
ORC5	81708	1.48179	1.0712	1.3833
LOC401320	29423	0.74517	0.538693	1.38329
TIMM21	10459	1.4988	1.08397	1.3827
SUCLA2	58672	1.61697	1.16948	1.38264
GLRX	9025	2.41	1.74352	1.38226
C9orf156	18081	1.02438	0.74119	1.38207
FUT8	333530	1.90151	1.37596	1.38195
MRPL50	8671	1.4023	1.0148	1.38185
NDUFA12	32402	0.970893	0.70264	1.38178
M6PR	9401	2.63628	1.90846	1.38137
SNRNP27	11294	2.01341	1.45765	1.38127
VPS39	49604	1.04847	0.759078	1.38124
ZMYM2	133159	1.78519	1.29261	1.38107
FGF2	71528	28.9692	20.976	1.38106
BRWD3	140247	0.76272	0.552341	1.38089
ANP32A-IT1	3281	1.61102	1.16687	1.38063
CCDC92	36209	1.06712	0.772969	1.38055
LDB1	12886	1.01599	0.736032	1.38036
S100A13	15293	1.21377	0.879509	1.38005
TMEM107	3418	1.3237	0.959227	1.37997
PHF21A	192116	1.42061	1.02959	1.37978
PLRG1	15437	2.26824	1.64395	1.37975
HOXC10	5117	0.934851	0.677637	1.37957
USP38	37072	2.09162	1.51649	1.37925
CCDC25	39338	1.07945	0.782679	1.37917
USP45	83069	0.740962	0.537412	1.37876
ZNF770	9956	3.16744	2.29748	1.37866
WASL	67120	2.1509	1.56035	1.37847
RALA	84572	4.44654	3.2263	1.37822
AKIP1	8926	1.52998	1.11032	1.37796
UCHL5	47742	1.48021	1.07422	1.37794
SQRDL	56224	0.850672	0.617404	1.37782
UBXN2B	40238	0.701002	0.508923	1.37742
ZHX1	27092	0.939337	0.682022	1.37728
LOC100505876	8252	1.88373	1.36776	1.37724
CMAS	19444	1.08947	0.791103	1.37715
ATP6V1H	127736	2.03495	1.47777	1.37704
CNPY3	10149	0.70585	0.512714	1.37669
BROX	20201	2.08727	1.51632	1.37654
MFAP3	18496	2.09835	1.52441	1.3765
APP	290586	3.36897	2.44751	1.37649
BTG1	5620	4.28638	3.11404	1.37647
VPS35	29556	1.14302	0.830499	1.37631
LARP4	79197	1.56497	1.13719	1.37617
IFNGR1	21947	2.49423	1.81246	1.37616
TXNL4B	9460	0.852874	0.61985	1.37594
PDZRN3	242421	1.24568	0.905568	1.37558
C17orf79	7443	1.35189	0.982794	1.37556
TPRKB	7561	1.08146	0.786522	1.37499
PLEKHA5	246708	1.25965	0.916325	1.37468
ARID4B	161323	1.83871	1.3377	1.37453
IL13RA1	66938	1.07512	0.782228	1.37443
METTL21B	9942	0.888831	0.646846	1.3741
MED30	19537	1.23142	0.896328	1.37385
MMP3	7815	0.780967	0.568507	1.37372
TM9SF1	6530	0.87684	0.638328	1.37365
EGFR	188307	3.45097	2.51237	1.37359
PCM1	107092	1.88657	1.37368	1.37337
FBXL2	109824	0.950944	0.692468	1.37327
URGCP	50496	1.54528	1.12534	1.37317
NUDCD1	93203	1.9923	1.45157	1.37251
RCOR3	57018	2.63387	1.91912	1.37244
PFDN4	11991	1.51233	1.10196	1.3724
CRYAB	3124	1.21154	0.883274	1.37165
AEBP2	82566	2.00046	1.45851	1.37158
COX7B	5921	2.06539	1.506	1.37144
EXT2	149882	1.22347	0.892113	1.37143
MTERF	7996	2.29508	1.67365	1.3713
IMPA1	29439	1.5961	1.16398	1.37124
FAM115A	50818	1.21352	0.885159	1.37096
VPS11	14196	0.856536	0.624834	1.37082
HSDL2	92497	0.776768	0.566674	1.37075
CNOT6	83937	1.23454	0.900856	1.37041
ZCRB1	14045	0.989902	0.722517	1.37007
TSTD2	33601	0.960092	0.700769	1.37005
IRAK4	30600	1.27527	0.930984	1.36981
EPHA2	31751	3.23207	2.35972	1.36968
ARID4A	75230	1.06592	0.778391	1.36939
PDCL3	13784	1.30048	0.949729	1.36932
ACBD5	46926	0.777857	0.568071	1.3693
HNRNPH2	6008	2.67103	1.95066	1.3693
ZNF550	9383	0.696631	0.508758	1.36928
ZMIZ1	247494	2.41603	1.76455	1.3692
SDHAF2	16643	1.90132	1.38875	1.36909
USP30	35452	0.698592	0.51054	1.36834
COL3A1	38374	6.88501	5.03189	1.36828
CHM	186382	0.870865	0.636562	1.36808
TOP2B	66314	2.08196	1.52189	1.36801
C4orf41	54300	1.2537	0.916581	1.3678
PLIN2	11846	2.00081	1.46294	1.36766
ADSL	20072	1.22246	0.893936	1.3675
HSPH1	25355	2.06975	1.51354	1.36749
STX16	28274	2.68525	1.96395	1.36727
TRIM33	118383	1.91772	1.4026	1.36726
BORA	28287	1.05715	0.773217	1.36721
STXBP3	62864	2.17478	1.59112	1.36682
C1orf131	17416	1.04005	0.760939	1.3668
PIK3R1	86066	3.36879	2.46497	1.36667
ZNF780B	27949	0.683715	0.500432	1.36625
C12orf35	33691	1.32403	0.969281	1.36599
LEO1	33737	1.02536	0.750694	1.36588
INVS	201916	0.763018	0.558805	1.36545
TYW3	33525	1.35254	0.990562	1.36543
OSTF1	58717	1.31763	0.965297	1.365
ZBTB39	7681	1.23578	0.905466	1.3648
EDEM1	32292	1.72656	1.26555	1.36428
CAMLG	13681	0.993847	0.72857	1.36411
MAP7D3	43263	1.04851	0.768797	1.36383
CDKN1B	5004	14.0398	10.2953	1.36371
STAT6	16010	0.806587	0.59154	1.36354
RUNX1T1	148260	1.43152	1.05	1.36335
ZNF528	20537	0.875486	0.642192	1.36328
SNX7	98821	1.42765	1.04733	1.36313
USPL1	41857	1.73454	1.27249	1.36311
MAD2L1BP	11410	0.906652	0.665136	1.36311
GRN	7980	0.832624	0.610869	1.36302
MRPL42	36283	1.50335	1.10299	1.36298
ATP5G3	5505	4.10509	3.0123	1.36278
GIGYF2	163275	2.05807	1.51079	1.36225
CEP85L	249304	1.76735	1.29739	1.36223
ZNF654	5553	3.3562	2.46462	1.36175
LGR4	106827	1.64933	1.21125	1.36168
PSMA2	15344	2.62198	1.92561	1.36164
POLE4	11085	1.62838	1.19614	1.36136
CLASP1	311701	2.27479	1.67118	1.36119
CLCC1	33982	1.30263	0.957166	1.36092
STAG2	142031	1.9093	1.40308	1.36079
DBT	62932	0.799711	0.58777	1.36058
SLC25A12	110899	0.774518	0.569274	1.36054
ZNF107	44891	1.86603	1.37161	1.36047
SUPT7L	12771	1.49714	1.10049	1.36043
POLI	28756	0.721244	0.530182	1.36037
PRPF19	16042	1.38227	1.0163	1.3601
RPE	18940	3.20828	2.35897	1.36003
ATP2C1	166187	2.68064	1.97122	1.35989
MAPK9	58477	0.846648	0.622594	1.35987
MAP1LC3B	12580	1.65359	1.21601	1.35985
VKORC1	4102	0.735319	0.54074	1.35984
CD47	47995	2.40234	1.76675	1.35975
ZNF197	23453	1.55035	1.14017	1.35975
MRPS36	12413	0.698607	0.513877	1.35948
LAMTOR1	6096	2.56044	1.88384	1.35916
PCNX	207978	2.63699	1.94065	1.35882
TTC33	44395	1.05207	0.774318	1.35871
HNRNPA1L2	26315	0.68186	0.501893	1.35858
NOB1	13056	1.05225	0.7746	1.35844
ACAT1	26634	0.789189	0.580998	1.35833
ATP5SL	8621	0.773554	0.569499	1.35831
LRRC8D	115417	1.19135	0.877114	1.35826
ZC3H13	90581	1.88743	1.38973	1.35813
DEPDC1	22965	1.23278	0.907847	1.35792
HADHB	45718	0.870006	0.640819	1.35765
ENY2	11638	2.57353	1.89559	1.35764
ITPA	14451	0.71423	0.526364	1.35691
SLC35D2	63005	0.687285	0.506532	1.35684
TNKS2	67082	2.20496	1.62512	1.3568
SIKE1	11204	1.31452	0.968988	1.35659
ZNF549	13552	0.693795	0.511532	1.35631
TMEM106C	5332	1.15349	0.850769	1.35582
C7orf30	10241	2.22535	1.64184	1.3554
GABARAPL2	11531	1.38292	1.02059	1.35502
STYX	44823	0.717588	0.529588	1.35499
ZNF740	10120	1.29166	0.953335	1.35489
SP140L	76552	1.42428	1.05124	1.35486
ZNF236	146567	0.784115	0.578979	1.35431
CDC42EP4	28381	0.885098	0.653588	1.35421
CTBS	21360	1.69013	1.2482	1.35405
ZADH2	12004	2.58831	1.91162	1.35399
ERVK13-1	15051	0.928434	0.68571	1.35397
PEBP1	9521	2.10553	1.55555	1.35356
KCTD6	10265	1.22812	0.907352	1.35352
FAM214A	97303	2.41109	1.78144	1.35345
SIM1	74802	1.95675	1.4458	1.3534
PIP4K2C	12270	0.706749	0.522494	1.35265
FDX1	34948	1.35193	0.999714	1.35232
NEDD8	15520	1.81138	1.33949	1.35229
BTG3	19301	3.56112	2.63438	1.35179
STK38	53579	1.67392	1.23837	1.35171
EIF6	5870	2.4884	1.84094	1.3517
ZNF260	17660	1.14221	0.845135	1.35151
MBD4	9060	2.06256	1.52763	1.35017
NDUFB4	6131	4.39316	3.25381	1.35016
FAM55C	49047	1.47462	1.09222	1.35011
TMEM123	56720	2.09678	1.5535	1.34971
KIAA1430	44364	1.13909	0.844033	1.34958
DHX30	47288	0.801194	0.593685	1.34953
BRD8	38900	0.768101	0.56927	1.34927
CYB5R1	5404	1.12067	0.83076	1.34897
CLASP2	221967	1.25589	0.931084	1.34885
NGF	52321	1.87233	1.38815	1.3488
OCIAD1	30775	2.26564	1.67982	1.34874
GDE1	20436	0.970863	0.719873	1.34866
ELP3	98086	1.08082	0.801452	1.34858
C8orf59	6356	2.17258	1.61136	1.34829
TMEM63A	37188	0.976476	0.724263	1.34823
RAPGEF6	211316	1.23222	0.914376	1.34761
DCUN1D5	41532	1.87408	1.39077	1.34751
ZCCHC11	129815	1.10331	0.818858	1.34738
SMAD5	49887	3.03105	2.24966	1.34734
SOCS4	22363	2.04601	1.51896	1.34698
PPM1A	53336	2.37756	1.76513	1.34696
MIER3	32526	2.11043	1.56731	1.34653
LNX2	74671	0.994709	0.738761	1.34646
VPS41	185258	0.961495	0.714143	1.34636
C2orf47	8808	1.71214	1.27183	1.3462
CCDC58	23639	1.0347	0.768609	1.3462
FBXO38	58854	2.63802	1.95983	1.34605
EFTUD1	132544	0.781555	0.580644	1.34601
NUP37	44389	1.11681	0.830062	1.34545
CGRRF1	28748	0.777058	0.577859	1.34472
QRSL1	38852	0.970439	0.721712	1.34463
AGGF1	34849	0.754633	0.561235	1.34459
KDM1A	64244	1.57699	1.17311	1.34428
ADAR	45923	2.3702	1.76322	1.34425
IP6K1	62246	1.01873	0.757916	1.34412
DUSP3	12880	1.53317	1.14087	1.34386
DDX24	30291	2.35953	1.7558	1.34385
PSAP	35028	2.22497	1.65616	1.34345
FBXO7	24112	3.06796	2.28367	1.34343
TSR2	4879	0.875405	0.651957	1.34273
NUDT5	28571	1.10185	0.820744	1.3425
POLR2K	3392	2.3329	1.73792	1.34235
GHRLOS	7696	0.702597	0.52343	1.34229
ST5	217600	1.60663	1.19701	1.3422
LSM6	14379	2.28456	1.7027	1.34173
HKR1	29778	1.08098	0.805686	1.34169
MRPL40	3561	0.74777	0.55754	1.3412
2015-03-05	62802	1.70272	1.26976	1.34098
RPAIN	13380	0.928146	0.692235	1.3408
ZFP106	44710	1.1652	0.869155	1.34061
ATP6V1G1	11159	3.49076	2.60438	1.34034
TSPYL2	6187	0.887437	0.662217	1.3401
INTS6	91575	2.42759	1.81252	1.33935
GTF3C3	36737	1.31591	0.982559	1.33927
TAF3	196042	0.776211	0.57958	1.33926
LSM3	19642	1.18637	0.885849	1.33925
CALCOCO2	33858	1.01266	0.756465	1.33867
NGLY1	71096	1.15311	0.8615	1.33849
KATNA1	53930	0.88831	0.663911	1.338
ANAPC1	115102	1.14204	0.853837	1.33754
TXNDC9	17374	3.39046	2.53511	1.3374
CSRNP2	22467	0.934795	0.699085	1.33717
CWF19L2	131501	0.747255	0.558929	1.33694
SLC3A2	32872	1.31279	0.982023	1.33682
NAA38	20008	2.26602	1.69522	1.33671
ZNF562	26439	2.55783	1.91382	1.33651
MRPS28	111412	1.16691	0.873117	1.33649
TTC23	113288	0.949408	0.710383	1.33647
CTAGE5	85922	0.913265	0.683383	1.33639
THAP1	6658	0.707861	0.529686	1.33638
ACVR1	139417	1.94504	1.45585	1.33602
TCTN3	30748	0.857581	0.642057	1.33568
PMPCB	17261	2.36413	1.77012	1.33558
RND3	19471	126.654	94.8317	1.33557
USP31	87864	0.930518	0.69691	1.33521
BCCIP	30161	1.25867	0.94287	1.33493
FHL2	77948	7.94724	5.954	1.33477
ATP6V1F	3047	1.307	0.979352	1.33456
VPS8	240472	0.783454	0.587056	1.33455
ERP29	9873	1.13372	0.849632	1.33437
ZNF800	22414	2.38512	1.78761	1.33425
GTF2E2	79708	1.32281	0.991657	1.33394
CHCHD8	4178	1.78794	1.34063	1.33366
ALKBH1	35608	1.03635	0.777249	1.33336
BRK1	11542	2.09913	1.57441	1.33328
GTPBP5	19730	0.809821	0.607394	1.33327
LETMD1	12126	0.862834	0.647247	1.33308
USP42	56646	0.742559	0.557115	1.33286
NIF3L1	14606	0.948654	0.711746	1.33285
DPY19L4	73974	0.672455	0.504542	1.3328
LOC100216545	3600	5.38136	4.03772	1.33277
XPO7	86917	1.56102	1.17126	1.33277
SH2B3	45676	1.22167	0.91668	1.33271
ZBTB10	36163	0.736849	0.552903	1.33269
DAAM2	112495	1.16509	0.874245	1.33268
UCHL3	56142	1.41664	1.06329	1.33232
CCNB1IP1	21929	2.35238	1.76604	1.33201
ERCC5	30161	1.50376	1.12902	1.33192
ZNF181	8295	0.835095	0.62731	1.33123
RIPK2	33318	4.6935	3.52622	1.33103
LAMP2	43202	1.32531	0.9958	1.3309
C5orf51	17269	2.40982	1.81086	1.33076
ATM	146268	0.999987	0.751451	1.33074
ALG13	79530	0.741449	0.557196	1.33068
BIVM	42490	1.00488	0.755203	1.33061
MRPS30	6592	1.45492	1.09358	1.33042
PPA1	30605	1.11733	0.839933	1.33026
NAF1	40214	1.22059	0.917751	1.32998
FNIP1	155350	3.43637	2.58395	1.32989
SDHD	8948	2.07784	1.56265	1.32969
LAMP1	26273	1.38374	1.04068	1.32965
ZNF746	25015	1.50131	1.12922	1.32951
ZNF354C	20085	0.888059	0.668098	1.32923
PERP	19019	2.02568	1.52403	1.32916
BRAP	43841	0.945985	0.711812	1.32898
UCK2	84124	2.52366	1.89897	1.32896
ANKRD32	77183	0.807849	0.60812	1.32844
DNAJB4	12360	12.1136	9.11891	1.3284
UQCC	109577	0.934779	0.703789	1.32821
NUP35	37326	1.12873	0.849878	1.32811
DAZAP2	7994	2.61339	1.96793	1.32799
AMACR	21130	0.870883	0.655825	1.32792
PPA2	104994	1.22251	0.920665	1.32786
ST20	24915	0.84157	0.633835	1.32774
EIF2D	20931	0.71148	0.5359	1.32764
TUBGCP5	40497	1.00197	0.754729	1.32759
HYLS1	17033	1.3872	1.04496	1.32751
SNX3	49748	1.19795	0.902507	1.32736
SNRPE	9541	2.49487	1.87965	1.32731
MFF	30322	1.68106	1.26671	1.32711
LRRC58	24611	1.81055	1.36436	1.32703
PPID	14274	1.21175	0.913182	1.32695
CCDC84	17604	1.27167	0.958376	1.3269
SLC25A46	23731	1.60267	1.20783	1.3269
ZFP37	14823	0.665122	0.501492	1.32629
MTM1	104570	0.681229	0.513652	1.32625
ZNF26	26098	0.667266	0.503289	1.32581
PRNP	15438	4.36512	3.29252	1.32577
ERLIN2	21223	0.867174	0.654095	1.32576
KIAA1033	61415	3.52683	2.66029	1.32573
MTERFD1	22152	1.11314	0.839713	1.32562
DYNC1LI1	44904	2.0734	1.56419	1.32554
ZBTB26	13402	1.2676	0.956326	1.32549
CEP57L1	68760	0.74333	0.560845	1.32538
ORC3	77388	0.840726	0.634462	1.3251
CLIP4	68372	2.51948	1.90136	1.32509
HAX1	3317	1.13954	0.860245	1.32467
LIPT1	8196	1.33908	1.01102	1.32448
RSBN1	50617	1.41802	1.07071	1.32437
GGPS1	16092	1.39701	1.05491	1.32429
COX18	15057	1.35586	1.02392	1.32419
CHURC1	21006	2.50612	1.89274	1.32407
ZBTB43	33203	2.04256	1.54269	1.32402
ANAPC4	41273	1.2391	0.936121	1.32365
MRPS18C	5812	3.0634	2.31463	1.32349
RNF111	109389	1.93359	1.46124	1.32325
C12orf32	12262	1.39664	1.05559	1.32309
CDK19	205232	0.783987	0.592595	1.32297
MDFIC	97762	1.94352	1.46932	1.32273
VBP1	23398	2.50439	1.89424	1.32211
ARHGAP29	68845	4.36815	3.30441	1.32192
ZCCHC9	11564	1.96029	1.48295	1.32189
VPS26A	48709	1.52441	1.15331	1.32177
GHITM	14127	2.84902	2.15546	1.32177
INPP4A	146176	0.786534	0.595069	1.32175
MMP2	27506	2.76357	2.09095	1.32168
RICTOR	136480	2.9131	2.20434	1.32153
TFAM	10722	2.02412	1.53172	1.32147
ZNF383	17209	0.710047	0.537401	1.32126
CEP95	30905	1.6736	1.26672	1.32121
TMEM188	11811	1.37462	1.04062	1.32096
SLK	59873	1.79898	1.36197	1.32087
DNAJA2	18352	2.93403	2.22135	1.32083
CPSF3	49360	0.660912	0.500483	1.32055
ZNF618	180314	1.03932	0.787123	1.3204
GTF3C4	19743	1.54409	1.16943	1.32038
PISD	12334	0.938079	0.711022	1.31934
OTUD4	46031	1.56162	1.18432	1.31858
SC5DL	20732	1.5799	1.19825	1.31851
NT5C3	48668	1.3829	1.04887	1.31847
BTBD3	35767	2.79844	2.12254	1.31844
SPIN4	4112	0.842415	0.639031	1.31827
INPP1	28196	0.956093	0.725319	1.31817
SMG7	81823	2.49451	1.89302	1.31774
METTL9	57937	1.66798	1.26581	1.31772
ABHD13	15841	1.72556	1.30958	1.31764
SELT	27169	2.16532	1.64334	1.31763
FAM134C	29920	0.752936	0.571435	1.31762
PAM	165282	3.7637	2.85646	1.31761
DHX36	48830	2.31224	1.75514	1.31741
ZMYM6	45803	0.81545	0.619045	1.31727
ABI2	103890	1.52058	1.15478	1.31677
ERH	18182	2.61071	1.98295	1.31658
TPST1	155180	1.0486	0.796736	1.31612
MTA3	140683	0.891778	0.677695	1.3159
OTUD6B	16900	1.70528	1.29603	1.31577
PIK3R4	67919	1.0936	0.831533	1.31516
FAM82B	36432	1.28943	0.980573	1.31498
KLHDC10	65212	0.935896	0.711785	1.31486
FBLN5	78292	1.29569	0.985512	1.31474
SPOPL	71456	1.01339	0.77079	1.31474
VANGL1	56272	0.77262	0.587687	1.31468
PEX19	8343	1.16635	0.887215	1.31462
FAM188A	82345	1.70564	1.29782	1.31423
TMEM55B	3626	1.39724	1.06319	1.3142
SMAD9	75442	1.08044	0.822175	1.31412
ATP5J	11175	1.86186	1.41688	1.31406
E2F6	21797	1.91022	1.4539	1.31386
TMEM183A	16664	1.74952	1.33169	1.31376
KLHL12	36142	0.716451	0.545369	1.3137
PROSER1	28251	1.77083	1.34807	1.3136
ZNF189	11780	3.18063	2.42137	1.31357
TTTY15	29856	1.93335	1.47205	1.31337
UQCRB	8559	2.61279	1.9895	1.31329
C3orf17	17264	3.31969	2.52784	1.31325
YLPM1	73945	1.48153	1.12823	1.31315
LOC100507501	7965	0.772177	0.588187	1.31281
ADD3	129598	1.61848	1.23289	1.31275
C1GALT1	66006	1.3244	1.00913	1.31242
C9orf80	31597	0.767417	0.58475	1.31238
VPS36	38027	1.88295	1.43505	1.31211
DDIT4L	4629	1.5876	1.21001	1.31206
RNPC3	29282	2.22694	1.69731	1.31204
NEU3	18794	0.753076	0.573981	1.31202
AIMP2	14584	0.785274	0.598614	1.31182
SAAL1	25749	1.28673	0.980983	1.31167
SPG21	26889	0.943294	0.719181	1.31162
ZNF791	18945	1.45279	1.10772	1.31151
CD3EAP	4558	1.13739	0.867379	1.3113
NDUFV2	31716	4.12337	3.14538	1.31093
PINK1	18057	1.46423	1.11706	1.31079
CNIH	14502	2.84975	2.17414	1.31075
ASB7	49150	1.00731	0.768812	1.31022
EAPP	23809	0.977691	0.746211	1.31021
RBAK	23668	1.26252	0.963742	1.31002
ATRX	281364	1.34022	1.02321	1.30982
KLHL36	13786	0.817154	0.623907	1.30974
DCAF8	46846	1.3513	1.03178	1.30968
PCNP	20240	3.79109	2.89473	1.30965
SLC36A1	44778	0.831171	0.63473	1.30949
TBK1	50060	2.64169	2.01742	1.30944
COMMD6	12642	1.27311	0.972267	1.30942
SEC61A2	40318	0.879628	0.67178	1.3094
FNDC3A	233868	3.17831	2.42744	1.30933
WDR55	6170	2.01832	1.54156	1.30927
COX6C	16020	1.68812	1.28951	1.30912
TTC9C	10157	1.11518	0.851864	1.30911
PPWD1	24240	1.57485	1.20307	1.30903
SAP18	8572	3.01442	2.30319	1.3088
BAZ1A	122917	1.42212	1.08673	1.30862
AIFM2	20668	0.689617	0.526988	1.3086
BASP1	59194	2.59115	1.98016	1.30856
FAM134A	7259	1.29851	0.992729	1.30802
NDUFS3	5554	1.25384	0.958687	1.30787
BMS1	52432	1.18066	0.902753	1.30784
CEP164	85412	0.88535	0.677028	1.3077
POP1	42549	0.954038	0.729793	1.30727
LMAN2	20323	0.813975	0.622666	1.30724
HS3ST3B1	44987	1.28331	0.981993	1.30684
NEK9	44961	0.732832	0.560985	1.30633
OGFRL1	13497	2.72703	2.08769	1.30624
RUNX1	261498	5.22146	3.99745	1.3062
RYK	93609	2.46041	1.88372	1.30614
PARK7	23629	1.82203	1.39522	1.30591
GLUL	10503	2.33112	1.78577	1.30539
SLC25A40	41879	0.725766	0.556036	1.30525
WDR77	9319	2.11825	1.62302	1.30513
ZNF697	28391	1.18525	0.908185	1.30508
BSG	12169	0.876766	0.671897	1.30491
CCAR1	70339	1.65729	1.27016	1.30479
TSPYL1	5259	3.41439	2.61701	1.30469
CASD1	47159	0.736037	0.564165	1.30465
OSR2	7696	1.76038	1.34933	1.30463
TMEM126A	8635	1.43271	1.09826	1.30453
VPS25	6164	1.60946	1.23402	1.30424
AAGAB	53708	1.29033	0.989388	1.30417
VMA21	12180	2.00915	1.54085	1.30392
USF1	6717	0.694627	0.532754	1.30384
MTO1	39726	0.868553	0.666234	1.30368
NAA30	22196	2.26784	1.73963	1.30363
TSNAX	37871	1.25261	0.960898	1.30358
CCNC	26428	2.48289	1.9049	1.30342
LOXL2	107313	6.60752	5.06985	1.3033
XPO5	53745	0.676121	0.518815	1.3032
B7H6	25560	0.740315	0.568354	1.30256
INTS10	34669	0.87614	0.672651	1.30252
TTC19	30030	1.19897	0.920702	1.30223
RTTN	201920	0.848405	0.651528	1.30218
SLC25A36	38124	2.12807	1.63424	1.30218
C16orf62	145749	0.825557	0.634028	1.30208
DCUN1D1	37768	1.61973	1.24411	1.30192
SNRNP48	21769	1.70246	1.30775	1.30182
ZNF767	77637	1.14155	0.87695	1.30173
PDS5B	191595	1.88827	1.45069	1.30164
SYNJ1	99283	0.812668	0.624383	1.30155
ZNF3	17719	1.01073	0.776615	1.30146
CRTC2	10985	0.815041	0.626347	1.30126
RNF187	8822	0.801339	0.615838	1.30122
FTSJD1	7307	1.49296	1.14741	1.30116
THUMPD1	8211	2.95025	2.26752	1.30109
HBP1	33569	2.02865	1.5595	1.30083
KIAA0528	95935	0.947893	0.728701	1.3008
C2orf43	138010	0.865198	0.665137	1.30078
TCP11L1	34147	1.8377	1.4128	1.30075
TRMT61B	20488	0.74186	0.570399	1.3006
PRDM8	19059	0.807493	0.620894	1.30053
ZNF160	36821	1.11035	0.853778	1.30051
XRN2	86522	2.31526	1.78045	1.30038
ZNF407	434710	0.936108	0.719913	1.30031
PPP4R1L	76663	1.12799	0.867693	1.29999
KIAA0319L	123947	0.801538	0.616605	1.29992
ZMYM5	40153	1.48199	1.14007	1.29991
JKAMP	20921	2.02044	1.55442	1.2998
LOC100131234	129427	3.25129	2.5014	1.29979
TNC	98683	4.1527	3.19506	1.29973
ZNF622	14267	2.7864	2.14394	1.29966
C20orf11	10387	1.29908	0.999627	1.29956
OTUD3	30550	2.213	1.70297	1.29949
COL5A2	147965	12.0095	9.24178	1.29948
FBXW7	213763	1.41158	1.08627	1.29947
DTNBP1	140258	0.693544	0.533815	1.29922
ZNF274	30532	0.986572	0.75983	1.29841
RAB11FIP2	41688	1.34801	1.03829	1.2983
ZNF502	11189	1.03294	0.795608	1.2983
MRPS27	100849	1.40384	1.08145	1.29811
BECN1	14161	1.35845	1.04651	1.29808
FECH	41897	0.82107	0.632544	1.29804
CRYZL1	52513	0.698386	0.538153	1.29775
TMEM170A	17662	0.715081	0.551062	1.29764
CEBPZ	29966	1.44915	1.1168	1.29759
AHSA2	10132	1.39443	1.07479	1.2974
ZNF192	15521	3.13924	2.42012	1.29714
GLI3	276071	1.06598	0.821828	1.29708
DNAJC16	44877	0.766639	0.591141	1.29688
GATC	17316	0.951531	0.733732	1.29684
KIAA0586	121447	0.670577	0.517137	1.29671
MRAS	57888	1.27752	0.985203	1.29671
RPUSD4	9599	0.756726	0.583721	1.29638
PLEKHJ1	3174	0.868889	0.67029	1.29629
ZFAND1	19974	1.86639	1.43994	1.29616
SLC25A44	18858	0.848397	0.654573	1.29611
EPS15	165061	1.46404	1.12976	1.29589
RNF25	8195	1.21921	0.940844	1.29587
TIA1	39204	1.80444	1.39278	1.29557
DCP2	45486	2.55586	1.97277	1.29557
THOC7	30052	1.4108	1.08895	1.29556
IFT43	97997	0.677385	0.522871	1.29551
RBM26	85824	2.73984	2.11496	1.29546
APIP	34097	1.17696	0.90856	1.29541
MRPL44	10311	1.95858	1.5123	1.2951
IL10RB	30849	1.07477	0.829938	1.295
ARSA	5420	1.06954	0.8261	1.29469
FLJ33630	61523	1.00472	0.776095	1.29458
C14orf126	11438	1.13565	0.877256	1.29455
PGS1	45905	1.1448	0.884355	1.2945
NXNL2	40689	1.41426	1.09266	1.29433
C7orf23	23554	1.29959	1.00407	1.29432
ZNF845	21121	0.64835	0.500936	1.29428
RCC2	33000	1.52036	1.17472	1.29423
FUCA2	17072	1.89238	1.46221	1.29419
GNPDA2	24445	1.18298	0.914232	1.29396
SLC7A6OS	10351	1.066	0.823887	1.29387
MAPKBP1	53422	0.756936	0.585073	1.29375
UBE2E1	85748	1.68272	1.30081	1.29359
CCNI	27949	3.34295	2.5849	1.29326
CLK4	24390	2.85077	2.2044	1.29322
TFIP11	20544	0.863188	0.667654	1.29287
PXN	55333	2.91159	2.25259	1.29255
GLOD4	23023	0.954952	0.738865	1.29246
C15orf24	17830	1.38375	1.07071	1.29237
PDGFC	209784	4.29791	3.32566	1.29235
CDYL2	200500	1.08706	0.841197	1.29228
PSMC2	21872	2.51606	1.94703	1.29226
WASF3	131243	1.31806	1.02004	1.29217
CLPX	34780	1.20416	0.931973	1.29205
LOC150381	4677	0.896839	0.694189	1.29192
TMEM55A	46702	1.65156	1.27842	1.29188
B4GALT3	6659	0.704216	0.545183	1.29171
TP53BP1	103296	0.77062	0.596669	1.29154
MED14	86010	0.864669	0.669507	1.2915
TBC1D15	87143	1.69153	1.31001	1.29123
KATNAL1	104818	4.77844	3.7009	1.29116
TMEM5	29251	0.711347	0.550976	1.29107
SPIN1	90326	2.93572	2.27397	1.29101
TIFA	10278	0.6708	0.519735	1.29066
FAM43A	3145	1.93572	1.5001	1.29039
OCRL	52279	0.835359	0.647797	1.28954
PBX2	5454	0.719384	0.557865	1.28953
UBA3	25644	1.75637	1.36222	1.28934
VRK2	113279	1.72346	1.33671	1.28933
NDUFS5	8342	1.63557	1.26867	1.2892
NFYA	29440	1.59726	1.23905	1.2891
ARMCX5-GPRASP2	5948	1.36223	1.05691	1.28888
TOM1	48720	0.855983	0.664206	1.28873
MMADHC	18184	5.99093	4.64875	1.28872
SMARCE1	20128	3.74984	2.90991	1.28864
LOC100506710	10506	1.3997	1.08618	1.28864
MUDENG	21192	1.82695	1.41778	1.2886
SNX1	48351	1.32548	1.0287	1.2885
ZNF844	13081	0.917593	0.712327	1.28816
LRIG2	51512	1.76857	1.37318	1.28794
FAM160B2	15178	0.757647	0.588263	1.28794
TOM1L1	61277	0.93369	0.725027	1.2878
SNRK	64631	2.26065	1.75545	1.28779
DNTTIP1	19491	0.681878	0.529507	1.28776
ARL6IP5	21150	1.84813	1.43539	1.28755
PIKFYVE	92485	1.38554	1.07625	1.28738
SSB	13187	1.85129	1.43811	1.28731
CDC5L	62911	1.77668	1.38046	1.28702
HEATR5B	103333	0.932595	0.724732	1.28681
C6orf120	4146	2.36443	1.83754	1.28674
NSMAF	76341	1.45986	1.13455	1.28673
PARP6	30107	0.970666	0.754589	1.28635
WDR75	34106	1.76324	1.37101	1.28609
FAM204A	33268	1.8007	1.40017	1.28606
UTP18	37396	1.74511	1.35697	1.28603
CEP350	160108	1.78195	1.38593	1.28574
NFYB	21183	0.996741	0.775297	1.28562
RCN2	18640	1.13268	0.881068	1.28558
TUFM	3998	0.967197	0.752417	1.28545
METTL23	7051	1.31471	1.02291	1.28526
ZNF564	26173	1.15995	0.902635	1.28507
TTC14	9001	3.13053	2.43619	1.28501
MYEOV2	9785	0.712841	0.554754	1.28497
HSF2	33569	1.40664	1.09479	1.28485
POT1	107598	0.83789	0.652146	1.28482
PKN2	152017	2.13173	1.65926	1.28475
KXD1	11626	0.645644	0.502595	1.28462
RABIF	10976	1.04337	0.81232	1.28443
NSMCE4A	18141	0.720931	0.561288	1.28442
VRK3	49082	0.674073	0.524911	1.28417
DARS	78969	1.52479	1.1876	1.28393
IL4R	50849	1.33018	1.03622	1.28368
PARN	194572	0.923816	0.719759	1.28351
IK	14682	0.960159	0.748159	1.28336
C2orf18	16958	1.22947	0.958244	1.28304
ELAC2	26453	1.32553	1.03317	1.28297
CKAP2	21269	2.69893	2.1043	1.28258
SNORD62	4907	0.795677	0.620447	1.28243
PRDX3	11131	2.65688	2.07183	1.28238
IDS	26590	0.81444	0.635196	1.28219
SCARB2	55161	1.86583	1.45586	1.2816
ELP2	44852	1.8439	1.43905	1.28133
INTS2	62650	0.950165	0.741569	1.28129
SLC35B3	22494	2.85215	2.22657	1.28096
PIAS2	107473	1.26073	0.984255	1.2809
FAM24B	30548	0.812283	0.634181	1.28084
SFR1	4328	0.787179	0.61459	1.28082
APEX2	7433	0.78184	0.610427	1.28081
RFFL	80218	1.12749	0.880385	1.28068
SMEK1	52689	3.1534	2.46258	1.28053
COMMD2	14030	2.31209	1.80569	1.28045
MAVS	29325	1.125	0.878613	1.28043
HPS1	30750	1.1066	0.86429	1.28036
BRWD1	128309	2.01482	1.57372	1.28029
POLR3A	54392	0.923664	0.721465	1.28026
MYO6	170346	0.854879	0.667751	1.28024
HPS3	43935	0.968118	0.756266	1.28013
ANKRD10	36530	3.32696	2.59934	1.27992
LACTB	20262	1.73171	1.35314	1.27977
HMGB1	7203	6.56636	5.13096	1.27975
RPS6KB1	57344	0.747199	0.583883	1.27971
ZNF394	7024	1.36879	1.06972	1.27958
ZNF22	4505	1.52689	1.19358	1.27925
SLC36A4	50246	1.25923	0.984347	1.27925
NUTF2	24401	1.62171	1.26771	1.27924
CEP97	42688	0.664082	0.519175	1.27911
EIF2C4	49663	1.032	0.806873	1.27901
AUP1	3200	2.50375	1.95783	1.27884
MRPL30	18479	1.70307	1.33179	1.27878
RALGAPB	106019	1.85853	1.45346	1.27869
APOPT1	27938	0.777657	0.608261	1.27849
UBXN7	78977	0.920783	0.720317	1.2783
APTX	29036	1.55228	1.21437	1.27826
CEP135	84491	0.982276	0.76849	1.27819
TMEM64	23911	1.23091	0.963027	1.27817
REXO4	11979	0.724863	0.567158	1.27806
NUMA1	77663	1.79722	1.4063	1.27798
ARHGAP21	140060	3.29977	2.58211	1.27794
HMG20A	64703	1.35898	1.06347	1.27787
RERE	465236	0.864911	0.677183	1.27722
COX7A2	6254	2.92769	2.29229	1.27719
ZNF493	30376	0.714481	0.559442	1.27713
EIF1AD	5622	1.61357	1.26381	1.27675
ITSN2	157663	1.0576	0.828389	1.27669
GNG11	4811	4.05646	3.17774	1.27652
NPHP3	41851	1.35557	1.06195	1.27649
ARMC1	31762	0.882878	0.691772	1.27626
ANKRD17	184001	3.6022	2.82268	1.27616
MKRN1	26530	1.28925	1.01037	1.27602
ZNF408	5150	0.800742	0.62772	1.27564
CNRIP1	35881	1.09674	0.859847	1.27551
HSPD1	13691	2.82446	2.21461	1.27538
ZNF251	34677	0.863706	0.677232	1.27535
C3orf19	20914	1.55152	1.21664	1.27525
ORC2	53531	1.15316	0.904353	1.27512
CCDC43	12361	1.1928	0.935603	1.2749
PDCD10	50957	2.94572	2.31067	1.27483
RPF1	19114	2.01441	1.58027	1.27473
ACVR2A	85824	1.06341	0.834313	1.27459
HIVEP1	152509	1.52581	1.19713	1.27456
RAB8B	78246	0.881373	0.691526	1.27453
SPATA2	12152	0.806691	0.633059	1.27427
FBXO3	33582	1.30865	1.02699	1.27426
UBE2E3	83039	3.90181	3.06274	1.27396
YTHDF1	20757	1.30555	1.02511	1.27357
PHLDB2	244038	3.65635	2.87115	1.27348
BRD7	49917	1.62051	1.27254	1.27345
HSPB11	24055	1.2206	0.958699	1.27318
SGK196	29667	1.31537	1.03315	1.27316
YARS2	9410	1.23959	0.973684	1.27309
CXXC5	34380	0.790973	0.621408	1.27287
UTP23	8180	1.98773	1.56179	1.27273
ATP6V1E1	36686	1.62296	1.27549	1.27242
ANTXR1	236184	3.05658	2.40284	1.27207
LOC100499177	7465	2.60743	2.05011	1.27185
HIBCH	115412	0.723237	0.568716	1.2717
BAK1	7748	0.831118	0.653747	1.27131
ZNF614	15104	1.04375	0.821246	1.27093
GRPEL1	8021	1.17221	0.922459	1.27074
MMP1	8326	1.50374	1.18351	1.27058
C8orf38	33731	0.968739	0.762546	1.2704
SLC30A6	58272	0.962762	0.757886	1.27033
MRPL33	8025	3.85466	3.0344	1.27032
KIDINS220	108769	1.23335	0.970922	1.27029
EFHA2	95402	2.42853	1.9119	1.27022
STRN	128775	1.08125	0.851252	1.27019
MTIF2	32629	0.78138	0.615222	1.27008
KLF3	37340	2.69536	2.12225	1.27005
MTMR3	147700	1.43378	1.12896	1.27
CDIPT	4901	0.770674	0.606893	1.26987
C5orf22	22793	1.75748	1.38402	1.26984
CNOT1	109896	2.19443	1.72822	1.26976
SUMO1	32420	1.42026	1.11866	1.26961
TMEM194A	23149	0.798078	0.628799	1.26921
PAPOLA	64741	2.73974	2.15878	1.26911
RBFA	16307	0.663285	0.522642	1.2691
ARL8A	11890	0.729222	0.574647	1.26899
PFKFB3	90665	0.745965	0.587849	1.26897
MTR	108701	1.26428	0.996355	1.26891
CNOT8	18155	1.85216	1.45975	1.26882
FRMD6	241590	17.3706	13.6935	1.26853
MRPS22	13027	2.54938	2.00982	1.26846
MLL	90335	2.08866	1.64677	1.26834
BSDC1	29358	1.1356	0.895348	1.26833
CPEB4	71983	2.44375	1.92678	1.26831
ZNF75A	13144	1.21084	0.954837	1.26811
RUNX2	222766	1.00841	0.795275	1.268
COPS8	13406	2.21716	1.74858	1.26798
ITGB5	124350	1.41358	1.11487	1.26793
TRIM56	5104	0.997163	0.786512	1.26783
ZNF45	22636	0.653665	0.515597	1.26778
RNPEP	23510	0.905101	0.714	1.26765
NCK1	86919	1.79993	1.41998	1.26757
TMEM183	13175	2.8594	2.25598	1.26748
FAM91A1	46809	2.40607	1.89835	1.26745
IMPACT	26886	1.05444	0.832032	1.26731
ZNF507	42060	1.74851	1.37976	1.26726
XPNPEP3	75739	0.813899	0.642276	1.26721
UBA5	23655	1.65765	1.30815	1.26717
MED23	54258	1.77739	1.4028	1.26703
SLC41A1	23941	0.645783	0.509766	1.26682
SLC39A1	8601	0.781675	0.617051	1.26679
ECM1	5779	1.17844	0.930335	1.26668
UROD	3537	1.64419	1.29813	1.26658
ANKHD1	138043	1.22975	0.970924	1.26658
C18orf8	28283	0.938428	0.741131	1.26621
KTN1	104378	3.00195	2.37087	1.26618
FGFR1OP	41251	1.00499	0.793843	1.26598
OSBPL11	66680	0.692976	0.547423	1.26589
STARD13	573661	1.41442	1.11736	1.26586
ZBTB40	79307	0.645218	0.509751	1.26575
ATAD1	65043	2.69516	2.12935	1.26572
C2orf69	17018	1.76548	1.39486	1.2657
PRR14L	68787	1.26613	1.00068	1.26527
ANKRD13C	95733	1.65742	1.31029	1.26493
ZNF738	29650	1.03397	0.817438	1.26489
TNRC6B	290992	1.03728	0.820122	1.26479
C1orf124	16308	1.30337	1.03052	1.26477
HCFC2	42069	1.4216	1.12401	1.26476
C19orf42	14010	1.67584	1.32525	1.26455
CYBRD1	35778	1.06499	0.842196	1.26454
RPUSD2	5125	0.6851	0.541783	1.26453
COPS2	30384	4.11291	3.25278	1.26443
SRI	21877	1.07025	0.846455	1.26439
MTG1	26554	0.958829	0.758639	1.26388
KIAA1109	192157	1.31829	1.0432	1.2637
MINOS1	32845	2.1918	1.73474	1.26347
WNT5A	21589	20.1389	15.9423	1.26324
EVC2	147130	0.928461	0.735065	1.2631
CDYL	249386	1.05319	0.833914	1.26295
IRF1	9165	0.87637	0.69414	1.26253
ABCF3	7933	0.89708	0.710583	1.26246
CAPRIN2	44963	1.38376	1.0961	1.26244
SNX14	88415	1.87747	1.48722	1.2624
CSNK1G1	190727	1.18578	0.939377	1.2623
COPS4	40733	1.2438	0.985455	1.26216
FSD1L	101071	1.44295	1.1434	1.26198
NIT1	7374	0.70083	0.555439	1.26176
JRKL	3570	1.47857	1.17187	1.26172
COPS5	19248	1.71355	1.35813	1.2617
STAMBPL1	43219	1.0092	0.799925	1.26162
C11orf10	3484	1.18709	0.940925	1.26162
RNF14	23455	1.54463	1.22439	1.26155
LSG1	31690	1.01048	0.80101	1.26151
MED31	8322	1.97363	1.56466	1.26138
ECE1	128295	0.68888	0.546131	1.26138
STX3	50824	2.28419	1.81099	1.26129
FAM199X	29427	1.92345	1.52505	1.26124
SNX27	86898	0.763351	0.605263	1.26119
PRR3	7988	0.911553	0.722837	1.26108
MTFR1	65911	0.632809	0.501843	1.26097
AKAP8	26281	0.962098	0.763092	1.26079
SETMAR	13962	0.644729	0.511369	1.26079
LMO4	20457	1.54177	1.22287	1.26078
EIF1AY	17430	0.804417	0.638162	1.26052
SACM1L	56147	1.59818	1.2679	1.26049
INPP4B	818423	2.90255	2.30274	1.26048
SRGAP2	121584	0.875849	0.694877	1.26044
SOD1	9309	2.42254	1.922	1.26043
ABCD3	100287	1.2506	0.992213	1.26041
C14orf101	69722	0.647571	0.513836	1.26027
NR3C1	157582	3.58808	2.84726	1.26019
KIAA0753	62603	0.874086	0.693675	1.26008
RAB2B	17954	0.930565	0.738526	1.26003
UAP1L1	7038	0.736606	0.584601	1.26001
ATG2B	82084	0.876119	0.695425	1.25983
ESCO1	71432	1.03826	0.824199	1.25972
DCUN1D2	34890	0.668334	0.530589	1.25961
NAA35	81161	1.5749	1.25031	1.25961
POU2F1	206517	0.884538	0.702238	1.2596
C1RL	14724	1.04988	0.833613	1.25943
USP24	149008	1.84379	1.46401	1.25941
CREB1	75669	1.88078	1.49345	1.25935
PTPN21	89002	1.26785	1.00684	1.25924
FBXO9	35875	1.51667	1.2047	1.25896
ZNF8	16937	0.868421	0.689832	1.25889
AMMECR1	246048	0.67336	0.534917	1.25881
CHD9	272470	2.54583	2.02262	1.25868
CD63	3681	10.4505	8.30461	1.2584
DDX23	22419	0.756795	0.601465	1.25825
HSPA13	12073	1.45022	1.15266	1.25815
VDR	63495	0.832209	0.661657	1.25776
SLU7	17521	1.42957	1.13663	1.25773
CTR9	28480	1.09422	0.870036	1.25767
TBL1XR1	176507	3.65086	2.90327	1.2575
RAB13	4679	1.35263	1.0758	1.25732
ZMAT2	6208	2.02378	1.60962	1.2573
CBFA2T2	159910	0.79944	0.635878	1.25722
SESN2	23040	2.2551	1.79378	1.25718
PSMD14	103441	3.05241	2.42815	1.25709
CCDC82	37155	1.62224	1.29055	1.25701
CLNS1A	21656	1.27331	1.01306	1.25689
TRIM26	29040	2.11055	1.67929	1.25681
TP53	19144	0.64003	0.509305	1.25667
FAM133B	29635	5.44106	4.32988	1.25663
CDS2	71127	0.956756	0.761418	1.25655
XRN1	141405	1.37978	1.09811	1.2565
KIAA0196	67559	1.38351	1.10128	1.25627
CCDC14	47982	2.96001	2.3563	1.25621
RYBP	72031	2.86256	2.27883	1.25615
DDX47	16636	4.49084	3.57553	1.25599
GPBP1L1	59327	2.41298	1.92124	1.25595
COMMD3	3935	1.63301	1.30032	1.25585
TRIM4	29194	1.59256	1.26843	1.25554
ANP32A	42387	1.11435	0.887594	1.25547
FAM73A	98773	1.04519	0.832578	1.25537
TBCCD1	24477	0.682574	0.543832	1.25512
NRIP3	23474	0.731083	0.582534	1.255
PHACTR4	130789	1.30842	1.04265	1.2549
ZNF280C	66250	0.837302	0.667257	1.25484
BMPR1A	168550	1.87173	1.49182	1.25466
TMEM33	25688	2.41877	1.92811	1.25448
CYB5B	41670	1.5347	1.22348	1.25437
UBQLN1	48291	3.73121	2.97461	1.25435
ZFP30	22925	0.876782	0.69904	1.25427
POLK	87990	1.97615	1.57568	1.25416
COX5A	17879	0.803986	0.641065	1.25414
KLRD1	12801	1.45795	1.16276	1.25387
ZYG11B	100883	0.980354	0.781924	1.25377
FAM200B	8719	3.58714	2.86117	1.25373
TRAK2	74390	1.26417	1.00836	1.25369
FAM175B	34886	0.834396	0.666009	1.25283
VMP1	133090	5.60464	4.4737	1.2528
KDM4A	55393	1.53684	1.2268	1.25272
MED18	6966	0.916743	0.7321	1.25221
DPF2	19227	0.995191	0.794827	1.25209
DGUOK	32136	1.62495	1.29809	1.2518
ANKFY1	100610	1.06335	0.849495	1.25174
ASB8	9806	1.15256	0.920802	1.25169
THOC2	132493	1.43661	1.14775	1.25168
PDE4B	582070	1.12225	0.896699	1.25153
CYB5R4	100777	1.09537	0.875234	1.25152
EYA3	118294	1.29661	1.03611	1.25142
TNFAIP3	15869	1.42561	1.13937	1.25123
NPAT	65247	1.14594	0.915892	1.25117
EXOC1	51429	1.3292	1.06239	1.25114
KAT6A	122509	2.30042	1.83866	1.25114
CNOT4	148329	1.7488	1.39786	1.25106
HTR7P1	4389	1.17582	0.939863	1.25105
BTRC	203246	1.04621	0.836303	1.25099
ECD	33572	1.28874	1.03028	1.25086
CYP4V2	21944	0.789284	0.631028	1.25079
GORASP1	11040	0.91167	0.728924	1.25071
KIAA1715	76609	1.02397	0.818789	1.25059
GULP1	303263	2.22571	1.77988	1.25048
CEP57	42233	1.05621	0.844791	1.25026
TMEM106B	26043	1.36075	1.08863	1.24997
USMG5	7462	2.20932	1.76768	1.24984
FBXW11	145322	2.46764	1.97438	1.24983
C10orf28	110274	1.80124	1.44149	1.24957
BBIP1	20637	0.895223	0.716486	1.24946
SHB	153316	1.97566	1.58128	1.24941
FAM26E	6902	1.56764	1.25486	1.24925
TACO1	7495	0.653963	0.523584	1.24901
RPS29	9053	6.10797	4.89034	1.24899
PLAC8	24701	1.52997	1.22499	1.24897
ZBTB11	27706	0.959394	0.768169	1.24894
SRP14	3499	5.01255	4.01403	1.24876
ZNF596	15140	0.628807	0.503552	1.24874
REL	41427	0.914659	0.732747	1.24826
SOCS5	63829	9.1771	7.35323	1.24804
METTL15	225257	1.3173	1.05553	1.248
CDC123	54629	1.3661	1.09488	1.24772
C10orf46	74265	1.48733	1.19205	1.24771
ZCCHC17	67939	0.950851	0.762086	1.2477
INTS12	26097	1.35806	1.08871	1.2474
DENND1B	270745	1.4495	1.16217	1.24724
SFT2D1	22475	1.67161	1.34035	1.24714
AIDA	44510	1.766	1.41624	1.24696
PPTC7	48828	0.898501	0.720652	1.24679
LMTK2	102748	0.705693	0.566166	1.24644
ATP1B3	49913	2.52392	2.02493	1.24642
TMCO1	44608	1.72688	1.38558	1.24632
BRCC3	51655	1.13261	0.908799	1.24627
REXO2	10893	2.20119	1.76624	1.24626
TMEM14B	9220	1.11689	0.896249	1.24618
SNHG4	9433	4.06652	3.2633	1.24614
ZNF250	24511	0.930628	0.746812	1.24613
GAPVD1	103180	0.975443	0.782879	1.24597
COX4I1	7435	3.04241	2.4419	1.24592
KLHL7	69686	0.818323	0.656846	1.24584
CERS2	9831	1.56652	1.25747	1.24577
CTNNBL1	178087	0.83282	0.668648	1.24553
EVI5	283709	1.00783	0.809247	1.24539
MRPL16	4738	1.47217	1.18218	1.2453
SUGT1	35603	1.5104	1.21306	1.24512
C15orf61	6120	1.26072	1.01262	1.24501
ARL8B	58672	2.54445	2.04373	1.245
LARP7	20623	1.34601	1.08134	1.24476
MTX2	68631	1.03587	0.832241	1.24468
TICAM2	23838	0.635881	0.510954	1.2445
MTFMT	28128	1.04384	0.838918	1.24427
ZDHHC16	11198	0.820177	0.659262	1.24408
FIP1L1	82284	2.46718	1.9834	1.24391
VPS4B	33328	2.62458	2.1101	1.24382
FAM193B	34759	0.719978	0.578938	1.24362
DNAJC13	121324	2.9297	2.3559	1.24356
TRAPPC6B	22620	0.865705	0.696208	1.24346
EPT1	49806	1.25285	1.00756	1.24345
UBIAD1	15237	0.649548	0.522384	1.24343
KDSR	39536	2.49796	2.00925	1.24323
ALG11	17258	1.75646	1.41284	1.24321
C11orf58	19754	3.49721	2.81317	1.24316
CTSD	11241	1.78748	1.43786	1.24315
MPDZ	144663	1.07525	0.865156	1.24284
PHF3	67975	2.27726	1.83235	1.24281
PARP2	14291	0.895997	0.720967	1.24277
EEA1	156823	2.0433	1.6444	1.24258
ZBTB8OS	28879	0.88697	0.713921	1.24239
NET1	45909	4.03332	3.24684	1.24223
EXOSC2	11295	1.05775	0.851571	1.24212
TRAPPC3	12895	1.59534	1.28446	1.24203
NRIP1	103571	5.9557	4.79542	1.24196
ATP5F1	12783	3.15409	2.53977	1.24188
TBX18	29743	2.13043	1.71579	1.24166
FBXL4	74249	1.42526	1.14787	1.24166
C12orf49	22248	0.803593	0.647285	1.24148
HBXIP	6670	1.81593	1.46279	1.24142
CCBE1	266474	1.36606	1.10041	1.24141
MAP3K2	44561	1.82835	1.47287	1.24135
CISD2	23829	0.877161	0.706618	1.24135
ZDHHC13	59276	0.876962	0.706653	1.24101
TOR1A	11221	0.965984	0.778436	1.24093
CABYR	22610	0.661311	0.533202	1.24026
LOC389247	9779	0.770695	0.621524	1.24001
SYS1	14866	0.725445	0.585044	1.23998
SIK2	124463	1.35877	1.09584	1.23993
FBN1	237483	13.8989	11.2097	1.2399
BAMBI	5445	0.869881	0.701659	1.23975
BVES	40351	0.679767	0.548379	1.23959
MLLT10	209459	2.25897	1.82239	1.23956
SLC16A3	11094	1.41228	1.13949	1.2394
JAK1	133282	1.54506	1.24672	1.2393
PARL	55521	1.30512	1.05314	1.23927
RBBP5	35881	1.07465	0.867176	1.23925
ZNF202	17367	1.29779	1.04728	1.2392
MPHOSPH8	39812	0.963601	0.777669	1.23909
ZNF761	26289	0.71585	0.577729	1.23908
GTF2A2	19477	1.76935	1.42814	1.23892
C16orf57	20251	0.731924	0.590799	1.23887
MAP3K5	235470	0.968306	0.781607	1.23887
LAMTOR3	16209	1.99571	1.61104	1.23877
CWC22	62177	1.8165	1.46649	1.23867
PYCR2	4386	0.848268	0.684914	1.2385
DENND4C	83391	1.38828	1.12119	1.23822
SCAND2	11004	0.625308	0.505022	1.23818
SLMO2	9702	2.11992	1.71212	1.23818
MED6	16428	2.34382	1.89298	1.23816
DCUN1D4	73728	2.13498	1.72445	1.23806
SYF2	10247	1.02335	0.826668	1.23792
C12orf65	24663	0.662029	0.534823	1.23785
SSR4	4338	0.803959	0.649576	1.23767
ATP6V1A	65040	1.23186	0.995397	1.23756
IFNAR2	34590	0.794451	0.642077	1.23731
HOXA10	9671	1.56516	1.26508	1.2372
IDE	122412	1.07607	0.869835	1.2371
SNX17	6606	1.68651	1.36342	1.23697
PEX2	20787	1.78997	1.44707	1.23696
DEXI	13510	0.647114	0.523187	1.23687
PARP4	91880	1.1987	0.96915	1.23686
TMBIM4	33091	2.67396	2.16254	1.23649
DNAJC10	62257	0.889491	0.719371	1.23648
TRPM7	129661	2.0089	1.62477	1.23642
KIAA0355	101016	1.10457	0.893393	1.23638
TBC1D12	133904	0.812329	0.657127	1.23618
FAM176A	77405	2.579	2.08642	1.23609
NAP1L1	40067	7.4804	6.05171	1.23608
NBN	51336	2.13259	1.7253	1.23607
ZNF277	137347	0.922868	0.746768	1.23582
STC2	14781	10.1555	8.21831	1.23572
PAIP2	27891	1.71391	1.38707	1.23563
FAM122A	3646	1.58198	1.28039	1.23555
SFT2D2	16834	1.91712	1.55164	1.23554
SERINC3	25863	2.59887	2.10344	1.23553
GTF3C1	89318	0.964823	0.780966	1.23542
BCL10	11128	3.34101	2.7046	1.23531
TAX1BP1	90395	3.17719	2.57203	1.23528
SUV39H2	25523	0.847564	0.686135	1.23527
TTLL4	44571	0.644485	0.521767	1.2352
LINC00338	6344	2.52712	2.04603	1.23513
GOT2	27212	1.38035	1.11763	1.23507
SLC25A17	49754	0.831789	0.673476	1.23507
WWP1	125185	1.35878	1.10023	1.235
C10orf118	52391	0.958316	0.776009	1.23493
AKIRIN1	14822	4.65008	3.7655	1.23492
POLR2M	10853	3.26464	2.64403	1.23472
YIPF6	38504	0.900249	0.729142	1.23467
DPF3	224150	0.672717	0.544874	1.23463
WDR61	16363	1.27506	1.03291	1.23443
PTEN	105338	4.80791	3.89486	1.23442
SPPL3	141843	1.01239	0.820173	1.23436
ZSWIM1	4058	1.27753	1.0352	1.23409
SENP3	9979	0.783081	0.634662	1.23386
COL6A3	90196	5.11933	4.1491	1.23384
SMAD1	77375	1.02817	0.833365	1.23376
CHD8	52105	1.64635	1.33443	1.23375
USP6NL	151171	0.699123	0.566754	1.23356
FOXJ3	159339	1.90905	1.54768	1.23349
MIER1	63725	4.26801	3.46021	1.23345
MTCH2	25349	1.11823	0.906625	1.2334
C14orf118	50876	2.58216	2.09354	1.23339
CPNE3	47071	1.38064	1.11941	1.23336
LOC100499466	34375	0.924764	0.749837	1.23329
NDUFV3	16396	1.34071	1.0871	1.23329
PCGF6	48339	0.661081	0.536033	1.23328
HTATSF1	15266	0.994082	0.806281	1.23292
ZNF783	22824	0.834221	0.676629	1.23291
R3HDM1	193757	0.948423	0.769261	1.2329
SEC24B	106645	2.83556	2.29997	1.23287
MBIP	22119	2.11474	1.71555	1.23269
DDX31	76113	0.983776	0.798119	1.23262
PDPR	47656	0.905383	0.734573	1.23253
RANGAP1	40602	1.90451	1.54528	1.23247
AKAP10	72380	1.3361	1.0841	1.23245
MRPS25	16798	0.819251	0.664824	1.23228
NIPBL	189061	2.407	1.95339	1.23222
DNAJC21	29372	1.56125	1.26718	1.23207
ZNF619	13125	0.623075	0.505782	1.2319
LUZP1	84836	2.09209	1.69873	1.23156
ZNF561	13915	1.52976	1.24236	1.23133
ZNF445	37901	0.963858	0.782802	1.23129
NAA20	16340	1.73773	1.41135	1.23125
RNF169	93546	1.83983	1.4943	1.23123
KLHL28	37653	1.18847	0.965287	1.23121
PHC2	51971	4.22677	3.43359	1.23101
CAPN7	46691	2.11664	1.71944	1.23101
ZNF621	14668	1.27238	1.03362	1.23099
LOC646214	8226	17.3169	14.0679	1.23095
TMCC1	245785	1.40225	1.13922	1.23089
MCART1	26779	1.0058	0.817268	1.23069
CRBN	30085	1.55663	1.26493	1.23061
PHB2	5402	1.75068	1.42277	1.23047
ZBTB20	809181	1.19112	0.968125	1.23034
CSNK2A2	39971	1.85176	1.5051	1.23032
NF1	282751	1.77271	1.44093	1.23025
PARP8	180624	0.701362	0.570186	1.23006
RG9MTD1	4378	1.97901	1.60903	1.22994
FAM210A	63246	0.949891	0.772346	1.22988
MRPS21	14551	1.31285	1.06752	1.22981
ENSA	7500	1.96638	1.59914	1.22965
ABCA11P	48775	0.989249	0.804527	1.2296
BICD2	53439	0.629256	0.512	1.22902
CDK4	4721	1.83532	1.49339	1.22896
CCDC132	126686	0.741978	0.603746	1.22896
INTS7	95262	1.20709	0.982383	1.22874
METTL22	24553	1.02597	0.834981	1.22873
KIAA1279	28263	1.24148	1.01044	1.22865
ARIH1	112230	2.76632	2.25163	1.22859
SLC35D1	55066	2.22342	1.80988	1.22849
UBR2	129484	1.41527	1.15206	1.22847
RPS19	11497	6.4305	5.23511	1.22834
MTMR9	43655	1.68999	1.37604	1.22815
C15orf44	32532	1.06118	0.864055	1.22814
HIGD1A	21628	1.68226	1.36985	1.22806
FAM164A	53716	1.00624	0.819376	1.22806
FBXO8	47593	0.940746	0.766064	1.22803
TIMM9	18863	1.02064	0.831173	1.22795
PDS5A	155094	1.87053	1.52337	1.22789
PIAS1	133833	2.74526	2.23644	1.22751
[truncated: 4,726 more rows]
