# Supplementary material for: DNA repair and recovery of RNA synthesis following exposure to ultraviolet light are delayed in long genes
Source: Nucleic Acids Res. 2015 Feb 26;43(5):2744–56. doi: 10.1093/nar/gkv148 (PMC4357734; doi:10.1093/nar/gkv148)
Supplement: SUPPLEMENTARY DATA [file supp_gkv148_nar-00185-d-2015-File017.xlsx]

## Sheet: XPC 10J 2h
#name	gene_bp	1 = xpcUV10J2h1.null_synthesis	2 = xpc0h1.null_synthesis	ratio 1/2
CHAC1	3082	10.9999	0.525083	20.9489
BTG2	4066	16.5068	0.887918	18.5905
PMF1	27090	26.1245	1.46473	17.8357
GADD45A	3162	47.6236	5.07691	9.38043
PMAIP1	4347	20.3511	2.5062	8.1203
SERTAD1	3524	7.27739	1.01666	7.15814
BBC3	11945	5.12232	0.728885	7.02761
GTF2H2D	32279	8.19616	1.22102	6.71255
CDKN1A	10880	61.108	9.18436	6.65348
PHLDA3	3678	19.2369	2.91247	6.60501
CSRNP1	11761	16.6602	2.55875	6.51107
MIR17HG	6756	12.2647	2.0665	5.93501
SESN2	23040	9.80691	1.65946	5.9097
FAM43A	3145	9.55403	1.75105	5.45617
TUBE1	16892	2.77598	0.528577	5.2518
HEXIM1	4785	7.85108	1.51792	5.17226
MTHFD2	16735	10.2287	2.01942	5.06517
DYRK3	13662	5.8455	1.15575	5.05775
TMEM183A	16664	3.49453	0.695316	5.02582
SHMT2	5363	7.10304	1.43196	4.96036
TP53INP1	23416	4.28152	0.865676	4.94587
BTG1	5620	12.6877	2.59334	4.89242
THOC6	3725	3.91928	0.80727	4.85498
RPS27L	4203	22.4927	4.65282	4.83421
PNRC1	4451	4.75209	0.998304	4.76016
TRIB1	8082	4.85096	1.02171	4.74788
PCNA	11670	16.1325	3.46079	4.66151
DKFZp761E198	4445	4.16536	0.90548	4.60017
ZNF670-ZNF695	20235	6.44562	1.4019	4.59777
SLC3A2	32872	7.66398	1.67209	4.58347
PLXNB2	32594	4.47025	0.978652	4.56776
PSAT1	32951	2.90044	0.635264	4.56572
PHGDH	32431	3.93522	0.87192	4.51328
VEGFA	16278	8.56109	1.95248	4.38473
CDT1	5481	2.43431	0.557078	4.36978
SNX22	5765	2.39824	0.557721	4.30007
TOB1	5753	16.1449	3.75724	4.29701
IPO4	8700	2.31153	0.538147	4.29535
VASN	11681	13.3253	3.10554	4.29082
LMF2	4760	3.55457	0.83098	4.27756
RSL24D1	15720	8.50908	1.99417	4.26698
RAP2B	6235	20.2644	4.865	4.16534
CYCS	6711	17.1184	4.28509	3.99488
PTP4A1	11570	19.0519	4.79222	3.97559
SNHG15	3633	10.2217	2.57267	3.97319
CYP1B1	8578	36.8463	9.40256	3.91875
PIM3	3578	3.4588	0.882831	3.91785
CSDA	24278	9.91843	2.55231	3.88606
KLF4	4915	4.68176	1.20481	3.88589
CHCHD7	6862	2.95886	0.761832	3.88387
NR4A2	8344	2.08571	0.53781	3.87815
ERF	7593	6.36031	1.69685	3.7483
POLR2A	30238	7.68186	2.05145	3.7446
CDC42EP1	8940	8.03539	2.1568	3.72561
ZFPL1	4181	4.48619	1.2063	3.71897
DDIT3	3930	13.3166	3.59772	3.7014
SAT1	3053	6.69791	1.81081	3.69885
TRMT5	9616	2.79516	0.75806	3.68725
CRNDE	10302	3.96986	1.08449	3.66058
PGAM5	11931	3.21714	0.882137	3.64698
C9orf69	4305	3.55969	0.983492	3.61944
CHMP1B	3060	14.5427	4.02153	3.61621
TRMT61A	7902	2.09837	0.582529	3.60217
SPHK1	3252	10.6076	2.9553	3.58935
C12orf45	8408	2.78278	0.778566	3.57424
TUBB3	14089	6.21047	1.73867	3.57197
MID1IP1	5099	4.2284	1.18401	3.57125
MRPL49	5187	5.45768	1.52961	3.56802
MDM2	37242	17.1927	4.81904	3.56766
MAP1LC3B	12580	4.79963	1.34759	3.56164
LOC100506451	4788	2.05969	0.578526	3.56024
TMEM70	6642	4.10493	1.15515	3.55359
PIM1	5283	5.80829	1.64369	3.53369
SNAI1	5908	5.49863	1.55632	3.5331
C12orf5	38832	2.86443	0.813697	3.52027
DDB2	24277	4.36686	1.24761	3.50018
SAC3D1	3925	2.06917	0.593868	3.48423
PPP1R15B	8453	17.4999	5.02416	3.48315
FASN	19893	2.10933	0.606977	3.47514
RELT	21115	1.85905	0.536793	3.46325
TMEM97	9591	2.58067	0.750574	3.43826
TIMM44	17106	2.69337	0.785624	3.42832
LY6E	3926	4.81309	1.40815	3.41802
C21orf91	30420	1.80883	0.530487	3.40975
POLR2K	3392	5.28742	1.55351	3.40353
BHLHE40	5769	7.25677	2.1328	3.40246
LIN7C	12362	6.02321	1.77149	3.40008
THTPA	3590	2.86821	0.84977	3.37528
RBM15B	6638	6.54709	1.94184	3.37159
PPIF	7870	8.36006	2.48095	3.3697
BLOC1S2	12727	5.86852	1.74837	3.35657
CEBPG	9018	7.92837	2.36239	3.35608
CXorf26	5263	5.32888	1.59102	3.34935
C19orf6	11492	3.01613	0.903758	3.33732
PTMA	5016	37.2986	11.1814	3.33577
TRNP1	7183	8.94596	2.68678	3.32962
FIBIN	3005	2.5257	0.759401	3.32591
FAM53C	12195	4.70233	1.4188	3.3143
R3HCC1	8181	2.4109	0.727688	3.3131
NAB2	6583	4.6778	1.41329	3.30987
NFKBIZ	33036	4.75317	1.44314	3.29363
TSPYL5	4463	2.69711	0.818902	3.29357
KLF16	11167	3.40261	1.03825	3.27725
SERP1	4649	10.7929	3.29602	3.27453
TXNIP	4167	6.74029	2.05892	3.2737
AVPI1	9835	3.91259	1.19732	3.26779
ARSA	5420	4.16528	1.27607	3.26415
TUBB2A	3882	4.3087	1.32041	3.26315
C15orf61	6120	3.33203	1.02465	3.25187
GABARAPL1	10236	1.77103	0.545439	3.24698
NIP7	3599	8.55625	2.63514	3.24698
TMEM200B	4485	3.45476	1.06403	3.24686
NOL6	12591	2.65304	0.817526	3.24521
GINS2	11309	2.39809	0.740433	3.23877
ASNSD1	9433	5.94476	1.83668	3.23669
PPP1R15A	3671	22.2593	6.88372	3.23361
DEM1	7782	2.373	0.734188	3.23214
TP53RK	5273	6.71225	2.07767	3.23066
NFKBIA	3245	7.66673	2.37373	3.22982
ZNF358	4908	1.75324	0.543445	3.22616
MARCKS	6126	29.0289	9.0133	3.22067
SNHG7	3591	14.6538	4.5542	3.21765
COMMD3	3935	3.41528	1.0615	3.21741
SLC30A1	3719	9.983	3.10965	3.21033
RSL1D1	17388	6.14965	1.91559	3.21032
MAFK	12312	2.64641	0.824779	3.20863
FAM26E	6902	1.8911	0.593199	3.18797
NXF1	13367	4.42663	1.38958	3.18559
ZXDB	5642	2.25609	0.709275	3.18084
WDR74	7246	3.39968	1.06942	3.17899
GUK1	8871	4.04895	1.28025	3.16262
C14orf119	4983	5.96637	1.88655	3.16258
SFR1	4328	1.99249	0.630662	3.15936
THOC4	3752	9.4316	2.98603	3.15858
ATF5	5235	3.34395	1.05912	3.15729
INO80E	9582	4.35095	1.38105	3.15047
LOC730101	4753	10.6794	3.40182	3.13932
C6orf120	4146	5.00212	1.5934	3.13927
CREBZF	7575	12.6473	4.04397	3.12745
FOS	3457	2.74083	0.876544	3.12686
TRAF4	6954	3.83734	1.22844	3.12375
RETSAT	12744	1.73355	0.555415	3.12118
KCNRG	5669	1.67376	0.537063	3.11651
TWF1	12653	5.69653	1.82996	3.11293
ARL4C	4008	7.88816	2.5386	3.10729
SLC1A5	13703	12.4392	4.00896	3.10285
NOP16	4309	5.102	1.6505	3.09118
ZNF706	8695	5.83519	1.88974	3.08783
HLX	5658	3.23819	1.05068	3.08199
VAMP1	8440	3.36791	1.09364	3.07954
HLA-E	4800	2.47753	0.804779	3.07852
ODC1	7946	6.53116	2.12416	3.0747
ZNF598	11996	3.12709	1.01812	3.07144
TMEM115	4760	4.52954	1.47992	3.06067
ZC3H12A	9860	4.03995	1.32007	3.06041
GRPEL2	9170	10.4624	3.42663	3.05326
POLR2D	11890	5.65957	1.85596	3.0494
ANKRD57	4654	4.58956	1.50598	3.04756
SLC39A7	3612	2.43585	0.800505	3.04289
TSKU	14914	3.55356	1.16789	3.04272
MTCP1	7239	1.87534	0.616824	3.04032
COX19	10750	4.61386	1.5191	3.03723
PPM1D	66097	3.18511	1.04907	3.03613
DYNLL2	6839	9.87388	3.25999	3.02881
DDX3Y	16372	5.58708	1.84642	3.0259
IFRD1	54060	3.99794	1.32171	3.02482
BDKRB1	8554	2.01755	0.667928	3.02061
CCNL1	12897	29.4151	9.7728	3.00989
SRSF7	7896	28.5237	9.48366	3.00767
BRD2	12846	20.8439	6.93119	3.00726
HERPUD1	12046	14.0493	4.67298	3.0065
SNRNP25	3841	1.90046	0.632218	3.00602
TP53INP2	9090	1.80286	0.600551	3.00201
UQCRFS1	5970	8.85058	2.94842	3.0018
SELRC1	12025	2.66937	0.89063	2.99717
RNF19B	28237	2.32946	0.780544	2.98441
KIAA0101	16492	3.06022	1.02669	2.98067
MEX3B	4234	1.52996	0.513545	2.97921
HYMAI	5834	4.76591	1.59984	2.97899
DNAJA1	13854	8.23498	2.76707	2.97606
CDKN2AIPNL	9843	2.03329	0.68386	2.97325
BAX	6939	7.61464	2.56682	2.96657
RAB33B	22109	2.74629	0.926971	2.96265
STARD5	11518	1.7292	0.58441	2.95888
ISCU	6867	6.67371	2.25688	2.95705
COL6A1	23301	14.0347	4.76107	2.9478
PDDC1	10265	6.42038	2.17915	2.94628
PDLIM4	15797	3.00207	1.02022	2.94257
JMJD4	4223	2.49552	0.849009	2.93933
SSB	13187	4.03199	1.37346	2.93564
TSPYL2	6187	2.07268	0.706616	2.93325
RBM15	7359	11.4426	3.90129	2.93303
EI24	15278	4.33807	1.48072	2.9297
ITPRIPL2	7699	9.09829	3.10662	2.92868
UBE2M	3265	3.37581	1.1548	2.92329
TARS	27299	9.00598	3.08259	2.92156
C15orf39	10290	3.55637	1.22081	2.91312
LDOC1L	5556	5.75999	1.97758	2.91265
DEGS1	10215	8.2708	2.84733	2.90476
C7orf74	4424	11.419	3.93192	2.90418
ZNF460	13584	7.837	2.70228	2.90014
NOC2L	15097	1.59465	0.550054	2.89908
EXOC8	5097	5.8125	2.00581	2.89783
H3F3B	3346	33.9436	11.7167	2.89703
FAM100B	6094	4.26843	1.47422	2.89538
ATP6V0C	6498	7.89893	2.72973	2.89367
SRSF6	5741	35.4304	12.2493	2.89244
NDUFAF4	8581	2.64217	0.913826	2.89133
NCDN	8988	1.76953	0.612365	2.88967
PLEC	61593	6.17569	2.13745	2.88928
CCNG1	7446	9.75803	3.37784	2.88884
C18orf32	6097	3.05443	1.0574	2.88862
HBEGF	13761	2.64879	0.917727	2.88625
ZNF22	4505	5.49808	1.90494	2.88622
MGC45800	5510	2.79876	0.970239	2.88461
ZNF726	19086	1.73248	0.601619	2.8797
CDC34	10355	1.45342	0.504847	2.87893
LOC100506688	9031	1.7397	0.604474	2.87804
NARS	21284	5.12857	1.78322	2.87602
ARFRP1	9361	1.59177	0.553513	2.87576
GPAA1	3596	2.86343	0.997043	2.87192
TP53I3	7783	2.35406	0.820283	2.86981
REEP4	3916	2.55537	0.891941	2.86495
FAM50A	6530	3.03114	1.05963	2.86056
MRPS30	6592	3.04338	1.06471	2.85841
IRF2BP2	5257	19.8455	6.95488	2.85346
FBXW5	4287	2.78528	0.976623	2.85195
SRSF5	4894	28.5728	10.019	2.85186
TMEM107	3418	3.06912	1.0763	2.85155
TOPORS	12085	5.58425	1.96191	2.84633
FAM36A	9721	7.3202	2.57218	2.84591
CEBPZ	29966	3.85885	1.35702	2.84362
DUT	11950	5.74287	2.02085	2.84181
DDX39A	10586	8.1925	2.88436	2.84032
EIF2S2	23971	10.4969	3.70151	2.83584
TCTA	4271	4.58081	1.61582	2.83498
PLK3	5632	5.82488	2.05475	2.83484
PPP1R10	16839	13.1999	4.65944	2.83294
KIAA1586	8640	4.40339	1.55548	2.83089
LIG4	10925	1.57527	0.556847	2.82891
MLST8	4241	1.80101	0.638145	2.82226
PAQR4	4144	1.88982	0.669828	2.82135
CBX4	6259	1.42783	0.506311	2.82007
OR7D2	3224	2.54906	0.904018	2.8197
AEN	10986	16.3278	5.80005	2.81511
MGAT4B	9355	2.61337	0.930052	2.80992
TMED1	3870	1.51147	0.537939	2.80974
MRPS2	4037	2.50273	0.891211	2.80824
SLC16A3	11094	4.13896	1.47528	2.80554
CCDC71	3818	4.87473	1.73879	2.80352
SERINC1	28460	8.06835	2.88039	2.80113
ADRM1	5892	5.25922	1.87779	2.80075
MARS	28703	3.93919	1.40731	2.79909
CHCHD2	4922	8.5743	3.06404	2.79836
HOTAIRM1	4165	3.45881	1.23603	2.79832
CD81	20103	6.46482	2.31036	2.79819
FAM120AOS	7093	1.54711	0.553017	2.79758
XBP1	6013	14.3505	5.13139	2.79661
YOD1	7229	9.64122	3.44828	2.79595
RPL35	4083	23.0331	8.23995	2.7953
TPBG	4211	9.83833	3.52107	2.79413
C6orf62	14314	14.978	5.36542	2.79158
RRAGC	20326	3.07483	1.10165	2.79111
TFAM	10722	4.30129	1.54252	2.78848
TMEM55B	3626	4.72828	1.6969	2.78642
CHPF	4819	3.15995	1.1341	2.78631
TMEM219	11023	4.18578	1.50237	2.78612
AMACR	21130	2.25124	0.80807	2.78595
TBCCD1	24477	1.76565	0.634112	2.78445
LOC100506469	5292	2.30166	0.82713	2.78271
TTC32	5231	4.30653	1.55212	2.77461
GPC1	32381	1.81141	0.653889	2.77021
PHLDA1	6330	61.6032	22.259	2.76756
SAP18	8572	7.68106	2.77824	2.76472
SDC4	23136	15.063	5.45105	2.76332
CDC37L1	27029	2.26252	0.818785	2.76327
PDE12	5788	4.74401	1.71847	2.7606
ELAC1	20104	1.86838	0.678271	2.75462
TXNL4B	9460	2.93323	1.06572	2.75235
RPL13	6173	19.2712	7.01338	2.74778
PLEKHJ1	3174	5.55625	2.02294	2.74662
CSTF2T	4110	5.06946	1.84579	2.7465
FOXF2	5764	1.68577	0.614001	2.74555
DNAJC9	4444	13.293	4.84413	2.74415
UFM1	13202	7.21318	2.63167	2.74091
EXOC3	24076	2.83469	1.03426	2.74079
LINC00094	6159	1.82097	0.66476	2.73929
FRG1	22386	1.58074	0.577613	2.73668
CYP51A1	22597	4.02192	1.47098	2.73418
TOR1AIP1	37792	2.30377	0.842798	2.73348
KLF9	30061	2.90108	1.06188	2.73202
ZMAT3	54646	3.06351	1.1215	2.73162
CDIPT	4901	3.71813	1.36204	2.72982
RWDD4	19543	1.7068	0.626132	2.72594
MED31	8322	5.30939	1.94868	2.72461
ZNF800	22414	4.71684	1.73143	2.72425
YARS2	9410	2.97964	1.09389	2.72389
MAFF	14579	4.87612	1.79115	2.72234
ISLR	3126	7.80751	2.87107	2.71937
HSPA13	12073	2.9332	1.07869	2.71922
LOC100507217	15905	21.6429	7.96434	2.71748
RGS2	3239	2.13428	0.785567	2.71687
HDGF	10342	11.8659	4.36791	2.71661
MBD4	9060	5.28776	1.94794	2.71454
ZNF2	18882	1.7977	0.662356	2.7141
RPL18A	3394	22.448	8.28038	2.71099
DUSP12	7372	4.81979	1.77904	2.70921
PPP4C	9312	8.2342	3.03998	2.70864
INTS5	6455	2.69608	0.996208	2.70634
EXOSC8	9074	3.79321	1.40279	2.70405
MESDC1	3051	4.89601	1.812	2.70199
TMEM119	8273	10.5473	3.90602	2.70027
SET	12742	8.8626	3.28361	2.69904
CCRL1	5289	6.44379	2.38792	2.69849
RHOT2	6039	1.86208	0.69027	2.69761
LOC375295	7994	3.11436	1.15555	2.69513
CCDC59	6502	4.89307	1.81792	2.69158
TTPAL	18698	2.2338	0.830097	2.69101
COL1A1	17544	237.738	88.3922	2.68958
TNFRSF10B	49053	3.84737	1.43092	2.68874
EIF1AX	17331	6.31902	2.35349	2.68496
SIRT1	33721	4.16028	1.54959	2.68476
RPP38	7075	2.93128	1.09187	2.68464
UBIAD1	15237	1.74815	0.651268	2.68423
DUS1L	7930	1.43259	0.533801	2.68375
FSCN1	13852	10.1798	3.79679	2.68116
KHSRP	11704	5.53371	2.06529	2.67939
LENG1	4068	1.46167	0.545874	2.67767
TRIM13	21461	4.54105	1.69687	2.67613
MEX3D	13390	2.49112	0.931129	2.67538
CD2BP2	4596	4.61754	1.7263	2.67482
PRPF38B	9491	10.6606	3.98964	2.67207
GNPNAT1	16476	4.77964	1.78919	2.6714
SPRY2	4975	20.0154	7.49316	2.67116
C9orf167	4814	3.19644	1.19738	2.66953
THG1L	8450	1.60759	0.602237	2.66936
LOC100216545	3600	11.0691	4.14684	2.66929
COX5A	17879	2.55243	0.956447	2.66866
C12orf23	18270	11.1667	4.18872	2.6659
LOC100506710	10506	2.85259	1.07004	2.66587
KRTCAP2	3921	4.52476	1.6989	2.66335
PDRG1	7126	2.75766	1.03555	2.66299
CENPW	8502	2.58143	0.969406	2.6629
BRIX1	9968	5.22717	1.96485	2.66034
MTRF1L	15526	3.96053	1.48985	2.65834
DPY30	15873	2.2659	0.852508	2.65792
LOC338799	8218	2.99418	1.12897	2.65213
C3orf78	3966	3.47859	1.31173	2.65191
GTPBP8	10422	2.18936	0.825645	2.6517
CORO1B	5775	1.59885	0.604821	2.64351
IER2	4437	12.7801	4.83633	2.64252
TRIM22	21277	2.67646	1.01323	2.64151
TUBA1A	4279	16.6947	6.32228	2.64061
TSPYL1	5259	7.51008	2.84723	2.63768
PUF60	12991	4.24961	1.61487	2.63155
HYAL2	5061	1.34682	0.511898	2.63103
ATXN7L3B	3682	12.289	4.67221	2.63023
UQCRB	8559	5.82885	2.21612	2.63021
PES1	30389	1.61696	0.614913	2.62958
MIR22HG	4769	21.3333	8.11395	2.62921
MGC2752	8997	2.31045	0.879286	2.62764
RABGGTB	8879	30.2781	11.5241	2.62737
GPS1	5584	1.99117	0.758066	2.62664
FAS	25255	6.00292	2.28584	2.62613
KLHL21	12146	5.74725	2.18985	2.62449
TGDS	22204	2.62133	0.999014	2.62392
RPL35A	5670	27.7692	10.5848	2.6235
PGP	3220	1.84661	0.703999	2.62303
SLC25A3	8376	21.391	8.15745	2.62227
BMI1	10276	2.64386	1.00845	2.62171
TNFRSF10D	28437	5.79011	2.21191	2.6177
SMPD1	4585	2.93111	1.11999	2.61709
SURF1	4696	1.9971	0.763493	2.61574
TM2D3	10546	5.079	1.94329	2.61361
TAF13	11627	4.65252	1.78056	2.61295
CCNG2	12857	2.40928	0.922918	2.6105
ICMT	14792	4.20985	1.61382	2.60862
NAA38	20008	4.09778	1.5711	2.60822
FUT11	3928	3.54443	1.35919	2.60775
DNAJC19	6065	2.53468	0.972548	2.60623
HIC1	4589	3.67142	1.40972	2.60436
NUDT15	9580	2.73501	1.05033	2.60395
ZRANB2	17999	9.50951	3.65244	2.6036
SSTR1	5065	11.5964	4.45414	2.60351
IFT20	7143	2.67327	1.02724	2.60238
LOC100507501	7965	1.51733	0.58373	2.59937
INMT	5468	1.30846	0.503408	2.5992
IFRD2	4864	2.84249	1.0937	2.59897
BLOC1S3	3056	2.97393	1.1444	2.59868
BCAS2	14085	2.5604	0.985678	2.5976
ABHD13	15841	3.03645	1.16964	2.59606
KLF5	18535	4.62361	1.78121	2.59577
KIAA0664	22248	1.35587	0.522792	2.59352
TICAM2	23838	3.81326	1.47035	2.59344
GTF2B	38981	2.99619	1.15595	2.59197
SOD2	14205	3.11391	1.20176	2.59112
MOCS2	11704	2.86236	1.10479	2.59086
PDCD2	9121	5.10399	1.97305	2.58685
ATP5L	8459	6.01205	2.32451	2.58637
DR1	16671	7.95988	3.07881	2.58538
BCL6	24349	8.39199	3.24607	2.58528
TMEM185B	5938	3.7847	1.4647	2.58394
C5orf43	4767	5.81333	2.25077	2.58282
ZNF181	8295	1.49776	0.580028	2.58222
HSBP1	5002	8.32119	3.2242	2.58085
CDC42EP2	7612	7.03032	2.72563	2.57934
UBC	3396	30.0198	11.6406	2.57889
ZNF428	12639	1.61408	0.625915	2.57875
EIF5	10869	17.3752	6.74357	2.57656
FRMD8	26955	1.92974	0.749114	2.57603
LOC401093	7011	1.59968	0.62141	2.57427
KRR1	14000	5.7389	2.23018	2.57329
C9orf47	5280	2.75217	1.07007	2.57195
TSEN15	22534	4.27343	1.6619	2.57141
KANSL2	29041	5.3428	2.07829	2.57077
SNRPD1	17949	6.03451	2.35042	2.56742
ARF5	3354	6.28419	2.44831	2.56675
ZNF259	9464	4.70447	1.83311	2.56639
IL11	6058	1.97901	0.771301	2.56581
MRPL50	8671	3.52907	1.37652	2.56376
DIMT1	15378	2.55888	0.99878	2.56201
GLUL	10503	11.4745	4.48028	2.56111
SQSTM1	31690	5.75255	2.24635	2.56084
CDK11	9448	9.00134	3.5196	2.55749
FEM1A	3844	4.25069	1.66362	2.55508
HAX1	3317	3.43948	1.34805	2.55145
MYEOV2	9785	2.68266	1.05196	2.55015
CDK2AP1	11148	6.44422	2.52807	2.54907
HMGB1	7203	23.5856	9.25518	2.54837
VMA21	12180	5.13906	2.01687	2.54804
TMED9	3887	9.27313	3.64004	2.54754
HNRNPK	12572	37.9029	14.8887	2.54575
PPCS	3914	3.4336	1.34882	2.54563
SRSF10	14017	7.859	3.08737	2.54553
TOMM5	4225	8.66858	3.40548	2.54548
GRN	7980	2.64125	1.03772	2.54524
ZNF699	9810	2.27192	0.892707	2.54498
EBP	6941	1.87351	0.736499	2.54381
SUMO2	15274	9.2637	3.6422	2.54344
CCDC127	13423	1.70875	0.672604	2.5405
CLP1	4122	2.72086	1.07183	2.53852
PRDX4	18870	1.6114	0.634909	2.538
DUSP7	7525	5.93597	2.34228	2.53427
TAGLN2	7382	22.3692	8.83004	2.53331
FUT4	6048	4.46813	1.76698	2.52868
PER1	11966	1.47055	0.581861	2.52732
OTUD1	3113	2.51572	0.995697	2.52659
MEPCE	5337	4.18093	1.65598	2.52475
ZBTB3	3222	2.94074	1.16496	2.52433
CD55	39495	3.34766	1.32656	2.52356
LOC148189	3448	1.96285	0.778202	2.52229
C22orf29	8711	5.5658	2.20722	2.52163
ATP5B	7894	11.9717	4.74928	2.52074
E2F2	24793	1.26739	0.502876	2.52028
GTF3C6	9329	2.82415	1.12074	2.5199
LRRC14	7197	1.598	0.634215	2.51965
C14orf28	9954	1.42297	0.56478	2.51951
SLC19A2	22060	2.12565	0.844096	2.51826
FASTK	4244	3.01854	1.19908	2.51738
DUSP1	3111	45.0216	17.8869	2.51702
ATP6V1G1	11159	6.37005	2.53096	2.51685
NSA2	9632	3.5532	1.41218	2.51611
SLIRP	9517	4.50088	1.78925	2.51551
RAN	4210	32.6126	12.9792	2.51268
ARPP19	21782	9.46336	3.7678	2.51164
C19orf48	7014	8.92376	3.55345	2.51129
LOC440944	8638	22.8662	9.10571	2.51119
MARS2	3087	2.52125	1.00408	2.51101
MRPL32	5515	4.61069	1.83701	2.50989
C1orf63	5246	10.2471	4.08279	2.50983
NIPSNAP3A	12435	2.09541	0.835223	2.5088
TMEM167B	6152	4.15686	1.65808	2.50703
VHL	12036	5.72346	2.28353	2.50641
MAZ	4650	9.13265	3.64431	2.506
ING3	24895	3.12771	1.24879	2.50459
UCHL1	11549	4.72999	1.88865	2.50443
IRF2BPL	4149	3.23912	1.29387	2.50344
MED28	9888	6.94384	2.77428	2.50293
WTIP	19206	2.65799	1.06347	2.49936
SS18L2	4193	2.81314	1.12572	2.49897
TMX1	17487	4.57519	1.831	2.49874
BTF3	7199	15.8198	6.33297	2.49801
RPL15	3694	35.7482	14.311	2.49795
LRRN4CL	3498	2.22501	0.89094	2.49737
SDF4	15160	2.64989	1.06156	2.49622
CCT7	18787	6.64833	2.66375	2.49585
DSEL	10149	21.1526	8.47754	2.49513
PNO1	18090	2.6349	1.05664	2.49366
CHMP2B	28286	2.93615	1.17759	2.49336
GNB2	5430	4.4603	1.78917	2.49294
H3F3A	9296	10.8745	4.36349	2.49216
C13orf27	7687	3.00605	1.20667	2.49119
PCBP4	10013	1.47252	0.591395	2.48991
PFKL	27337	1.32278	0.531386	2.4893
MYD88	4544	1.98943	0.799214	2.48923
NDUFA5	16876	2.46065	0.988963	2.48811
RPS15A	7380	23.7929	9.58618	2.482
LUM	8311	11.0225	4.44197	2.48144
ZNF300	10592	1.33269	0.537522	2.47932
NDUFS5	8342	6.63787	2.67823	2.47845
NOC3L	29695	2.57868	1.04095	2.47724
RPUSD4	9599	2.46017	0.993845	2.47541
C15orf17	7135	4.57336	1.84792	2.47487
NUBP2	6260	1.44409	0.583827	2.47349
SNHG1	3901	52.596	21.2773	2.47193
GPR3	3166	1.67961	0.679475	2.47192
SSBP1	12082	5.4536	2.20735	2.47065
TMEM64	23911	2.80822	1.13667	2.47057
LAMTOR3	16209	3.07786	1.24583	2.47053
MUL1	8734	3.31543	1.34301	2.46866
ASTE1	12926	1.31645	0.533278	2.4686
KLF11	11282	1.64968	0.668395	2.46812
SERBP1	22631	12.1672	4.93335	2.46632
NANP	11076	3.50476	1.42117	2.46611
UBE2D1	35775	1.96747	0.797842	2.46599
RPL9	4824	31.321	12.703	2.46564
SURF6	5496	2.97402	1.20703	2.46392
SLC9A1	56152	1.54091	0.62574	2.46254
ZBTB47	13897	2.08569	0.847224	2.46179
TRAPPC2L	4015	2.49236	1.01243	2.46176
C17orf70	12519	1.43262	0.582026	2.46144
SRSF1	6428	26.0788	10.6091	2.45815
TWISTNB	13576	2.74695	1.11777	2.45753
UBE2I	17866	3.80167	1.54716	2.45719
AKT1	26394	2.1649	0.882523	2.45308
RPL14	5059	18.8056	7.67236	2.45108
RRM2B	34618	2.07931	0.848601	2.45028
FBL	11962	4.78087	1.95137	2.45001
ARRDC3	14609	17.1972	7.02317	2.44864
C7orf30	10241	4.20592	1.71935	2.44623
TIMM8A	3314	2.91745	1.19303	2.44541
EPM2AIP1	7439	8.82543	3.60902	2.44538
POLE4	11085	1.90141	0.777908	2.44426
SNRPF	7530	5.58535	2.28549	2.44383
TAX1BP3	5787	10.7377	4.39431	2.44355
ANKRD49	5592	2.46379	1.00883	2.44223
PANK4	18061	1.70767	0.699282	2.44203
PCDHB9	4219	1.66144	0.680378	2.44194
BUD31	10639	5.81475	2.38168	2.44145
IMPDH2	5114	5.85135	2.39866	2.43942
EMG1	5222	6.46362	2.64992	2.43918
CLK1	11736	18.6389	7.64148	2.43917
IL6	4856	2.02089	0.828751	2.43848
PLK2	6157	22.7493	9.32938	2.43846
EDN1	6899	1.75178	0.718479	2.43818
PPP1CA	3725	4.74986	1.94987	2.43599
KCTD6	10265	3.7544	1.54134	2.4358
RBBP6	33276	6.87012	2.82076	2.43556
HOXB7	3789	2.65422	1.08994	2.4352
ZNF697	28391	3.20545	1.3163	2.4352
UTP15	16197	2.90692	1.19389	2.43483
GARS	39468	9.77546	4.0149	2.4348
TESK1	4758	1.32206	0.543042	2.43454
LOC100287314	7031	2.33082	0.957871	2.43333
SIKE1	11204	2.66218	1.09422	2.43295
POLR1E	17749	3.71506	1.52736	2.43234
C14orf21	5277	3.08723	1.27052	2.42989
LOC100130899	4246	2.20876	0.909784	2.42779
MSX1	4269	4.16723	1.71744	2.42642
PPAN	5077	2.57687	1.06228	2.42579
BOLA3	12512	1.34069	0.552737	2.42555
EIF4A3	11970	4.55555	1.8783	2.42536
DNAJB1	3620	8.53332	3.52218	2.42274
DDX20	12010	3.2322	1.33473	2.42161
PLRG1	15437	4.29911	1.77553	2.42131
LOC100630923	12462	9.688	4.00351	2.41988
ENY2	11638	5.26449	2.17616	2.41916
LOC100129387	4133	6.64368	2.74801	2.41763
ZNF263	7973	3.7107	1.53547	2.41665
MAK16	16094	3.26807	1.35239	2.41651
PIGW	3748	6.34588	2.62711	2.41554
PTMS	4578	8.95459	3.7086	2.41455
POLE3	3512	6.66219	2.75969	2.41411
RFK	9012	1.64144	0.680184	2.41323
LAMTOR1	6096	6.55152	2.71505	2.41304
CD164	16046	12.5631	5.20971	2.41148
MRPL40	3561	2.83727	1.17711	2.41037
GNPDA1	12387	1.40495	0.583057	2.40963
COX7A2	6254	6.17611	2.56367	2.40909
C5orf24	14056	5.00755	2.07951	2.40804
LOC647979	5343	26.3199	10.9339	2.40718
PRNP	15438	4.3714	1.81599	2.40717
FTSJD1	7307	2.71251	1.12697	2.40691
C1GALT1C1	4477	1.66204	0.69075	2.40614
NDUFA4	8234	5.74188	2.38749	2.40499
UBE2S	6676	8.40701	3.49831	2.40316
SNRPB	9219	16.4367	6.84088	2.40272
MXRA8	5845	7.16257	2.98119	2.40259
MXD1	27904	1.43793	0.598511	2.40251
TSPAN31	3243	2.43322	1.01285	2.40235
NCLN	23699	1.44421	0.601246	2.40203
MPDU1	4563	2.53206	1.05423	2.40181
C5orf54	6906	3.5412	1.47479	2.40116
ARHGDIA	3686	17.1152	7.12966	2.40056
HNRNPAB	6677	18.9239	7.88363	2.4004
RPL32	6638	25.1412	10.4751	2.40009
NOB1	13056	3.89892	1.62465	2.39985
MRPL24	3830	3.09238	1.28886	2.39931
C1orf174	11161	3.4954	1.45698	2.39907
BSG	12169	3.61106	1.50547	2.39863
GUF1	22265	2.66843	1.11307	2.39736
SDC1	24637	2.04066	0.851571	2.39635
CHRAC1	5856	2.54259	1.06142	2.39546
MRPL38	6458	2.05855	0.859637	2.39467
EIF4EBP1	29864	1.65436	0.69092	2.39443
FANCF	3309	1.95765	0.817882	2.39356
BTG3	19301	4.93916	2.06535	2.39144
LOC100505738	5410	2.39219	1.00048	2.39104
HSPA5	6540	20.5343	8.60176	2.38722
HRAS	3309	2.58584	1.08352	2.38652
RPL26L1	10336	2.29644	0.962703	2.38541
KCTD12	6237	3.75917	1.57614	2.38505
ARL2BP	8508	3.90351	1.63671	2.38497
KCTD11	3055	2.05711	0.863168	2.38321
RPL23AP53	23974	1.21995	0.512337	2.38115
LOC100499177	7465	4.90869	2.06209	2.38044
RCE1	3121	2.50046	1.05073	2.37974
KCNE4	3494	9.37266	3.93909	2.3794
C14orf126	11438	1.84696	0.776341	2.37906
LYSMD3	13957	3.42208	1.43847	2.37897
PCDHA9	6388	1.3092	0.550403	2.37862
GMFB	14536	6.94735	2.92172	2.37783
CNP	10996	2.98511	1.25586	2.37694
C11orf95	8750	1.62982	0.685807	2.3765
FEN1	4606	8.20443	3.45553	2.37429
RPS23	5097	21.0259	8.85811	2.37363
TAF1D	5608	27.8174	11.7227	2.37295
KCNJ14	10602	1.45455	0.613084	2.37251
LOC339803	3384	1.19998	0.505828	2.37231
SEC22B	20516	7.62503	3.21555	2.3713
TRA2A	27256	7.13318	3.00971	2.37006
STARD4	14136	4.55174	1.92079	2.36972
TMEM216	6504	1.25555	0.529916	2.36934
RPS3A	5051	31.6851	13.3749	2.369
MRPS18C	5812	3.98415	1.68275	2.36764
RNH1	12772	3.8645	1.63361	2.36562
BYSL	11820	4.00224	1.69474	2.36157
RPL39	5138	14.9386	6.32747	2.36091
MXD4	14580	1.31357	0.556657	2.35975
SRSF3	10155	47.9458	20.3247	2.35899
ZFAND5	13823	18.8178	7.97799	2.35871
SAP30	6591	1.22487	0.519412	2.35819
GBA	10415	1.23002	0.521885	2.35688
MAP1A	14013	6.70987	2.84763	2.3563
CDCA7	14158	1.75911	0.746648	2.35601
LOC100131655	27564	1.18032	0.500995	2.35595
FZD7	3851	12.2538	5.20148	2.35583
CLDND1	7594	6.21942	2.64089	2.35505
SCRN2	3653	1.28854	0.547675	2.35275
CCNH	18772	5.54189	2.35602	2.35223
TMEM128	12666	1.74804	0.743287	2.35177
ZNF770	9956	5.63247	2.39507	2.35169
LRPAP1	28901	1.93696	0.823685	2.35158
TPRG1L	5139	1.3546	0.576147	2.35114
CCDC90B	24876	2.2698	0.966115	2.34941
COX7B	5921	4.75992	2.02756	2.34761
CCNE2	15030	2.78538	1.18658	2.3474
FANCG	6179	2.8165	1.19988	2.34732
HAND2	3727	2.6655	1.13578	2.34685
1/2-SBSRNA4	3855	2.52056	1.07406	2.34676
FOXL1	3190	2.37922	1.01433	2.34561
LOC100507246	7585	13.8069	5.88674	2.34542
SUGT1P3	9886	6.2734	2.67483	2.34535
MAD2L1BP	11410	1.67355	0.713606	2.3452
ADO	3724	5.95839	2.54382	2.3423
OSR2	7696	1.4573	0.622167	2.3423
C1orf216	5314	3.5582	1.51917	2.3422
FBXO22	31409	3.23061	1.37975	2.34145
STRAP	21123	6.87056	2.93498	2.34092
C1QBP	6373	6.39454	2.73315	2.33962
PERP	19019	1.36239	0.582572	2.33858
RPL34	9918	12.8191	5.48288	2.33802
PTS	7608	6.011	2.57154	2.33751
EPHA2	31751	3.3907	1.45121	2.33646
RRP1	14566	2.58205	1.10528	2.3361
CCT2	16150	7.10914	3.04325	2.33604
TYMS	15896	7.28356	3.11826	2.33578
CREB3	4689	2.93826	1.25794	2.33577
CBX6	8011	2.09396	0.896998	2.33441
FLNA	26107	19.1243	8.19393	2.33396
TXNDC17	3640	2.66944	1.14386	2.33371
LOC100130890	12190	1.89958	0.814058	2.33347
NOLC1	11695	4.34852	1.86557	2.33093
PLEKHF2	22965	2.926	1.25532	2.33088
CCDC86	9133	1.75895	0.754752	2.3305
SMNDC1	11910	7.03838	3.02024	2.3304
TIGD7	6632	1.42869	0.613861	2.32738
RBM7	8252	12.0973	5.19974	2.32652
RNF139	13852	3.26286	1.40271	2.32611
C12orf29	14670	2.87021	1.23462	2.32477
C14orf166	15193	5.08145	2.18631	2.32421
ACTB	3454	294.964	126.967	2.32315
AHSA2	10132	4.29888	1.85059	2.32298
DNAJC14	8677	3.45978	1.4902	2.32169
LOC220906	12438	5.31664	2.29044	2.32123
SPTSSA	29325	2.78761	1.20101	2.32105
CTSL1	5411	11.326	4.88191	2.31999
SRSF8	4333	2.36523	1.01964	2.31967
MGAT1	19597	6.25831	2.69804	2.31958
LGALS3	16214	10.6559	4.59622	2.31841
EDA2R	43659	2.57882	1.11277	2.31748
RSAD1	7147	1.60983	0.694918	2.31658
DDX3X	16874	15.3902	6.6441	2.31637
RMI1	23351	3.09501	1.33631	2.31609
TMPPE	6386	5.49951	2.37668	2.31395
THUMPD1	8211	5.98169	2.58612	2.313
RG9MTD1	4378	3.91505	1.69297	2.31253
APOBEC3C	4561	1.54746	0.669348	2.31189
ANXA1	18527	18.1439	7.85439	2.31003
ZNHIT1	6487	2.45176	1.06144	2.30984
NADK	28838	2.09168	0.905742	2.30936
INPP1	28196	1.43847	0.623077	2.30866
CALM1	11293	16.0784	6.9666	2.30793
NDUFA1	4896	3.13987	1.36049	2.3079
PRELID1	3116	8.22012	3.56296	2.3071
SREBF1	25663	2.4467	1.06112	2.30577
ATP5E	3690	12.6292	5.47882	2.30509
GFER	3601	1.58411	0.687325	2.30475
ARF6	4037	19.5428	8.48039	2.30447
SMARCD2	10911	3.30447	1.43471	2.30323
EIF3I	9235	5.376	2.3352	2.30216
TPT1	3994	47.8037	20.7657	2.30205
MYC	5366	21.5888	9.37999	2.30158
SF3A2	11863	4.69444	2.04002	2.30117
ST7-OT4	5915	4.14856	1.80367	2.30007
PHF13	10338	4.68839	2.03902	2.29933
PEX16	8455	1.21785	0.529908	2.29823
BCCIP	30161	2.88825	1.257	2.29773
NENF	13493	1.34712	0.586299	2.29767
FLJ10038	5942	4.87327	2.12153	2.29705
TRIM28	6247	10.1838	4.43453	2.29648
MRPS7	4709	3.31589	1.44446	2.29559
SNRNP70	23406	6.53318	2.84611	2.29548
PSMG4	9139	2.60627	1.13552	2.29522
C20orf24	6824	4.74637	2.06798	2.29517
C17orf81	7888	1.44021	0.62755	2.29497
PPP1R12C	26647	2.15523	0.939249	2.29463
RPS18	4430	20.6027	8.98103	2.29402
VAT1	7838	6.81527	2.97184	2.29328
TMEM66	20019	8.43603	3.67883	2.29313
RPS19	11497	19.5108	8.51062	2.29252
HSP90AA1	59012	3.52612	1.53884	2.29141
C8orf59	6356	2.88258	1.25801	2.29138
SRM	5443	2.85097	1.24518	2.2896
PTOV1	9584	1.76153	0.770026	2.28762
SRSF2	3297	31.7891	13.9034	2.28643
IDH3A	21166	1.75408	0.767374	2.28582
ALG2	5540	5.94376	2.60084	2.28532
PYROXD1	33645	2.68975	1.17702	2.28522
DCAF16	10104	7.29887	3.19665	2.28329
MRPL18	7970	3.38456	1.48269	2.28272
EMILIN1	7831	3.35204	1.4685	2.28263
ZNF121	18918	5.04033	2.20945	2.28126
DGCR14	14399	1.52758	0.669893	2.28033
ZNF579	3321	1.39743	0.612937	2.27989
FADS3	18009	1.51396	0.664053	2.27988
IRAK1	9386	3.29114	1.44417	2.27891
TOR1A	11221	3.02865	1.32963	2.27781
ING2	6030	2.86205	1.25675	2.27734
CTSD	11241	8.40851	3.69277	2.27702
CYB561D2	3200	1.26898	0.557711	2.27534
BROX	20201	3.57799	1.57285	2.27485
EIF6	5870	8.81194	3.87445	2.27437
OAZ1	3968	17.3277	7.61969	2.27407
PHF23	4479	3.5476	1.56005	2.27403
TOB2	13536	5.42753	2.38711	2.27368
HNRPDL	7662	29.2907	12.8872	2.27285
NECAP1	15567	3.55571	1.56468	2.27248
TRIM52	4734	1.63387	0.719121	2.27204
OBFC2A	10451	20.9491	9.22051	2.27201
TTC14	9001	6.4103	2.82172	2.27177
C3orf38	8223	3.12147	1.3747	2.27066
MED10	6601	7.30881	3.22038	2.26955
ZNF772	7985	2.68197	1.18192	2.26916
SEC61G	7000	9.06575	3.99607	2.26867
SBDS	7899	3.1457	1.38806	2.26626
DDX49	8959	1.18171	0.521547	2.26578
ATP6AP1	7885	1.82088	0.803805	2.26533
SLC35A4	4264	4.03607	1.78184	2.26511
TUBA1B	3738	47.3645	20.9132	2.26481
GHITM	14127	4.97896	2.1987	2.2645
MAPK7	5824	2.15813	0.953217	2.26405
DHFRL1	5302	1.1853	0.523532	2.26404
C9orf114	7741	1.38013	0.609586	2.26404
GNG11	4811	7.60653	3.36108	2.26312
CDKN1B	5004	14.1812	6.26635	2.26307
MYLIP	19162	1.55329	0.686441	2.26282
YBX1	19955	17.929	7.92414	2.26258
CKAP4	10055	12.6299	5.58332	2.26208
DBR1	13962	2.60719	1.15309	2.26105
FAM32A	6623	2.5109	1.11064	2.26077
CCNJ	17467	2.82852	1.25143	2.26023
PSMD8	9275	4.41985	1.95588	2.25978
NFIL3	14818	4.805	2.12763	2.25838
AARS2	14601	2.18187	0.966382	2.25777
MAGOHB	9845	3.89644	1.72656	2.25676
RBM4B	12806	1.58926	0.704454	2.25602
EEF1D	17979	5.04737	2.23741	2.2559
NGRN	6549	7.46281	3.30844	2.25569
MRPL17	3017	8.10777	3.5948	2.25542
ZMYND19	8407	3.29488	1.46107	2.25511
CD3EAP	4558	3.36067	1.49036	2.25494
RPS24	23054	9.46964	4.19999	2.25468
RAB32	11259	4.22065	1.87207	2.25454
SLBP	19504	5.68414	2.52279	2.25312
MTX3	14550	4.4189	1.96173	2.25255
RPL7L1	7061	6.28496	2.79066	2.25214
NCAPH2	16565	2.33466	1.03785	2.24952
RFC2	22907	2.40565	1.06957	2.24917
IVNS1ABP	20940	6.14781	2.73467	2.2481
TRAPPC4	5145	4.2688	1.89887	2.24807
NANS	26407	2.89244	1.28683	2.24773
C9orf150	48048	1.52729	0.679769	2.24678
GCAT	9272	1.34515	0.598742	2.24663
CAMK2N1	3845	4.79795	2.13567	2.24658
YWHAH	13112	16.9641	7.55251	2.24615
CNBP	16153	14.1446	6.29942	2.24538
FGFR1OP2	28277	2.83756	1.26384	2.24519
GOLT1B	16639	5.99374	2.67056	2.24438
SOX11	8719	1.6966	0.756101	2.24388
PPP1R9B	16777	3.54753	1.58099	2.24387
FAM57A	10229	3.37063	1.50271	2.24303
MVP	27646	12.2269	5.45128	2.24294
KLHL9	4412	10.0248	4.47032	2.24252
TADA2B	14522	2.59321	1.15647	2.24235
FLNC	28846	5.1952	2.31745	2.24177
TOR3A	14018	1.63807	0.731003	2.24085
ILF2	8966	8.63588	3.85457	2.24043
ATP5S	13900	1.66937	0.74553	2.23917
C4orf3	8027	2.89077	1.291	2.23917
SQLE	23806	1.65297	0.738426	2.2385
LOC387647	12799	4.36893	1.95179	2.23842
CDK4	4721	6.93117	3.0966	2.23832
C1orf51	4273	3.00545	1.34273	2.23831
SLC16A1	44506	2.22887	0.995965	2.2379
SNRPB2	11809	4.3093	1.92583	2.23763
CLTB	24085	1.83052	0.818266	2.23707
SBDSP1	8027	2.3066	1.03165	2.23584
C12orf47	3134	2.12866	0.952122	2.2357
SPATA2	12152	2.19195	0.980561	2.2354
AAMP	6042	1.93378	0.865226	2.235
HTATSF1	15266	1.95699	0.875799	2.23452
IRX2	5491	4.91257	2.19898	2.23402
LAP3	30664	1.39679	0.62611	2.2309
NLE1	10955	1.97116	0.8837	2.23058
NCL	9747	30.2968	13.586	2.23
PMPCB	17261	4.14777	1.86013	2.22983
HSD3B7	3955	1.17341	0.526378	2.22922
C12orf44	7522	4.21596	1.89152	2.22887
HMGN1	6807	11.7393	5.27057	2.22733
KLF10	6979	6.05482	2.71872	2.22708
YIF1A	4588	2.3286	1.04567	2.2269
MMADHC	18184	6.18996	2.77992	2.22667
C6orf57	21982	1.14797	0.51558	2.22656
TMEM127	15806	4.23112	1.90088	2.22587
ZMIZ2	20950	1.87369	0.842043	2.22517
CAMLG	13681	1.92224	0.863982	2.22486
RPS20	6402	18.274	8.21368	2.22482
SELO	16638	1.19998	0.539427	2.22455
CCDC97	14695	1.80276	0.810661	2.22381
MRPL44	10311	3.71322	1.67127	2.2218
ACP1	13414	6.8334	3.07643	2.22121
CUEDC2	9422	1.21057	0.545019	2.22115
ZNF329	24454	1.46485	0.659502	2.22115
RPL24	5630	14.7839	6.6579	2.2205
NMD3	30697	4.10555	1.85082	2.21823
DNAJB4	12360	10.5952	4.77887	2.21709
GPRC5A	22645	1.21256	0.5471	2.21634
GPATCH4	7180	4.30892	1.94426	2.21623
RNF138P1	5701	4.92648	2.22292	2.21622
DDX18	17699	4.39747	1.98518	2.21515
NT5C3L	11190	1.32196	0.597406	2.21283
STK16	4868	1.96626	0.888572	2.21283
RPS6KB2	6945	1.88635	0.852647	2.21235
HIRIP3	3776	1.24747	0.563924	2.21212
PROSC	17186	1.28267	0.580102	2.21111
EEF2	9408	25.1598	11.381	2.21068
ZNF302	8736	2.84431	1.28684	2.21031
OTUB1	12568	1.62705	0.736129	2.21028
GLT25D1	27455	2.33479	1.05652	2.20989
BTBD19	5648	4.48994	2.03334	2.20816
C7orf41	27830	1.20899	0.547739	2.20724
TTYH3	32834	2.66784	1.20891	2.20681
MED4	19149	4.30684	1.95208	2.20628
RMI2	6307	3.37312	1.52938	2.20555
KRT10	4495	1.48414	0.673733	2.20286
AZI2	26774	2.25334	1.02378	2.201
LOC100505876	8252	3.36848	1.53072	2.20059
CHORDC1	22936	3.81043	1.73163	2.20049
FST	6041	14.1646	6.4371	2.20046
C6orf48	4849	22.9974	10.4579	2.19905
TIMM50	10477	2.80077	1.27391	2.19856
ZNF747	3416	1.6416	0.746947	2.19775
TMEM5	29251	1.25107	0.569369	2.19729
FAM136A	6113	1.96911	0.8968	2.19571
TRMT6	12688	2.27622	1.0373	2.19437
NES	8634	1.29898	0.592082	2.19392
ITM2B	28959	3.21484	1.46573	2.19334
MAFG	9443	3.27127	1.49179	2.19285
TUFT1	43279	2.26228	1.03187	2.19241
MEX3C	23132	4.52032	2.06193	2.19228
SPCS3	12307	8.68833	3.96429	2.19165
CLN5	10594	2.16294	0.986916	2.19162
CYP4V2	21944	1.95184	0.890723	2.1913
MOB1A	22785	4.31122	1.96746	2.19126
MKI67IP	9983	6.17738	2.82002	2.19054
C21orf49	25606	1.36308	0.622414	2.18999
PTPMT1	8032	1.84172	0.841098	2.18966
CCNT1	28541	3.68728	1.68425	2.18927
C16orf93	4822	1.11281	0.508488	2.18847
CCNI	27949	6.87262	3.14056	2.18834
VAMP2	3829	5.06273	2.31374	2.18812
FEM1C	23984	8.61014	3.93629	2.18737
S100A13	15293	3.66051	1.67404	2.18663
TM9SF1	6530	2.67992	1.22564	2.18655
ABHD15	6354	1.1184	0.511553	2.18628
KIAA1826	14326	2.53083	1.1577	2.18608
LSM5	9926	2.05843	0.941968	2.18524
BET1L	4499	5.6949	2.60672	2.1847
TAPBP	14693	1.12523	0.515073	2.1846
SUB1	18581	9.94694	4.55485	2.18381
IBA57	16530	2.36008	1.08073	2.18378
TSPYL4	4131	7.70731	3.52938	2.18376
TAF9B	9935	1.31153	0.600694	2.18336
MIDN	10591	8.51174	3.89918	2.18296
GADD45GIP1	3079	4.34907	1.99345	2.18168
ZNF24	12249	7.68377	3.5237	2.1806
DUSP11	17960	3.04696	1.39741	2.18043
GINS4	15841	1.67539	0.768892	2.17897
MRPL47	16180	3.3463	1.53578	2.17889
BAG1	12290	3.48504	1.59981	2.17841
C16orf80	15800	2.48748	1.14193	2.17831
CDKN2C	5943	5.80038	2.66332	2.17788
C1orf55	16664	4.25866	1.95584	2.17741
GATA2	13766	1.66104	0.762869	2.17736
SF3B14	8861	3.09501	1.42231	2.17604
MAT2A	6303	51.5018	23.6738	2.17548
TMEM11	16646	4.04836	1.8614	2.1749
ANAPC11	8765	2.67495	1.23006	2.17465
MFAP1	20219	1.49911	0.689857	2.17307
SLC25A28	9947	4.73782	2.18039	2.17292
MYBL2	49414	1.99575	0.918908	2.17187
DUSP5	13678	13.1992	6.07753	2.1718
RPS5	7536	11.5467	5.31865	2.17098
HMGA1	9432	12.106	5.57646	2.17091
IRF1	9165	3.17006	1.46133	2.1693
FZD1	4350	2.13372	0.983749	2.16897
WDR5B	4183	2.77008	1.2774	2.16853
PUS3	9737	1.64831	0.760198	2.16826
PYCR1	4702	1.14121	0.526384	2.16802
BCL7C	6284	2.41557	1.11442	2.16756
CKS2	5506	13.449	6.2048	2.16752
FEM1B	13500	8.43997	3.89573	2.16647
RNF6	9604	4.75166	2.1936	2.16615
POLR3GL	14152	2.16414	0.999254	2.16576
EIF5A	5465	14.1395	6.52934	2.16553
C15orf24	17830	2.10938	0.974294	2.16503
NOL7	5569	6.07707	2.80783	2.16433
TRIP6	6127	5.61769	2.59735	2.16285
ZNF669	4411	3.30975	1.53045	2.1626
GEMIN4	7841	2.77439	1.28327	2.16197
OGFR	9176	1.11162	0.514255	2.16161
LOC400657	6062	3.38921	1.56829	2.16109
FBXO30	16650	5.90765	2.73382	2.16095
PDCD4	28212	1.23699	0.572619	2.16023
ABHD5	31843	2.58647	1.19738	2.16011
UQCR10	3045	5.30255	2.45484	2.16004
C4orf43	26019	4.6262	2.14341	2.15834
SRI	21877	2.23624	1.03611	2.1583
AUP1	3200	6.93408	3.21351	2.15779
TMEM80	8514	1.63525	0.758005	2.15731
LRP10	6332	4.74107	2.19804	2.15695
SRSF9	8088	8.553	3.96539	2.15691
TMEM109	9545	2.16767	1.00506	2.15676
PET117	5314	2.02036	0.937157	2.15584
BCL10	11128	6.38496	2.96206	2.15558
UNG	13400	2.61913	1.21526	2.1552
MRM1	7383	1.34884	0.62613	2.15425
CARS	56530	2.68349	1.2468	2.1523
MRPS10	11095	4.47911	2.08216	2.15118
ARL1	14670	3.53257	1.64228	2.15102
RPL5	9888	26.2292	12.1939	2.15101
FAM46A	6982	16.188	7.52905	2.15007
TRIM8	13825	4.71008	2.19093	2.14981
ZNF622	14267	4.48962	2.08888	2.1493
PSMD6	12890	6.67168	3.10463	2.14895
SLC35E3	19918	1.16984	0.544575	2.14817
NAF1	40214	1.66131	0.773643	2.14739
BNIP3L	30122	1.90339	0.886508	2.14706
ALDH1B1	6002	2.9863	1.39127	2.14646
CWC15	10990	4.34156	2.02385	2.1452
SFPQ	9543	31.0013	14.4523	2.14508
SELK	6764	2.71393	1.26532	2.14486
S100A11	4530	21.2044	9.89035	2.14395
ANAPC16	19861	1.59672	0.74478	2.14388
UBE2A	9881	3.52745	1.64572	2.14341
BOD1	9519	6.34811	2.9622	2.14304
TIGD6	8045	1.22583	0.572175	2.1424
BUB3	11127	13.9621	6.51784	2.14214
RPL18	3846	15.4106	7.19438	2.14203
FAM195B	10875	1.10687	0.516867	2.1415
PRDX2	5061	2.42618	1.13349	2.14045
NDUFV1	5690	2.88864	1.34959	2.14038
RPS7	5657	22.0179	10.2872	2.14032
S1PR1	4772	3.8174	1.78381	2.14003
ZC3H15	23203	6.59506	3.08194	2.13991
LOC388796	14780	10.2668	4.79802	2.1398
BNIP3	14232	2.51697	1.17672	2.13897
TRIM32	13999	5.90866	2.76332	2.13825
RRP15	52697	1.82922	0.855574	2.138
TK1	13126	4.25747	1.99203	2.13725
COX11	16806	2.34861	1.09923	2.1366
MRPS16	3851	8.60469	4.0295	2.13542
SRP19	31892	3.13317	1.46729	2.13534
CTU1	10785	1.51055	0.707775	2.13422
TRAPPC6B	22620	1.8079	0.84727	2.13379
CMTM3	9861	2.05409	0.962657	2.13377
SORBS3	23758	1.78019	0.834359	2.1336
MCM2	24026	2.65393	1.24389	2.13357
ZNF503	3911	3.24275	1.52092	2.1321
ADAMTS4	9308	2.1933	1.02883	2.13184
SSR3	15045	35.974	16.8816	2.13096
RPL7A	3212	54.9152	25.7729	2.13073
RPF1	19114	3.63439	1.70635	2.12992
CIB1	3803	2.73299	1.28339	2.12951
AKIRIN1	14822	7.54714	3.54412	2.12948
TTC19	30030	2.85417	1.34105	2.12831
MRPL27	5335	6.47983	3.0455	2.12767
PAK1IP1	14783	2.78614	1.30968	2.12734
MED30	19537	1.58094	0.743538	2.12624
NKX3-1	4245	1.29736	0.610298	2.12578
TMEM43	18741	5.04289	2.37226	2.12577
B4GALT2	11970	2.89972	1.36431	2.12541
PDCL3	13784	3.44016	1.61878	2.12516
PELO	14679	5.3005	2.49633	2.12332
SKP1	20643	6.91377	3.25667	2.12296
SELS	6487	7.73305	3.64336	2.12251
ATXN1L	39276	1.45115	0.683753	2.12233
CENPN	26607	3.06692	1.44533	2.12195
UPP1	19976	2.48535	1.17199	2.12062
C20orf11	10387	3.90014	1.83947	2.12025
PSME2	3282	3.18157	1.50094	2.11972
C17orf65	10731	1.95062	0.920427	2.11926
ZNF530	8385	2.08128	0.982084	2.11925
RPL22L1	5381	9.37915	4.42776	2.11826
DYNLL1	28639	1.52256	0.71892	2.11784
LINC00472	6300	4.25871	2.01093	2.11778
ATP6V0B	3371	3.85762	1.82183	2.11744
RNF103	20485	1.68495	0.796076	2.11657
PJA1	4785	1.72759	0.816971	2.11463
PURA	5294	6.02257	2.84865	2.11418
CDK2	6013	4.22559	1.99905	2.1138
C1orf123	6518	3.12985	1.4811	2.11319
REPIN1	5255	2.10663	0.997005	2.11296
MMGT1	11904	1.91679	0.907568	2.11201
E4F1	12177	1.15923	0.548983	2.1116
RP9	14593	4.23031	2.00357	2.11139
SRP14	3499	11.4816	5.43806	2.11134
LONP1	28332	1.70115	0.805779	2.11119
MRPL12	4157	2.77935	1.31727	2.10993
CCT6A	12305	7.80081	3.69733	2.10985
NDUFS3	5554	3.85588	1.82835	2.10894
WBP4	22443	2.85189	1.35327	2.10741
SLU7	17521	2.08588	0.989878	2.10721
SLC35A2	8777	1.1934	0.566623	2.10616
CPSF3L	13082	1.44117	0.684287	2.10609
TIFA	10278	1.26523	0.600903	2.10555
GUSB	21629	1.70088	0.807896	2.10532
METTL6	17666	1.54883	0.735868	2.10477
TCEB2	5883	3.38551	1.60853	2.10472
LINC00338	6344	6.78383	3.22349	2.1045
HDAC3	15981	2.73155	1.29834	2.10388
FURIN	14803	1.49569	0.71096	2.10376
PNP	8628	5.7206	2.72077	2.10257
ZNF506	29041	1.14692	0.545608	2.1021
PGAM1	7172	10.0751	4.79462	2.10133
CYB5D1	4537	1.2573	0.598374	2.10119
TSN	12308	4.2784	2.03641	2.10095
SMG8	5241	1.85399	0.882709	2.10034
CHMP1A	13286	1.78094	0.848018	2.10012
B7H6	25560	1.18208	0.562883	2.10005
ZBTB33	7645	1.97289	0.939709	2.09947
GNG5	8257	11.8855	5.66325	2.09871
B2M	6673	20.1315	9.59237	2.0987
TRAF7	22332	1.08019	0.51479	2.09831
ZNF527	21908	1.16729	0.556429	2.09782
RAB11B	14113	1.91478	0.91293	2.0974
RAB9A	20705	2.70371	1.28924	2.09713
LETM1	44769	1.67695	0.799825	2.09665
BCKDK	4451	1.72689	0.823708	2.09648
GLRX2	9650	1.97492	0.942035	2.09644
RBM3	6813	13.1963	6.29467	2.09642
RNASEH1	13250	5.0494	2.40963	2.09551
MFAP2	7083	2.74369	1.30957	2.09511
LOC100506548	3880	11.8517	5.65742	2.09489
S1PR3	13564	2.25895	1.07834	2.09484
IDI1	9098	2.55048	1.21784	2.09427
NUTF2	24401	3.06881	1.46552	2.09401
G6PD	16182	1.55644	0.743315	2.09392
GABARAPL2	11531	3.00173	1.43357	2.09388
ZBTB45	6025	1.74914	0.835919	2.09248
ZNF202	17367	3.4043	1.62768	2.0915
MRPL15	13294	3.74184	1.78911	2.09145
TMEM85	5108	4.01274	1.91867	2.09142
PTRF	20872	17.3617	8.30571	2.09033
YRDC	5252	4.98885	2.38671	2.09026
FAM122A	3646	3.32239	1.5895	2.09021
TMED2	13613	7.31966	3.50208	2.09009
RNASEH2A	7035	1.31249	0.628016	2.0899
CETN2	3431	1.76123	0.842735	2.0899
DEPDC7	17719	1.14314	0.546986	2.08989
PPP1R3F	18250	1.79859	0.860614	2.08989
EGLN2	9299	6.56508	3.14163	2.08971
C3orf17	17264	4.30106	2.05862	2.08929
RPL19	4445	24.3386	11.6511	2.08895
ZBTB10	36163	1.4317	0.685869	2.08742
OGFRL1	13497	2.57882	1.23566	2.087
SAFB2	35929	2.96122	1.41894	2.08692
CDV3	16685	13.9217	6.67113	2.08686
APOL6	20033	1.54681	0.741294	2.08663
SRPRB	37460	1.37954	0.661219	2.08636
TMED7	12972	6.32375	3.03172	2.08586
RBMX	11587	11.0889	5.31622	2.08586
SMARCA5	44027	3.73873	1.79418	2.08381
CALHM2	5620	2.3999	1.15245	2.08243
C1orf124	16308	2.44557	1.17444	2.08233
PSMC6	20821	4.89203	2.34969	2.08199
SDHD	8948	3.75468	1.80439	2.08086
PYCRL	5702	1.27172	0.61116	2.08083
MTRR	32019	2.65707	1.27724	2.08032
ZNF84	26008	1.90149	0.914298	2.07973
RAVER1	17426	2.2526	1.08316	2.07966
ZNF639	11770	4.15241	1.99673	2.07961
PAQR3	21489	1.71196	0.823468	2.07896
AIFM2	20668	1.25837	0.605309	2.07889
FARSA	11275	1.61212	0.775491	2.07884
SLC25A11	3037	2.84315	1.36775	2.07871
NOP56	5862	14.2985	6.87883	2.07862
PEX10	7770	1.10745	0.532885	2.07822
LRIF1	16755	2.67173	1.28576	2.07794
SLC41A1	23941	1.36499	0.657042	2.07748
DVL2	9203	1.828	0.880002	2.07727
MED21	7200	2.8871	1.39017	2.0768
RPL4	5541	39.988	19.2636	2.07583
DDX5	8111	48.501	23.3656	2.07574
MIS18A	10847	1.79606	0.865801	2.07445
RABIF	10976	2.3255	1.12104	2.07441
SOCS4	22363	2.95417	1.42423	2.07422
AKR1A1	19269	1.48019	0.713642	2.07414
COASY	4204	1.8602	0.896864	2.07412
SLC35B2	3446	3.73133	1.79916	2.07393
TMEM129	5406	1.14376	0.551805	2.07276
ATG12	13655	6.17066	2.97783	2.0722
RHBDD2	9928	2.13761	1.0317	2.07193
RNF7	8595	7.65996	3.69769	2.07155
CDC37	12463	3.84176	1.85507	2.07095
TOR1AIP2	37840	3.60775	1.74289	2.06998
WDR36	38331	2.59046	1.25154	2.06982
ADI1	21661	2.75622	1.33181	2.06953
SERPINB1	8348	1.69093	0.817146	2.06931
GAPDH	3880	92.8468	44.8811	2.06873
RBM22	10318	4.72451	2.28388	2.06863
RPL12	3759	36.4737	17.6323	2.06857
C1orf212	9455	5.36713	2.59575	2.06766
P4HB	17511	8.16331	3.94826	2.06757
RANBP1	9681	5.35803	2.59245	2.06678
MYNN	16652	3.62885	1.75583	2.06674
METTL14	25504	2.02816	0.981342	2.06672
C22orf32	4594	2.50445	1.21269	2.0652
TNKS1BP1	25311	4.48627	2.17252	2.06501
LOC100127983	26780	1.10028	0.533021	2.06423
PA2G4	9592	5.71324	2.76788	2.06412
PSMD7	9514	8.30144	4.02193	2.06404
ST6GALNAC6	14271	2.62865	1.2736	2.06395
RECQL	32760	3.74666	1.81532	2.06391
MYL12A	8707	22.5366	10.9239	2.06305
CBR4	22727	1.3039	0.63205	2.06297
ORAI1	15492	1.39797	0.677818	2.06246
GEM	13063	4.43713	2.15147	2.06237
SNRPC	16764	3.09331	1.50011	2.06206
SCD	17817	4.18927	2.032	2.06165
RPL23	3733	26.2315	12.7239	2.06159
ETAA1	13092	3.12101	1.5139	2.06157
HTATIP2	20099	1.03424	0.50178	2.06114
METTL1	3564	2.99765	1.45445	2.06102
ZNF330	13802	3.70219	1.79658	2.06069
ZDHHC4	11546	1.17652	0.570934	2.06069
RPS8	3167	35.2723	17.1195	2.06036
RPL23A	4375	23.6408	11.4766	2.05991
AEBP1	10200	3.88403	1.88614	2.05925
CNIH4	19101	2.94214	1.42894	2.05897
ARMCX3	4712	3.60104	1.74922	2.05865
SETMAR	13962	2.01166	0.977476	2.05801
HMGN2	4232	26.4201	12.8381	2.05794
EEF1A1	5283	220.76	107.294	2.05752
LOC100289019	7564	1.82785	0.88861	2.05698
TIMM22	5034	3.55297	1.72773	2.05644
GDNF	27004	9.45823	4.59942	2.0564
BRI3	11297	7.13771	3.47177	2.05593
RPS13	3282	22.1259	10.7621	2.05591
SCO1	17237	3.43084	1.66904	2.05558
CMTM6	21600	2.60958	1.27008	2.05466
COMMD8	12866	1.56949	0.763956	2.05442
NCBP2	7192	4.14726	2.01901	2.05411
PMPCA	13098	2.53558	1.23445	2.05402
SMPD4	31359	1.31034	0.638051	2.05366
EIF4A1	6301	32.9347	16.0434	2.05285
TXN	12829	9.32251	4.54179	2.05261
CLN6	22751	2.04622	0.997402	2.05155
TMEM126A	8635	2.4465	1.19253	2.05152
BAP1	8985	3.26047	1.58987	2.05078
TMED3	11699	3.76249	1.83485	2.05057
YIPF4	28701	1.83761	0.896147	2.05057
RAP2C	15137	1.98644	0.968838	2.05033
OSGEP	8061	2.78862	1.36027	2.05005
SAV1	34664	3.11203	1.51811	2.04994
HINT1	6160	8.41234	4.10728	2.04815
TM2D2	7715	2.43747	1.19024	2.04788
WDR77	9319	4.24256	2.07195	2.04762
PTBP1	14936	9.03334	4.41184	2.04752
CFL1	3520	42.6451	20.828	2.04749
MAP1S	15022	1.99843	0.976255	2.04704
NR1D1	7937	4.78451	2.33733	2.047
FAM109B	5188	3.55018	1.73441	2.04691
FAM111B	20231	3.01317	1.47265	2.04609
RPLP0	4512	50.8907	24.8723	2.04608
UTP11L	12114	5.23559	2.55954	2.04552
ZNF689	6983	1.25303	0.612818	2.0447
UBQLN2	3418	4.38445	2.1453	2.04375
MFGE8	14750	3.5724	1.74855	2.04306
RPS14	5528	23.1782	11.3503	2.04208
CHTF8	14582	3.67655	1.80045	2.04202
CXXC5	34380	2.38423	1.16801	2.04128
ALG11	17258	2.74212	1.3434	2.04118
BET1	12691	2.43406	1.19276	2.0407
KCTD5	26537	1.05833	0.518624	2.04065
SYDE1	7576	3.02715	1.48388	2.04002
NDUFB7	6000	1.97397	0.967663	2.03994
UBE2B	20930	3.89159	1.90896	2.03859
SLC25A33	43304	1.26035	0.618561	2.03755
TMEM14B	9220	3.46574	1.70098	2.0375
PSAP	35028	4.57487	2.24589	2.037
ZNF543	10280	1.97037	0.967558	2.03644
ATMIN	11494	2.33005	1.1451	2.0348
PSMB1	18214	8.64335	4.24859	2.0344
RPS9	6790	23.2313	11.4212	2.03405
MPG	8826	1.5884	0.781005	2.03379
RAB34	3988	4.81939	2.36985	2.03363
UBTF	16594	1.99848	0.982742	2.03358
SLC2A3	17069	6.83117	3.35926	2.03353
C5orf15	13209	3.41824	1.68114	2.03329
IMP4	3709	2.05758	1.012	2.03318
TWF2	10558	1.96885	0.968372	2.03315
FLJ35776	3266	3.22676	1.58716	2.03304
C1orf31	10582	1.14208	0.561781	2.03296
RIOK1	28209	1.40353	0.69044	2.03281
DNM3OS	6252	21.3306	10.4933	2.03278
WBSCR22	14654	2.01157	0.989722	2.03246
NPM1	23181	21.836	10.7439	2.03241
KCTD7	14349	1.53291	0.75438	2.03201
KARS	19964	3.77348	1.85708	2.03194
HSP90AB1	6766	28.1579	13.8604	2.03154
IMPACT	26886	1.24964	0.615151	2.03144
YPEL5	13650	4.03382	1.98608	2.03105
PPP1R3C	4662	15.6484	7.70579	2.03073
PDCD5	6265	6.21928	3.06286	2.03055
U2AF1	14623	12.42	6.11774	2.03016
RBM48	8737	2.4124	1.18925	2.02851
SLMO2	9702	4.31925	2.12935	2.02844
CFL2	4442	11.7534	5.79506	2.02818
ATP6V1D	22140	3.44321	1.69776	2.02809
HSPD1	13691	6.77941	3.34277	2.02808
FBXL12	8789	1.98011	0.976419	2.02793
ORC6	8749	4.63585	2.28696	2.02708
HSPE1	3467	6.6347	3.2732	2.02698
EIF3M	18624	5.65601	2.79187	2.02589
EPN1	20573	2.93958	1.45109	2.02577
DAZAP2	7994	3.94889	1.95028	2.02478
PIN1	14483	1.65558	0.817736	2.02459
GAS5	4087	46.3309	22.8856	2.02446
LOC339290	8407	3.35238	1.65637	2.02393
C1orf43	14091	3.98992	1.97153	2.02377
NDUFB4	6131	6.15808	3.04404	2.023
C20orf4	20407	2.69107	1.33034	2.02284
TFB2M	25703	1.86387	0.921548	2.02254
UMPS	18907	2.14774	1.06194	2.02247
XPA	22501	2.43634	1.20478	2.02223
CLN8	22867	1.43122	0.707977	2.02156
DUSP14	23638	6.72021	3.32517	2.02101
RPL27A	7425	24.513	12.131	2.02069
CSK	21115	1.87737	0.929549	2.01966
ZNF260	17660	1.96818	0.975512	2.01759
PFDN4	11991	3.10831	1.54073	2.01743
PNN	8036	12.6389	6.26493	2.0174
SPAG7	8612	2.14149	1.06172	2.017
HSD17B10	3118	2.5892	1.28371	2.01697
NR1H2	6583	1.65963	0.823244	2.01596
TMEM18	9467	2.97781	1.47763	2.01526
SPRY1	6954	1.30692	0.648637	2.01487
GGCT	8221	2.33449	1.1594	2.01353
PPP6R1	28892	1.82681	0.90776	2.01244
ZKSCAN4	7513	1.26759	0.630216	2.01136
HSPA14	33480	2.36657	1.17728	2.0102
ZNF207	20312	12.7929	6.36543	2.00975
CDC42SE1	8679	8.96408	4.46075	2.00955
ZNF501	7452	1.12876	0.561833	2.00907
C1D	20828	3.79486	1.88907	2.00885
DPM1	23656	3.7683	1.87644	2.00822
ATP6V1B2	24504	4.73812	2.35972	2.00792
ZNHIT3	9190	2.30927	1.15028	2.00757
TMEM106C	5332	2.86499	1.42727	2.00732
SOD1	9309	5.31769	2.64946	2.00708
MCAT	11192	1.06256	0.529413	2.00705
NAA30	22196	3.03391	1.51211	2.00641
ARFGAP1	16978	2.68276	1.33711	2.00639
MCM4	17957	5.48646	2.73475	2.0062
GDI1	6556	3.00848	1.50121	2.00404
POLR2E	8814	2.50651	1.25077	2.00397
TXNL1	35868	4.43959	2.2164	2.00306
CYB5R1	5404	1.44025	0.71911	2.00282
SIAH2	22354	3.79864	1.89667	2.00279
ELOF1	6194	2.39603	1.19676	2.0021
HAUS3	13765	3.95404	1.97513	2.00191
BTF3L4	34532	2.99971	1.49898	2.00117
LLPH	7685	5.7306	2.86367	2.00114
FAM102A	39952	1.65892	0.829099	2.00087
C4orf42	3568	1.50392	0.75203	1.99981
MRPL23	9338	1.392	0.696072	1.99979
SDCBP	29692	3.60328	1.80191	1.9997
TARDBP	12871	10.8959	5.44899	1.99962
CCDC72	3852	9.04171	4.52179	1.99959
C11orf46	14517	3.30007	1.65052	1.99941
KLHDC2	15070	1.76721	0.884267	1.9985
SLC12A4	25221	3.60598	1.80453	1.99829
YIPF5	12550	6.83338	3.42026	1.99791
CERS2	9831	4.78455	2.39521	1.99755
RPL37	3958	31.0157	15.5292	1.99725
RPS6	3982	36.0117	18.0331	1.99698
TOMM20	19599	6.9805	3.49564	1.99692
RPS4X	4689	17.5848	8.80761	1.99655
MTA2	8638	5.92105	2.96666	1.99586
HSPA9	20748	8.0476	4.03233	1.99577
ZCCHC8	29398	2.68038	1.34387	1.99452
ERH	18182	5.87859	2.94762	1.99435
LUC7L	40480	3.08945	1.54915	1.99429
SUGT1	35603	2.50924	1.25848	1.99387
SLC25A15	23050	1.26573	0.634868	1.99369
NFE2L1	13222	4.89564	2.45611	1.99325
DYNLT3	8801	1.03201	0.517769	1.99319
DHRS11	9008	1.08467	0.544389	1.99245
IP6K2	29276	4.21565	2.11593	1.99234
CDKN2AIP	3261	7.6465	3.84118	1.99066
ZNF814	19696	1.73527	0.871714	1.99064
GNPDA2	24445	1.76994	0.889377	1.99009
BBS10	3957	2.43116	1.22175	1.9899
NDUFA7	10097	1.52251	0.765166	1.98978
MUDENG	21192	1.84317	0.926696	1.98897
TRIM21	8800	1.40632	0.707085	1.9889
LITAF	39745	1.76243	0.886266	1.9886
DIABLO	19860	2.49743	1.25613	1.98819
C7orf26	18441	1.61743	0.813636	1.9879
USP1	15501	5.76638	2.90091	1.98778
CDC23	25696	1.74774	0.879472	1.98726
NUP43	22232	2.01571	1.01456	1.98678
TPI1	3527	14.5962	7.34677	1.98675
COPS2	30384	5.2027	2.61888	1.98661
CDC6	15268	4.1921	2.11122	1.98563
RSRC2	22371	11.9499	6.01879	1.98543
KIAA1279	28263	2.14147	1.0787	1.98523
HCCS	11799	1.77816	0.895927	1.98472
SGK1	148813	1.18068	0.594902	1.98466
PRKRIR	30877	2.67567	1.34846	1.98424
PSMA4	8817	4.85231	2.44772	1.98238
ZNF782	37117	1.03803	0.523645	1.98232
C19orf54	9068	1.05555	0.533134	1.9799
THBD	4032	3.02138	1.52603	1.9799
GCC1	4973	2.36218	1.19398	1.97841
GNB2L1	6979	32.5066	16.4324	1.9782
ZNF518A	34046	1.17142	0.592176	1.97816
CBX3	12397	10.1636	5.1379	1.97816
C9orf86	33266	1.63232	0.825286	1.97788
MARVELD1	4445	7.62026	3.8555	1.97646
ATP5G3	5505	5.40062	2.73252	1.97642
ATOX1	15828	2.4953	1.26267	1.97621
ARMCX1	4162	1.6145	0.81699	1.97616
ALDOA	17331	18.8098	9.51956	1.97591
TCF19	5690	1.07049	0.541854	1.97561
ZNF354B	24471	1.45244	0.73541	1.97501
FBXO45	20206	2.13647	1.08179	1.97494
DIS3	26805	4.24358	2.14873	1.97492
SNHG12	3317	17.8827	9.05624	1.97463
AASDHPPT	21128	2.89669	1.46706	1.97449
MED29	9241	1.93557	0.980311	1.97444
PRDX1	11856	8.20311	4.15539	1.97409
C20orf20	4141	2.17743	1.10312	1.97388
C11orf57	10907	3.09224	1.56673	1.97369
ZNF124	50042	1.26058	0.638815	1.97331
PDCD7	16458	2.03261	1.03022	1.97299
TMED4	3066	3.43724	1.74249	1.9726
DPF2	19227	2.91657	1.47857	1.97256
MEAF6	22189	2.08715	1.05811	1.97253
PRKAR1A	20801	6.90626	3.50173	1.97224
CES2	10648	1.79331	0.909471	1.97182
NDUFS6	14672	3.57492	1.81305	1.97177
ZFYVE27	23787	2.40014	1.21727	1.97174
MTO1	39726	1.48051	0.750987	1.97142
FTSJ2	7908	2.94791	1.49578	1.97082
TMEM41A	9457	3.11308	1.58009	1.97019
PQLC2	17055	1.66951	0.84765	1.96957
GRWD1	8135	2.86634	1.4554	1.96945
LOX	15166	9.28848	4.71748	1.96895
ABCE1	31521	4.11478	2.08989	1.9689
LRRC15	14497	5.97207	3.03323	1.96888
STRA13	4195	1.30218	0.661684	1.96798
PPP1R3D	3466	1.86602	0.94845	1.96744
RRP9	8477	1.18617	0.603048	1.96696
RPL38	6225	13.3883	6.8075	1.9667
PEBP1	9521	4.9499	2.51697	1.96661
LMAN2	20323	2.08136	1.05847	1.96639
CDK1	16522	8.57116	4.35904	1.9663
SELT	27169	2.53408	1.28877	1.96628
SREK1	36630	6.40204	3.25603	1.96621
TMEM14C	8215	3.70301	1.88374	1.96578
MSMO1	15497	3.4125	1.73645	1.96522
WASH5P	10016	1.58792	0.808305	1.96451
JRK	12528	2.19176	1.11571	1.96445
OCIAD1	30775	3.31601	1.68966	1.96253
COA5	9091	3.74659	1.90941	1.96217
DAND5	5136	1.29891	0.662055	1.96194
C19orf63	6873	1.6107	0.821063	1.96173
NTAN1	18119	1.71288	0.873171	1.96168
TSPAN17	11672	1.2011	0.612371	1.96139
HSPA8	4702	58.9041	30.0379	1.96099
ZNF597	7381	1.08067	0.551146	1.96077
RIOK2	22435	2.93487	1.49697	1.96054
ARL5B	18628	3.13233	1.59787	1.96032
PGRMC2	19593	6.84519	3.49329	1.95953
KDELR3	15363	2.03589	1.03916	1.95917
MTFMT	28128	1.72552	0.880749	1.95915
EXOSC1	10103	1.5551	0.793772	1.95913
BRAT1	17949	1.0073	0.514178	1.95905
EBNA1BP2	8397	4.47313	2.28419	1.9583
RNASEH2C	3266	1.76139	0.899475	1.95824
AKIRIN2	27408	5.2243	2.66829	1.95792
ATP5J2	8041	4.75869	2.43057	1.95785
EAPP	23809	1.0459	0.534328	1.95741
ZNF574	5431	1.95089	0.99672	1.95731
EIF4A2	6325	57.5882	29.4245	1.95715
POLD2	8862	3.30573	1.69139	1.95445
C12orf32	12262	2.43642	1.24664	1.95439
C1orf210	3732	1.29534	0.663199	1.95317
ZCCHC9	11564	2.50406	1.28219	1.95296
ERV3-1	16392	1.91707	0.98209	1.95203
CST3	4281	3.44414	1.765	1.95135
ACAD8	12313	1.10324	0.565463	1.95104
SRP9	12654	8.95862	4.59173	1.95103
C11orf51	3190	2.75808	1.41399	1.95057
RNMTL1	10229	1.90457	0.976905	1.9496
RAD1	10415	4.56732	2.34291	1.94942
RPL36A	5265	11.8058	6.05853	1.94862
HAUS2	21180	2.10898	1.0823	1.94861
RAB23	33497	5.32389	2.7325	1.94836
NEU3	18794	1.13177	0.580907	1.94828
DAPK3	11375	4.08007	2.09426	1.94822
DNAJA2	18352	5.20774	2.67317	1.94815
ATG3	29127	2.62865	1.34942	1.94799
NEK2	17374	1.94214	0.997203	1.94759
RAB2B	17954	1.83902	0.94435	1.94739
TBL2	9737	3.94701	2.027	1.94722
CRYBB2P1	13592	3.49264	1.79384	1.94702
UTP23	8180	3.58725	1.84372	1.94566
ZNF672	11185	1.89655	0.975136	1.94491
SNRPG	12364	5.50102	2.82857	1.94481
ZNF646	9091	1.28154	0.659007	1.94465
COPS8	13406	5.00514	2.57404	1.94447
SNHG6	3613	15.5258	7.98677	1.94394
IMPA1	29439	2.07399	1.06703	1.9437
RPS3	6172	21.4927	11.0609	1.94312
C20orf29	4784	3.01128	1.55013	1.9426
SCAMP3	6407	1.62976	0.839055	1.94238
LSM3	19642	2.00092	1.03062	1.94147
CHAMP1	12839	5.2563	2.70788	1.94111
TIMM17A	15171	4.76349	2.45475	1.94052
KHNYN	11407	4.45831	2.29877	1.93943
GAS2L1	5778	0.970525	0.500419	1.93942
RNF187	8822	3.09605	1.5968	1.93891
FPGS	11403	1.36085	0.70199	1.93856
CCDC58	23639	1.83233	0.945257	1.93845
EHD1	25984	3.0679	1.58291	1.93814
RBFA	16307	1.6957	0.875211	1.93748
ABCF2	19395	2.02391	1.04476	1.9372
ZDHHC6	16615	3.02302	1.56065	1.93703
MFSD10	4299	1.41687	0.731768	1.93623
RBM8A	5979	6.63805	3.42855	1.93611
CDR2L	18166	1.43435	0.740885	1.936
SNAI2	3761	22.1209	11.4272	1.93581
CD63	3681	28.6792	14.826	1.93439
ZNF441	17079	1.30726	0.675834	1.93429
CIRBP	5543	8.74142	4.51937	1.93421
RPL22	14600	10.026	5.18372	1.93413
ORMDL3	6589	1.56274	0.808047	1.93397
ZNF200	13133	1.72637	0.892988	1.93325
MYL12B	16172	11.3654	5.88099	1.93257
R3HDM4	16723	1.16787	0.604462	1.93208
NUPL1	40896	4.15145	2.14877	1.93201
SRA1	8026	4.69079	2.42852	1.93154
CDK5RAP3	10719	2.06556	1.06949	1.93135
HMGCR	24934	2.49718	1.2932	1.93101
SEC62	31582	4.36858	2.26243	1.93092
ADRBK1	20125	1.25389	0.649403	1.93083
TERF2IP	9707	4.18829	2.16964	1.93041
SIAH1	24784	7.33402	3.79972	1.93015
KIAA1143	12938	2.25308	1.16748	1.92987
MLEC	14719	4.57805	2.37232	1.92978
HSF1	23116	1.80269	0.934141	1.92978
NUDT19	21836	1.73312	0.898103	1.92976
COQ10B	21621	3.72052	1.92895	1.92878
MED19	8487	1.77146	0.918496	1.92865
RAD23A	7802	4.35516	2.25815	1.92864
PNRC2	3649	19.6071	10.1677	1.92837
SNRNP27	11294	4.03233	2.0912	1.92824
VPS29	10587	3.06847	1.59135	1.92822
TOLLIP	35295	1.09299	0.566898	1.92802
SARS	24290	4.52971	2.3496	1.92786
YTHDC1	39720	3.847	1.99555	1.92779
ZNF408	5150	1.7835	0.925256	1.92757
PPP1CC	23171	5.65184	2.93213	1.92755
PAICS	25620	3.62849	1.88247	1.92752
ARFGAP2	12828	3.25597	1.68925	1.92746
ETV3	13925	4.11346	2.13457	1.92707
DONSON	10804	4.26468	2.21338	1.92677
PDHB	6223	4.76854	2.47557	1.92624
BRK1	11542	4.69935	2.43981	1.92611
LSM6	14379	3.59734	1.86769	1.92609
PNISR	25367	5.153	2.67537	1.92609
ARL8A	11890	1.70356	0.884581	1.92584
ZNF787	33918	2.35169	1.2214	1.92541
EIF1AD	5622	4.21339	2.18888	1.92491
SLC35B3	22494	3.20433	1.66488	1.92466
DDX24	30291	3.33708	1.73421	1.92427
TOX4	21985	2.15709	1.12102	1.92422
EIF3B	25904	4.55354	2.36725	1.92356
PDP2	10620	2.15764	1.12172	1.92351
CGRRF1	28748	1.30155	0.67669	1.92341
NUDT16	7160	2.1808	1.13395	1.92319
NDUFV3	16396	2.5032	1.30167	1.92307
PRPF38A	13774	3.30611	1.71966	1.92254
AKAP8L	38975	2.17059	1.12942	1.92186
ARF1	16553	14.4426	7.51582	1.92163
DDX27	24783	1.90425	0.991225	1.92111
COPE	19877	1.82868	0.952062	1.92076
KEAP1	17259	1.98072	1.03132	1.92057
FAM82B	36432	1.81256	0.943783	1.92053
TSR1	14697	3.94529	2.05517	1.91969
CALR	5891	25.1798	13.1177	1.91953
HNRNPH3	11186	17.1215	8.92059	1.91932
ILVBL	10793	1.34371	0.700327	1.91869
ZNF773	8202	2.11003	1.09988	1.91842
PIGT	10178	2.73499	1.42567	1.91839
RDH14	5971	3.08588	1.60859	1.91838
KAT8	13730	1.77806	0.927186	1.9177
PLBD2	31088	1.0543	0.549862	1.91739
TAF1C	9224	1.33643	0.697152	1.91699
RPL26	5732	21.9809	11.4687	1.9166
S100A10	11329	13.6367	7.11747	1.91595
EXOSC9	15705	5.66069	2.95457	1.91591
MBIP	22119	2.49808	1.30404	1.91565
NGDN	8505	3.19832	1.66997	1.9152
ZBTB7A	21601	2.68555	1.4024	1.91497
ZCCHC10	29563	1.23296	0.643891	1.91486
ZNF718	103214	1.27081	0.663853	1.91429
TSEN34	4276	1.10794	0.578826	1.91412
TADA1	19906	1.74611	0.91244	1.91367
WDR6	8750	3.11047	1.62576	1.91324
PGLS	9666	1.62041	0.847146	1.91279
TTC31	11492	1.914	1.00088	1.91232
RNF138	39707	2.60871	1.36431	1.91211
PRKCSH	15514	2.84494	1.48802	1.9119
XPC	33525	5.06565	2.65018	1.91144
ARHGEF2	31707	4.87484	2.55051	1.91132
C17orf48	13949	1.48942	0.779393	1.911
RPL3	6784	31.1492	16.3007	1.91091
RRP7A	11489	1.56947	0.821447	1.91062
BRPF3	36018	2.33	1.21957	1.91051
ZNF414	3587	1.14555	0.599726	1.91012
RINT1	35593	1.82405	0.955107	1.90979
TBC1D7	23604	1.151	0.602686	1.90978
EIF4G2	11990	35.7346	18.7121	1.90971
HNRNPD	20683	15.2768	8.00001	1.9096
ATAD3B	24419	1.22147	0.639753	1.90928
C4orf46	5372	4.21184	2.20604	1.90923
PSMC3	7705	5.24517	2.74839	1.90845
PSMC5	4618	6.43794	3.3745	1.90782
GMNN	11167	4.85283	2.54365	1.90782
USP39	33124	3.26329	1.71087	1.90739
BZW1	12301	15.6549	8.20768	1.90735
ZNF738	29650	1.64999	0.865184	1.9071
SIGMAR1	3050	5.05611	2.65136	1.90699
ISCA1	18028	2.11571	1.10945	1.90699
INHBA	14106	12.4582	6.53382	1.90673
KLF13	51020	2.8018	1.46985	1.90618
ENSA	7500	4.88479	2.56296	1.90592
SDHAF2	16643	4.16818	2.18731	1.90562
ESCO2	30367	1.4805	0.776962	1.9055
FTH1	3376	51.7579	27.1665	1.90521
WARS	42556	1.46426	0.768582	1.90514
CCDC90A	28012	2.2573	1.18498	1.90493
FKBP11	3589	3.32697	1.74662	1.9048
G6PC3	5615	2.81529	1.47837	1.90432
VPS4A	13660	3.05276	1.60362	1.90367
ATP5A1	20090	5.94036	3.12064	1.90357
C12orf52	6565	1.053	0.55318	1.90354
NAMPT	36907	3.06764	1.61172	1.90333
C20orf27	14295	1.06863	0.561496	1.90318
GSK3A	12399	1.87536	0.985531	1.90289
TMX4	38678	1.3411	0.704779	1.90287
GGCX	16680	2.33886	1.22913	1.90286
IKZF5	15115	2.37313	1.24715	1.90284
JAGN1	3761	4.81143	2.53062	1.90129
PABPC1	19172	15.3832	8.09154	1.90115
PYGO2	4757	4.3698	2.2987	1.90099
PCNXL3	21128	1.10599	0.581908	1.90063
SSR4	4338	2.39593	1.26088	1.9002
C18orf8	28283	1.67675	0.88245	1.90011
NDUFB5	19714	1.07896	0.567878	1.89999
TCP1	11206	8.71287	4.58614	1.89983
CLK4	24390	3.44678	1.81465	1.89942
LYAR	22468	1.51688	0.798892	1.89873
PRPF39	31503	3.98695	2.09982	1.89871
NHP2	4497	3.41846	1.80051	1.89861
COMMD2	14030	4.28795	2.25892	1.89823
HOMER3	12032	2.53121	1.3338	1.89774
CHPF2	6321	6.562	3.46007	1.89649
MRPL11	3761	1.76093	0.9287	1.89612
PIAS4	30319	0.996531	0.525661	1.89577
S1PR2	9840	2.72397	1.4369	1.89573
RPS6KA4	13063	1.38003	0.728154	1.89524
GNA11	27047	1.58358	0.835559	1.89523
LEPROT	15560	6.88689	3.63434	1.89495
NRAS	12431	5.818	3.07165	1.8941
SNRPD3	16892	4.63331	2.44706	1.89342
AP1AR	38317	1.50009	0.792638	1.89253
COL6A2	34731	13.0657	6.90652	1.89179
ZNF850	29337	1.14853	0.607123	1.89176
TLCD2	7579	2.04294	1.07995	1.8917
C17orf62	8245	1.56548	0.827624	1.89154
HELLS	56283	2.68152	1.41801	1.89104
PNPO	7786	1.93095	1.0213	1.89068
C3orf19	20914	2.61428	1.38296	1.89035
GEMIN2	22690	0.967269	0.511765	1.89006
LAMP1	26273	3.24009	1.71442	1.8899
DPM2	3390	3.05032	1.61466	1.88914
PRMT5	8929	1.88409	0.997378	1.88904
NT5DC2	10709	1.98658	1.05192	1.88853
FBXO4	16317	1.18804	0.629426	1.8875
GART	38961	1.89095	1.0019	1.88736
RPSA	5829	18.4298	9.76655	1.88703
PSMG1	8057	3.86643	2.04899	1.88699
PLAGL2	15240	3.14827	1.66874	1.88662
CMAS	19444	1.3351	0.707676	1.8866
HMOX1	13148	1.76853	0.937711	1.88601
RCHY1	35394	1.93265	1.02475	1.88597
DAD1	24337	4.35633	2.31022	1.88568
GRSF1	24129	4.31551	2.2886	1.88565
THY1	5592	11.1346	5.90575	1.88538
POMP	19953	6.45914	3.42683	1.88487
RPA2	23188	1.18625	0.629459	1.88455
RPL30	3881	23.7014	12.5769	1.88452
GIT1	16124	1.01637	0.539407	1.88424
SCML1	17514	0.955029	0.507163	1.88308
PLDN	22493	2.74669	1.4587	1.88297
PCNP	20240	5.12377	2.72112	1.88296
JTB	3707	4.00352	2.12697	1.88226
FAM200B	8719	4.49357	2.38753	1.8821
LRRC58	24611	3.87029	2.05644	1.88203
CNIH	14502	4.64322	2.46892	1.88067
COQ6	13177	1.51516	0.805745	1.88045
FBXL3	21943	5.27197	2.80402	1.88015
LAS1L	22225	1.44211	0.767057	1.88006
PLEKHO2	26120	2.25424	1.19909	1.87996
PGBD1	21013	1.10198	0.586204	1.87986
SRXN1	6623	4.36488	2.32257	1.87933
NDUFB9	10885	3.36641	1.79152	1.87908
YWHAB	22818	10.0623	5.35591	1.87873
SERF2	18994	3.40029	1.80995	1.87867
SPRYD3	15105	1.62261	0.863724	1.87862
SMCR7L	15854	2.68635	1.42999	1.87858
CLDN11	15827	12.795	6.81113	1.87854
FHL3	8746	2.49283	1.32738	1.87801
TBX3	13911	16.8925	8.9953	1.87793
AMOTL2	19217	28.6464	15.2553	1.8778
GLIPR1	21204	6.33143	3.37238	1.87744
PSMC4	10281	1.94196	1.0344	1.87738
SDC3	39168	1.60202	0.853576	1.87683
RRM2	8852	11.6611	6.21416	1.87654
ORMDL1	14105	3.85572	2.05475	1.87649
PFN2	6051	13.1808	7.0259	1.87603
ZNF195	21296	2.88501	1.53802	1.87579
SNX2	55053	1.71845	0.916357	1.87531
AHR	47500	3.02673	1.61481	1.87436
MTERFD2	15239	1.81771	0.969943	1.87404
ZBTB34	25213	2.50981	1.33948	1.87372
RAB14	23951	6.99232	3.73266	1.87328
C20orf30	13250	3.18146	1.69863	1.87296
REXO2	10893	5.78251	3.0875	1.87288
SMYD5	12990	1.84958	0.987573	1.87285
TIMM9	18863	1.7017	0.908652	1.87277
C7orf49	5047	3.30307	1.764	1.87249
CIC	11133	1.83242	0.978612	1.87247
TH1L	13878	3.33358	1.7804	1.87238
BAHD1	27031	0.990771	0.529453	1.87131
PLAU	6397	2.5845	1.3813	1.87106
PITHD1	9847	3.56908	1.90827	1.87032
BGN	14658	5.00307	2.67535	1.87006
HSPB7	4763	2.07968	1.11213	1.87
TXNDC15	27864	2.49296	1.33323	1.86986
ARPC5	9654	9.34394	4.9981	1.8695
ZNF26	26098	1.71526	0.917827	1.86883
ZNF140	27222	1.36385	0.729919	1.86849
ARPC5L	8213	4.8089	2.57384	1.86838
C18orf21	6663	4.52731	2.42319	1.86833
C7orf73	13940	4.94519	2.64696	1.86825
COX6C	16020	3.40915	1.82501	1.86802
WDR13	7703	1.6568	0.887359	1.86711
ADAT3	8030	1.21011	0.648122	1.8671
KIAA0907	21353	5.61514	3.00872	1.86629
HTR7P1	4389	1.7623	0.944399	1.86605
COMMD6	12642	1.60605	0.860921	1.8655
MAPK1IP1L	18551	7.39556	3.96478	1.86531
NOL11	26206	3.0966	1.66032	1.86506
C17orf75	13769	1.92048	1.02982	1.86487
PEA15	10038	12.8874	6.91182	1.86455
BRMS1	7779	1.32989	0.713313	1.86438
GJA1	14129	4.78205	2.56511	1.86427
ZNF765	16866	1.04045	0.558192	1.86396
SRP72	36086	2.71336	1.45573	1.86392
PUS1	14662	2.0541	1.10204	1.86391
TUBGCP5	40497	1.94935	1.04584	1.86391
ATP5D	3076	1.80733	0.970074	1.86308
BCL7B	21383	3.19221	1.71352	1.86295
MED18	6966	2.22071	1.1921	1.86286
FAM105B	35060	3.85386	2.06887	1.86278
NDUFV2	31716	4.90781	2.63491	1.86261
DDX41	5390	1.54264	0.828267	1.86249
HNRNPA1L2	26315	0.990173	0.531807	1.8619
C2orf47	8808	2.50822	1.34723	1.86176
POLR2H	5170	3.00205	1.61259	1.86163
ARMCX5	4990	1.16434	0.62546	1.86157
METAP2	41792	4.5575	2.44843	1.8614
GNAI2	23140	5.25622	2.82395	1.8613
TRA2B	23567	30.6296	16.4585	1.86102
RAB21	32493	4.3889	2.35929	1.86026
KLHDC3	7196	3.1507	1.69446	1.85941
CTR9	28480	1.79416	0.965297	1.85866
COG8	11003	1.34403	0.723225	1.85838
KCNJ11	4083	1.13663	0.611852	1.85769
PSMB3	11477	2.69112	1.44876	1.85753
RLIM	31651	5.40071	2.90782	1.85731
HS6ST1	53118	1.61996	0.872225	1.85727
RPL27	4526	14.0864	7.58489	1.85717
ATP5G1	3085	3.19669	1.72137	1.85706
NRIP3	23474	1.64339	0.885159	1.8566
UBE2J2	19943	3.25545	1.75373	1.8563
YKT6	13316	5.59442	3.01386	1.85623
ZNF212	15959	1.61454	0.869878	1.85605
ERP29	9873	3.29	1.77312	1.85549
C1orf52	9719	4.31742	2.32761	1.85487
CYBASC3	13536	1.23927	0.668172	1.85472
AJUBA	11439	3.66824	1.97797	1.85455
MCM5	24380	3.38276	1.82409	1.85449
FH	22229	2.51617	1.35694	1.8543
COQ2	21091	1.20792	0.651465	1.85416
GEMIN7	12265	2.2427	1.20967	1.85398
NDUFB3	14012	1.30067	0.701601	1.85386
BCAR1	39024	3.80375	2.05269	1.85306
CSNK2B	4187	2.78253	1.50268	1.85171
CCDC43	12361	2.07667	1.12178	1.85123
KLHL11	11831	1.31162	0.708592	1.85102
YTHDF1	20757	3.43288	1.85473	1.85088
PSMD4	12758	2.75851	1.49043	1.85081
ZNF736	36832	1.29256	0.698399	1.85075
DCK	37365	2.05194	1.10875	1.85068
C16orf58	18894	1.83963	0.994109	1.85053
PLCB3	17930	0.974558	0.526656	1.85046
RPL11	4647	24.6052	13.2978	1.85032
STBD1	5105	1.07298	0.579984	1.85002
GOSR2	18248	6.20101	3.35393	1.84888
RBMXL1	13505	5.22108	2.82433	1.84861
SKA1	19147	2.75454	1.49035	1.84825
NDUFC2	11873	3.24507	1.75596	1.84803
CD151	5884	4.13258	2.23687	1.84748
MRI1	9760	1.77321	0.959858	1.84737
PABPN1	5998	6.1818	3.34642	1.84729
TTI2	14468	1.14273	0.618734	1.84688
FAHD2A	10432	1.84069	0.996937	1.84635
RAC1	29473	9.48179	5.13604	1.84613
CDC25A	31134	2.52779	1.36954	1.84572
NFKBID	12410	1.42423	0.771668	1.84565
SERTAD2	22292	10.0099	5.42372	1.84558
URB2	33966	1.58605	0.859429	1.84547
MUT	32969	1.14371	0.619738	1.84547
RPP14	13949	3.7986	2.05844	1.84538
WBP11	16990	3.76722	2.04171	1.84513
KLC2	10568	0.965196	0.523127	1.84505
NXT1	4036	2.94652	1.59715	1.84486
RBM18	25310	2.37222	1.28587	1.84484
ATP5C1	19670	5.41914	2.93758	1.84476
FKBP14	13385	1.95391	1.05936	1.84442
NKRF	17547	1.26179	0.684173	1.84426
PGRMC1	8219	9.14556	4.95942	1.84408
SNHG11	4268	1.3903	0.75397	1.84397
FANCB	29656	1.5274	0.828364	1.84388
SEPN1	18047	1.96569	1.06615	1.84373
ETS2	19030	8.4015	4.55692	1.84368
KBTBD6	5228	1.51647	0.82262	1.84346
OAF	18904	1.50622	0.817381	1.84274
HSPH1	25355	2.31653	1.25712	1.84273
SUPT7L	12771	2.25983	1.22684	1.84199
DNPEP	14483	1.04809	0.569012	1.84195
TPRA1	17661	1.89	1.02644	1.84132
C19orf43	4076	8.68896	4.719	1.84127
PPP1R18	11507	5.97398	3.2452	1.84087
ZNF629	8754	1.51863	0.825083	1.84058
MRPS25	16798	2.03752	1.10713	1.84036
MORF4L2	12661	10.8243	5.88161	1.84036
KLRAP1	11358	0.940625	0.51118	1.84011
TEX261	8934	3.02477	1.6441	1.83977
POLG	18491	4.47579	2.43282	1.83975
PSMC1	16073	3.98816	2.16824	1.83935
DBNDD2	4618	0.921201	0.500896	1.83911
COMMD5	3382	1.8868	1.02593	1.83911
AGGF1	34849	0.986291	0.536318	1.839
FOXF1	3938	3.09043	1.6805	1.83899
FKRP	12530	1.12657	0.612899	1.8381
SSRP1	9893	4.75268	2.58632	1.83762
C8orf33	3593	3.90182	2.12426	1.83679
CSPG4	38527	1.28362	0.69887	1.83671
TMBIM6	23425	10.0437	5.46838	1.83669
M6PR	9401	3.99037	2.17264	1.83665
RPS10	8672	10.9773	5.97818	1.83623
UAP1L1	7038	1.5386	0.838094	1.83583
TMEM170A	17662	1.73804	0.946992	1.83533
RHOC	6277	10.2127	5.56783	1.83423
OAT	21674	2.94416	1.60513	1.83422
NFYB	21183	1.85242	1.01006	1.83397
LRFN4	3071	1.13248	0.61764	1.83356
PDAP1	14008	7.41243	4.04333	1.83325
AMMECR1L	24308	3.49023	1.90414	1.83297
BNIP2	26581	4.32162	2.35792	1.83281
SERPINB8	19346	2.62088	1.43002	1.83276
SYVN1	7253	1.52529	0.832385	1.83243
RPL13A	4700	28.1413	15.3582	1.83233
UAP1	38338	9.76828	5.33107	1.83233
ATXN2L	14145	5.30841	2.8977	1.83194
PPID	14274	1.93382	1.0558	1.83162
SF3B1	43074	6.1419	3.35349	1.83149
ZNF326	33417	2.77754	1.51658	1.83145
ZBTB24	20722	3.36367	1.83777	1.8303
TMEM167A	24608	5.30862	2.90084	1.83003
STOM	31193	4.96387	2.71363	1.82924
PGD	21117	2.43348	1.33037	1.82918
NAGK	10591	3.07188	1.67971	1.82882
DHFR	28756	2.15203	1.17703	1.82836
CNPPD1	5084	2.27258	1.24298	1.82833
RBM34	30074	2.79373	1.52808	1.82826
FLAD1	9818	1.53623	0.840283	1.82823
ZNF785	5099	2.57875	1.41084	1.82781
CNOT8	18155	4.08414	2.23478	1.82754
YIPF6	38504	1.51057	0.826636	1.82737
BCLAF1	32989	10.4293	5.70731	1.82736
MCM7	9024	6.63447	3.63129	1.82703
ZNF761	26289	1.22711	0.67185	1.82646
CLPX	34780	1.78885	0.979518	1.82626
E2F1	10919	2.57229	1.40893	1.8257
KIAA1967	15839	3.66557	2.00966	1.82398
PANK3	23987	4.00508	2.19619	1.82365
DDX51	7741	1.41136	0.773935	1.82362
TRIM59	14336	6.2923	3.45128	1.82318
UHMK1	32456	3.54642	1.94523	1.82314
FAM76B	20849	2.43925	1.33864	1.82219
MON1B	8708	1.6588	0.910452	1.82195
SEC61B	8332	6.53281	3.58633	1.82159
ZNF606	26274	1.39282	0.764653	1.82151
C2orf28	5148	3.0519	1.67582	1.82114
NOSIP	24836	1.09391	0.600731	1.82096
STX1A	20483	1.86921	1.02653	1.8209
OS9	27603	1.62524	0.893246	1.81948
NME2	6310	9.26268	5.0917	1.81917
ARPC1B	20107	2.75526	1.5151	1.81853
PPRC1	17304	6.67973	3.67343	1.81839
CYR61	3205	187.306	103.012	1.81829
PRKRA	19818	2.72442	1.49863	1.81794
NKIRAS2	8063	1.84087	1.0127	1.81778
NDUFS8	6031	1.61885	0.890866	1.81716
ZNF845	21121	0.947571	0.521497	1.81702
ARGLU1	24853	7.51577	4.13863	1.816
NRBF2	21780	3.02971	1.66848	1.81585
ATP5J	11175	2.95028	1.62489	1.81568
GPKOW	11058	1.07106	0.589894	1.81568
WBP2	9722	0.929848	0.512232	1.81529
EAF1	15057	2.82213	1.55469	1.81524
VCP	16675	9.63303	5.30723	1.81508
RDH10	30252	1.46535	0.807413	1.81487
PRR14	5494	1.56624	0.863111	1.81464
ZFYVE21	17925	1.12731	0.621626	1.81349
MBD3	15975	2.17368	1.19892	1.81303
RNF11	37175	3.15726	1.74182	1.81262
MCTS1	17273	1.60926	0.887866	1.8125
SLC35C1	8945	1.52403	0.840983	1.8122
UNC45A	23914	1.19875	0.661615	1.81185
SGCB	17625	4.77224	2.63402	1.81177
EED	33980	2.90935	1.60584	1.81173
NSMCE4A	18141	1.63086	0.900188	1.81169
MCL1	5188	47.8723	26.4273	1.81147
BRP44	20395	1.1784	0.650621	1.81119
WTAP	29200	6.99704	3.86413	1.81077
C1S	10356	1.81586	1.0029	1.81061
RIC8A	6581	4.17237	2.30522	1.80997
REXO1	33208	1.58539	0.875932	1.80995
ZWINT	3836	6.32414	3.49455	1.80972
C11orf58	19754	5.01922	2.77426	1.80921
RBM24	12291	0.975417	0.539187	1.80905
ZSWIM1	4058	2.45404	1.35665	1.8089
NOP2	11444	2.10367	1.16301	1.80882
PDCL	10560	2.94356	1.62752	1.80862
FAM83G	33680	1.37649	0.76162	1.80732
DEDD2	19062	1.07021	0.592249	1.80703
ARF4	26126	10.7135	5.92948	1.80682
RPL6	4450	28.5802	15.8182	1.80679
HNRNPA2B1	10858	48.207	26.6858	1.80647
SDR39U1	3036	2.05406	1.13714	1.80634
MDH2	18538	3.53609	1.95787	1.80609
SNRNP48	21769	2.41389	1.33706	1.80537
SLC30A5	37124	1.80743	1.0013	1.80508
DDA1	13770	1.80098	0.997824	1.80491
DCAF17	50802	1.19328	0.661183	1.80477
LOC100505854	13495	1.33245	0.738567	1.8041
TUBG1	5899	1.65538	0.91757	1.80409
TIPARP	32353	33.347	18.4858	1.80393
RNF114	17509	3.76047	2.08472	1.80382
HYOU1	13030	1.94365	1.07757	1.80373
OTUD6B	16900	2.37706	1.31803	1.80349
NBL1	15227	2.71595	1.5061	1.8033
SIX4	14597	2.08311	1.15522	1.80321
CXorf56	27286	1.4705	0.815524	1.80314
FAM103A1	4429	2.75182	1.52644	1.80277
ASB6	7566	2.36408	1.31157	1.80248
TRIM5	21915	1.28604	0.713521	1.80239
PSMA6	25109	3.32305	1.84386	1.80222
PWWP2A	43561	1.82111	1.01049	1.8022
GLRX5	9733	1.98176	1.09972	1.80206
SUMO1	32420	2.27396	1.26236	1.80136
TMEM33	25688	3.11077	1.72721	1.80104
FLII	13903	2.59044	1.43858	1.80069
LEPREL4	10247	1.84933	1.02707	1.80059
TXNDC5	29565	5.23199	2.90583	1.80051
PFDN2	17521	3.45439	1.91958	1.79956
RHBDD3	8071	1.15	0.639115	1.79936
ZADH2	12004	3.51572	1.95395	1.79929
GGH	23972	1.12325	0.624312	1.79918
LYPLA2	4384	1.32981	0.739192	1.799
C8orf38	33731	1.42887	0.794388	1.79871
MAGOH	11719	2.85045	1.58499	1.7984
CCDC47	28479	5.63395	3.13284	1.79835
SOX12	4629	1.35763	0.75494	1.79833
LMNA	25418	23.6004	13.1248	1.79815
TRAPPC2	22394	2.12201	1.18016	1.79807
RIPK2	33318	1.81366	1.00876	1.79791
ZNF238	6218	2.80661	1.56143	1.79746
TIMP1	4501	12.6199	7.02099	1.79745
FTSJ3	8239	3.77218	2.09906	1.79708
MYBBP1A	16491	1.09635	0.61016	1.79682
GRK6	16164	1.26508	0.704074	1.7968
TIMMDC1	25758	1.76793	0.984238	1.79624
PSMA3	27205	3.2465	1.80764	1.79599
LRRC47	16285	2.00477	1.11644	1.79568
ETHE1	20526	1.43665	0.800121	1.79554
EXO1	41749	1.64541	0.916413	1.79549
NUPL2	19185	1.93738	1.0791	1.79537
NONO	17977	7.21757	4.02098	1.79498
ZNF92	27231	2.93806	1.63774	1.79397
ZC3HAV1L	10324	3.02165	1.68489	1.79338
ZDHHC5	33186	3.09404	1.72532	1.79331
PKMYT1	7749	1.30385	0.727097	1.79323
YARS	42794	3.0293	1.6894	1.79312
VDAC2	21296	7.9405	4.42846	1.79306
MIS12	3884	3.23609	1.80488	1.79297
RING1	4214	1.80107	1.00452	1.79297
GIGYF1	9741	1.5583	0.869165	1.79287
EIF3E	46988	4.23771	2.3639	1.79268
CCT8	17363	4.44916	2.48191	1.79264
PSMD3	17153	3.51723	1.96209	1.79259
DKC1	14934	2.8297	1.57879	1.79232
LOC255480	4638	1.81361	1.01243	1.79134
ETF1	37149	6.33845	3.53885	1.7911
MYO1C	28522	2.74067	1.53028	1.79096
TP53I13	4437	1.06773	0.59622	1.79083
FKBP10	10508	4.95015	2.76485	1.79039
LYSMD4	6015	0.970769	0.542232	1.79032
[truncated: 5,390 more rows]

## Sheet: XPC 10J 6h
#name	gene_bp	1 = xpcUV10J6h1.null_synthesis	2 = xpc0h1.null_synthesis	ratio 1/2
BTG2	4066	36.2351	0.887918	40.8091
TP53INP1	23416	9.46221	0.865676	10.9304
C12orf5	38832	8.18788	0.813697	10.0626
PMAIP1	4347	22.9453	2.5062	9.15541
DYRK3	13662	9.41196	1.15575	8.1436
MDM2	37242	38.6688	4.81904	8.02417
GADD45A	3162	40.57	5.07691	7.99108
SESN2	23040	11.9406	1.65946	7.19547
PPM1D	66097	7.44135	1.04907	7.09328
TUBE1	16892	3.6598	0.528577	6.92387
CDKN1A	10880	63.4243	9.18436	6.90569
ZMAT3	54646	7.57446	1.1215	6.75387
FAS	25255	15.3987	2.28584	6.73656
SERTAD1	3524	6.84059	1.01666	6.72849
TNFRSF10B	49053	9.3726	1.43092	6.55005
RPS27L	4203	29.956	4.65282	6.43825
CHAC1	3082	3.36145	0.525083	6.40175
TNFRSF10D	28437	13.7343	2.21191	6.20925
SNAPC5	7481	5.34	0.861484	6.19861
PTP4A1	11570	29.5809	4.79222	6.17269
C12orf45	8408	4.77818	0.778566	6.13715
CSDA	24278	15.6108	2.55231	6.11634
FBXO22	31409	7.75675	1.37975	5.62185
PCNA	11670	19.4043	3.46079	5.6069
TOB1	5753	20.1736	3.75724	5.36926
C9orf150	48048	3.60917	0.679769	5.30941
C18orf32	6097	5.44093	1.0574	5.14557
AVPI1	9835	6.00437	1.19732	5.01484
CCNG1	7446	16.9358	3.37784	5.0138
BLOC1S2	12727	8.75894	1.74837	5.00977
TFAM	10722	7.6925	1.54252	4.98697
DDX3Y	16372	9.1712	1.84642	4.96702
SLC9A1	56152	3.0657	0.62574	4.89932
SAT1	3053	8.75694	1.81081	4.83592
KCNRG	5669	2.58337	0.537063	4.81018
DDB2	24277	5.96656	1.24761	4.78239
RRM2B	34618	4.05666	0.848601	4.78041
TRIM22	21277	4.83669	1.01323	4.77354
HEXIM1	4785	7.22237	1.51792	4.75807
C21orf91	30420	2.52201	0.530487	4.75414
EI24	15278	7.00779	1.48072	4.73269
NFKBIZ	33036	6.72582	1.44314	4.66055
CYCS	6711	19.8993	4.28509	4.64385
RSL24D1	15720	9.13037	1.99417	4.57853
POLR2A	30238	9.37827	2.05145	4.57153
CYP1B1	8578	42.8232	9.40256	4.55442
GTF2B	38981	5.21644	1.15595	4.51269
RNF19B	28237	3.51498	0.780544	4.50324
EDA2R	43659	4.94325	1.11277	4.44229
PPP1R15B	8453	22.2516	5.02416	4.42892
ISCU	6867	9.8238	2.25688	4.35282
BTG1	5620	11.2467	2.59334	4.33676
RAP2B	6235	21.0896	4.865	4.33496
NAA38	20008	6.79716	1.5711	4.32637
BBC3	11945	3.11761	0.728885	4.27723
PHLDA3	3678	12.4008	2.91247	4.25783
SNHG15	3633	10.8954	2.57267	4.23506
CCNL1	12897	41.2094	9.7728	4.21674
CCDC90B	24876	4.04904	0.966115	4.19105
GPRC5A	22645	2.28627	0.5471	4.17889
TP53I3	7783	3.40166	0.820283	4.14693
IFRD1	54060	5.4809	1.32171	4.14682
FGF7	64149	15.1686	3.69132	4.10926
POLH	44383	5.47318	1.33316	4.10542
TMEM183A	16664	2.8439	0.695316	4.09008
ZRANB2	17999	14.1746	3.65244	3.88086
SOCS4	22363	5.51789	1.42423	3.8743
MTHFD2	16735	7.80892	2.01942	3.86691
TGS1	52215	4.72159	1.22269	3.86164
STOM	31193	10.4761	2.71363	3.86055
KIAA1586	8640	5.96168	1.55548	3.83269
LIN7C	12362	6.74679	1.77149	3.80854
DIMT1	15378	3.78836	0.99878	3.79299
KLRAP1	11358	1.92664	0.51118	3.76901
RSL1D1	17388	7.2173	1.91559	3.76766
TRMT5	9616	2.83696	0.75806	3.7424
GUF1	22265	4.13437	1.11307	3.71438
BCCIP	30161	4.66097	1.257	3.70801
SLC19A2	22060	3.1282	0.844096	3.70598
MAK16	16094	5.00492	1.35239	3.7008
PNO1	18090	3.90902	1.05664	3.69948
FOS	3457	3.24258	0.876544	3.69928
RPL23AP53	23974	1.89315	0.512337	3.69513
TAF13	11627	6.57413	1.78056	3.69217
POLG2	19283	2.54208	0.690135	3.68345
RAB32	11259	6.8797	1.87207	3.67492
POLR2K	3392	5.69997	1.55351	3.66909
PLRG1	15437	6.49198	1.77553	3.65636
DRAM1	46297	4.43268	1.21559	3.64653
E2F7	44335	12.1851	3.34277	3.64521
COPS2	30384	9.51445	2.61888	3.63302
BDKRB1	8554	2.42221	0.667928	3.62645
BCAS2	14085	3.56824	0.985678	3.62009
NOC3L	29695	3.76361	1.04095	3.61555
NDUFA4	8234	8.63054	2.38749	3.6149
MOSPD1	27636	1.84919	0.512245	3.60997
C12orf23	18270	15.1056	4.18872	3.60626
EIF1AX	17331	8.48501	2.35349	3.60529
NR4A2	8344	1.93485	0.53781	3.59765
LAMTOR3	16209	4.4807	1.24583	3.59656
MTRF1L	15526	5.35387	1.48985	3.59356
PSAT1	32951	2.27863	0.635264	3.5869
ETNK1	65533	3.45463	0.96361	3.58509
TUFT1	43279	3.69086	1.03187	3.57687
CDC37L1	27029	2.92627	0.818785	3.57392
NOP16	4309	5.86582	1.6505	3.55397
TWF1	12653	6.47956	1.82996	3.54082
MRPL50	8671	4.86919	1.37652	3.53732
SRA1	8026	8.58087	2.42852	3.53337
LUM	8311	15.6652	4.44197	3.52663
HYMAI	5834	5.57281	1.59984	3.48335
RBBP6	33276	9.81424	2.82076	3.47929
TAF1D	5608	40.7757	11.7227	3.47835
MKI67IP	9983	9.80782	2.82002	3.47793
NOLC1	11695	6.47373	1.86557	3.47011
CEBPZ	29966	4.69276	1.35702	3.45814
STRAP	21123	10.1244	2.93498	3.44956
RPL34	9918	18.8326	5.48288	3.4348
UFM1	13202	9.03368	2.63167	3.43268
ZNF330	13802	6.16379	1.79658	3.43085
ABCE1	31521	7.14702	2.08989	3.41981
MRPL49	5187	5.22464	1.52961	3.41567
ZNF79	20999	3.52218	1.03518	3.40248
DNAJA1	13854	9.39607	2.76707	3.39567
EPM2AIP1	7439	12.2013	3.60902	3.38078
TOR1AIP1	37792	2.84838	0.842798	3.37967
SSB	13187	4.63312	1.37346	3.37332
FAM53C	12195	4.78009	1.4188	3.36911
UQCRB	8559	7.46283	2.21612	3.36752
TMEM5	29251	1.90461	0.569369	3.34512
CCDC59	6502	6.07065	1.81792	3.33934
NDUFA5	16876	3.29763	0.988963	3.33443
C6orf57	21982	1.71327	0.51558	3.323
TP53RK	5273	6.89783	2.07767	3.31998
WDR43	53548	10.3506	3.11816	3.31946
RETSAT	12744	1.84273	0.555415	3.31775
SEC22B	20516	10.6654	3.21555	3.31682
SNX2	55053	3.02917	0.916357	3.30567
ZNF121	18918	7.30284	2.20945	3.30528
LOC100506548	3880	18.6948	5.65742	3.30447
CENPW	8502	3.19955	0.969406	3.30053
MASP1	75938	2.4058	0.729234	3.29908
PUS3	9737	2.50785	0.760198	3.29894
MRPL47	16180	5.06189	1.53578	3.29597
MTO1	39726	2.46561	0.750987	3.28316
RWDD4	19543	2.05311	0.626132	3.27904
YOD1	7229	11.3022	3.44828	3.27763
SPTSSA	29325	3.92387	1.20101	3.26714
KRR1	14000	7.28528	2.23018	3.26668
PCF11	28699	11.1825	3.42965	3.26054
WDR75	34106	5.33294	1.63587	3.26
CREBZF	7575	13.1471	4.04397	3.25104
PLK2	6157	30.3299	9.32938	3.25101
ZNF337	22619	3.16465	0.977656	3.23698
TARS	27299	9.96938	3.08259	3.23409
MYLIP	19162	2.21138	0.686441	3.22152
CD55	39495	4.26593	1.32656	3.21578
CHMP2B	28286	3.75327	1.17759	3.18725
RDH10	30252	2.5721	0.807413	3.18561
CSTF3	76908	5.25476	1.6542	3.17662
C6orf62	14314	16.9988	5.36542	3.16821
FGF2	71528	24.9859	7.92679	3.15208
TGDS	22204	3.14716	0.999014	3.15027
UQCRFS1	5970	9.28261	2.94842	3.14833
ASNSD1	9433	5.78031	1.83668	3.14715
LOC100507246	7585	18.4959	5.88674	3.14196
C14orf166	15193	6.84297	2.18631	3.12992
LOC100499177	7465	6.44557	2.06209	3.12575
TRIM5	21915	2.22088	0.713521	3.11256
SRP19	31892	4.56579	1.46729	3.11172
MMADHC	18184	8.63301	2.77992	3.10549
SAP18	8572	8.62255	2.77824	3.1036
SRSF7	7896	29.4324	9.48366	3.10349
PSMD6	12890	9.62703	3.10463	3.10086
NXF1	13367	4.30607	1.38958	3.09883
TSPYL2	6187	2.18668	0.706616	3.09458
YTHDC1	39720	6.16271	1.99555	3.08823
EED	33980	4.95693	1.60584	3.08681
SMEK1	52689	8.29795	2.69148	3.08304
SF3B14	8861	4.38353	1.42231	3.08198
CES2	10648	2.79937	0.909471	3.07802
SLC30A1	3719	9.57023	3.10965	3.07759
CCNH	18772	7.24265	2.35602	3.0741
SLC35B3	22494	5.11301	1.66488	3.0711
TRA2A	27256	9.24192	3.00971	3.0707
DR1	16671	9.44443	3.07881	3.06756
ZC3H15	23203	9.45029	3.08194	3.06634
DNAJB4	12360	14.6433	4.77887	3.06418
RIOK2	22435	4.58644	1.49697	3.06382
ENY2	11638	6.65255	2.17616	3.05701
RG9MTD1	4378	5.1745	1.69297	3.05646
ZNF622	14267	6.38303	2.08888	3.05572
ACTA2	56317	3.05464	1.00126	3.0508
ATP6V1B2	24504	7.19581	2.35972	3.04943
HBEGF	13761	2.78571	0.917727	3.03545
RPS24	23054	12.7422	4.19999	3.03386
SERINC1	28460	8.72448	2.88039	3.02892
HSPA14	33480	3.56455	1.17728	3.02778
DDX21	28388	9.16634	3.03601	3.01921
EIF2S2	23971	11.1606	3.70151	3.01515
LSM3	19642	3.10609	1.03062	3.01381
PHGDH	32431	2.61721	0.87192	3.00166
UTP15	16197	3.58243	1.19389	3.00064
USP38	37072	3.5263	1.17577	2.99914
DDX18	17699	5.94319	1.98518	2.99378
SARS	24290	7.03206	2.3496	2.99288
COX7A2	6254	7.66276	2.56367	2.98898
CLP1	4122	3.19058	1.07183	2.97676
EIF2S1	26200	7.34471	2.46764	2.97641
AASDHPPT	21128	4.36525	1.46706	2.97551
NMD3	30697	5.49363	1.85082	2.96821
GHITM	14127	6.52584	2.1987	2.96804
NARS	21284	5.29085	1.78322	2.96702
CSTF2T	4110	5.46988	1.84579	2.96344
NAMPT	36907	4.77188	1.61172	2.96074
MED31	8322	5.76951	1.94868	2.96073
POLR1E	17749	4.52019	1.52736	2.95948
MED4	19149	5.77144	1.95208	2.95656
RABGGTB	8879	34.0519	11.5241	2.95484
BRIX1	9968	5.80353	1.96485	2.95368
DCN	37772	5.44443	1.84364	2.95309
LOC100216545	3600	12.2415	4.14684	2.95201
TMEM167A	24608	8.56002	2.90084	2.95088
HSPA13	12073	3.18248	1.07869	2.95032
XPC	33525	7.80337	2.65018	2.94447
SKP1	20643	9.58468	3.25667	2.94309
ELAC1	20104	1.99599	0.678271	2.94276
TXNL1	35868	6.50709	2.2164	2.93588
RPL9	4824	37.2908	12.703	2.93559
ABHD13	15841	3.43214	1.16964	2.93436
ATP6V1G1	11159	7.41955	2.53096	2.93152
TMEM68	34566	1.96669	0.671189	2.93016
FGFR1OP2	28277	3.69913	1.26384	2.9269
C6orf120	4146	4.66226	1.5934	2.92598
TMEM70	6642	3.37331	1.15515	2.92024
CHCHD7	6862	2.22009	0.761832	2.91415
DUSP14	23638	9.68449	3.32517	2.91248
ZNF726	19086	1.75124	0.601619	2.91088
LTV1	20436	5.95883	2.0476	2.91015
TIGD6	8045	1.66341	0.572175	2.90717
KANSL2	29041	6.03994	2.07829	2.90621
EIF3E	46988	6.86067	2.3639	2.90227
ORMDL1	14105	5.95558	2.05475	2.89845
BYSL	11820	4.90802	1.69474	2.89603
CDC42EP2	7612	7.86005	2.72563	2.88376
CHORDC1	22936	4.99037	1.73163	2.88189
C3orf38	8223	3.95801	1.3747	2.87918
UBE2D1	35775	2.29673	0.797842	2.87868
MRPS18C	5812	4.84361	1.68275	2.87839
ERH	18182	8.48369	2.94762	2.87815
C12orf29	14670	3.55236	1.23462	2.87729
TWISTNB	13576	3.21597	1.11777	2.87713
TRAF4	6954	3.5335	1.22844	2.87641
PAK1IP1	14783	3.76611	1.30968	2.8756
PERP	19019	1.67499	0.582572	2.87516
MAGOHB	9845	4.95984	1.72656	2.87267
RRP15	52697	2.45357	0.855574	2.86775
DNTTIP2	9749	7.79456	2.72066	2.86495
NDUFAF4	8581	2.61257	0.913826	2.85894
AZI2	26774	2.92399	1.02378	2.85607
KCNJ14	10602	1.74484	0.613084	2.846
GARS	39468	11.4251	4.0149	2.84567
DUT	11950	5.7386	2.02085	2.8397
TRUB1	39488	2.48304	0.874573	2.83915
GMFB	14536	8.26858	2.92172	2.83004
SLC25A3	8376	23.0845	8.15745	2.82987
ANXA1	18527	22.2217	7.85439	2.82921
SLC16A1	44506	2.81598	0.995965	2.82739
ZNF770	9956	6.76603	2.39507	2.82498
WDR36	38331	3.53322	1.25154	2.8231
AIMP1	33615	5.17936	1.83658	2.82011
PRPF38B	9491	11.2205	3.98964	2.81241
FLJ10038	5942	5.96443	2.12153	2.81138
RPL24	5630	18.6986	6.6579	2.80848
ZXDB	5642	1.98803	0.709275	2.8029
SNRPB2	11809	5.38605	1.92583	2.79674
SERBP1	22631	13.7931	4.93335	2.79589
MORF4L2	12661	16.4158	5.88161	2.79104
RPL35A	5670	29.5344	10.5848	2.79027
TRIM13	21461	4.73457	1.69687	2.79018
SERP1	4649	9.19429	3.29602	2.78951
FLRT2	97783	3.10341	1.1137	2.78658
SUGT1	35603	3.50394	1.25848	2.78426
SMARCA5	44027	4.99524	1.79418	2.78414
DIS3	26805	5.97924	2.14873	2.78269
ETF1	37149	9.84653	3.53885	2.78241
SNAPC1	34072	2.4507	0.883193	2.77482
SBDSP1	8027	2.86161	1.03165	2.77382
DHFRL1	5302	1.45158	0.523532	2.77267
SRPRB	37460	1.83311	0.661219	2.77232
ODC1	7946	5.88808	2.12416	2.77196
C1orf55	16664	5.42083	1.95584	2.77161
SRSF6	5741	33.8655	12.2493	2.76469
DPM1	23656	5.18645	1.87644	2.76398
SAV1	34664	4.19566	1.51811	2.76374
SLIRP	9517	4.9418	1.78925	2.76194
PMPCB	17261	5.13358	1.86013	2.7598
POMP	19953	9.44778	3.42683	2.757
INPP1	28196	1.71773	0.623077	2.75685
RND3	19471	55.396	20.1054	2.75528
STC2	14781	13.8923	5.04335	2.75458
C15orf24	17830	2.68329	0.974294	2.75409
PSMB1	18214	11.6956	4.24859	2.75282
SNRPF	7530	6.28736	2.28549	2.75099
CCT8	17363	6.82607	2.48191	2.75033
OBFC2A	10451	25.2876	9.22051	2.74254
EPHA2	31751	3.97749	1.45121	2.74081
GLIPR1	21204	9.24052	3.37238	2.74006
C9orf123	3309	3.83328	1.39984	2.73837
MRPS30	6592	2.91435	1.06471	2.73722
EXOC8	5097	5.48477	2.00581	2.73444
RPS23	5097	24.2108	8.85811	2.73318
CCT2	16150	8.28883	3.04325	2.72368
CCDC86	9133	2.05481	0.754752	2.7225
RPL5	9888	33.1931	12.1939	2.72211
RBM15	7359	10.6075	3.90129	2.71897
CHMP1B	3060	10.9334	4.02153	2.71872
EPAS1	89302	1.56895	0.577101	2.71867
EIF5	10869	18.322	6.74357	2.71696
C1orf52	9719	6.32239	2.32761	2.71626
THOC6	3725	2.18858	0.80727	2.71109
RPS15A	7380	25.9588	9.58618	2.70794
TOMM5	4225	9.20735	3.40548	2.70369
EXOSC8	9074	3.7921	1.40279	2.70326
EIF3M	18624	7.54497	2.79187	2.70248
API5	32576	5.46362	2.02551	2.6974
ECD	33572	2.77477	1.03005	2.69382
BTF3	7199	17.0599	6.33297	2.69382
SELT	27169	3.47148	1.28877	2.69364
FAM43A	3145	4.71585	1.75105	2.69316
FAM200B	8719	6.41831	2.38753	2.68826
MIR17HG	6756	5.5543	2.0665	2.68778
RPS3A	5051	35.9274	13.3749	2.68618
FAM111B	20231	3.95383	1.47265	2.68484
CCNT1	28541	4.517	1.68425	2.68191
SSR3	15045	45.2255	16.8816	2.67898
ZNF195	21296	4.11553	1.53802	2.67586
TRIM32	13999	7.39262	2.76332	2.67527
LOC100505738	5410	2.67496	1.00048	2.67368
DUSP11	17960	3.73439	1.39741	2.67237
COX7B	5921	5.41657	2.02756	2.67147
SMNDC1	11910	8.06169	3.02024	2.66922
YTHDF3	44226	6.67717	2.50216	2.66856
ZNF451	80271	4.81062	1.80304	2.66806
ZFAND5	13823	21.283	7.97799	2.66771
NME1	8531	5.58127	2.09342	2.6661
NSA2	9632	3.76479	1.41218	2.66594
NUPL1	40896	5.72702	2.14877	2.66526
SIRT1	33721	4.1258	1.54959	2.66251
MRPL44	10311	4.4497	1.67127	2.66247
GINS4	15841	2.04702	0.768892	2.6623
NDFIP2	74954	3.08141	1.15764	2.6618
LOC100129387	4133	7.31071	2.74801	2.66037
ZNF614	15104	2.29749	0.863722	2.65999
LDHB	22515	9.32854	3.50713	2.65988
COX11	16806	2.92338	1.09923	2.65948
YBX1	19955	21.0706	7.92414	2.65904
CKS2	5506	16.4604	6.2048	2.65285
POLR2D	11890	4.90818	1.85596	2.64455
NDUFB5	19714	1.50037	0.567878	2.64206
VAMP1	8440	2.88657	1.09364	2.63942
MRPL39	21834	4.1211	1.56154	2.63913
TAF9B	9935	1.58437	0.600694	2.63757
C4orf43	26019	5.65193	2.14341	2.63689
SOD2	14205	3.16887	1.20176	2.63686
NAF1	40214	2.03864	0.773643	2.63512
SNRPG	12364	7.44714	2.82857	2.63283
TFPI2	4321	4.26951	1.62193	2.63236
C5orf43	4767	5.91219	2.25077	2.62674
GDNF	27004	12.0695	4.59942	2.62414
PREPL	44254	1.69393	0.64553	2.62409
DDX3X	16874	17.4312	6.6441	2.62356
SMG8	5241	2.31408	0.882709	2.62157
NANP	11076	3.72562	1.42117	2.62152
TOR1AIP2	37840	4.56506	1.74289	2.61925
TMEM97	9591	1.96589	0.750574	2.61918
RPF2	43504	2.22882	0.852357	2.61489
RSRC2	22371	15.7332	6.01879	2.61401
RPL37	3958	40.5355	15.5292	2.61028
YAE1D1	6478	3.95876	1.51682	2.60991
MAP1LC3B	12580	3.5169	1.34759	2.60977
UHMK1	32456	5.07652	1.94523	2.60973
ATP6V1D	22140	4.43001	1.69776	2.60933
CCT4	20530	7.22633	2.77032	2.60848
RWDD1	21854	5.19956	1.99404	2.60755
MRPL35	13922	2.74795	1.05505	2.60457
KIAA0907	21353	7.83634	3.00872	2.60454
RFK	9012	1.76948	0.680184	2.60147
TFB2M	25703	2.39389	0.921548	2.59768
PPP1R10	16839	12.1024	4.65944	2.59739
TSNAX	37871	2.318	0.892981	2.5958
C1orf124	16308	3.04575	1.17444	2.59336
GPATCH4	7180	5.03797	1.94426	2.5912
C9orf47	5280	2.76846	1.07007	2.58718
ZNF24	12249	9.11093	3.5237	2.58561
KIAA0101	16492	2.65365	1.02669	2.58467
TMEM30A	31995	7.14557	2.76568	2.58366
VBP1	23398	5.42553	2.10094	2.58243
SRP72	36086	3.7592	1.45573	2.58235
MCM8	44534	2.7202	1.05386	2.58118
NKRF	17547	1.76597	0.684173	2.58117
GRPEL2	9170	8.84336	3.42663	2.58077
C11orf46	14517	4.25912	1.65052	2.58047
TEX10	50903	4.81656	1.86777	2.57878
GPN1	22199	2.45771	0.953431	2.57775
C11orf82	32963	1.35288	0.524887	2.57747
ZNF260	17660	2.51401	0.975512	2.57712
DDX24	30291	4.46705	1.73421	2.57584
UTP14A	23642	1.95488	0.761197	2.56817
CCNC	26428	3.59824	1.40259	2.56543
METAP2	41792	6.27896	2.44843	2.56448
SBDS	7899	3.55911	1.38806	2.56409
ZNF35	12051	3.00952	1.1757	2.55977
NADSYN1	48365	1.64881	0.64429	2.55911
DCAF16	10104	8.17716	3.19665	2.55804
SMEK2	69283	3.10363	1.21428	2.55594
RIOK3	30313	4.01531	1.57119	2.55559
SRSF10	14017	7.88303	3.08737	2.55332
RPL14	5059	19.5853	7.67236	2.55271
FASTKD2	30800	3.87505	1.51878	2.55142
SDCBP	29692	4.59619	1.80191	2.55073
CGRRF1	28748	1.72605	0.67669	2.55072
EIF3J	25736	6.19884	2.43435	2.5464
LOC100507217	15905	20.2441	7.96434	2.54184
SHFM1	21125	5.53718	2.1801	2.53987
BTG3	19301	5.24062	2.06535	2.5374
ABHD5	31843	3.0376	1.19738	2.53687
HPS5	43505	2.82502	1.11389	2.53618
DDX20	12010	3.38368	1.33473	2.5351
PSG5	18794	2.69174	1.06217	2.53419
DSEL	10149	21.4716	8.47754	2.53276
SLC3A2	32872	4.23468	1.67209	2.53257
SCML1	17514	1.28442	0.507163	2.53256
EIF4A3	11970	4.75491	1.8783	2.5315
IARS	83414	5.06005	2	2.53003
LRIF1	16755	3.25259	1.28576	2.5297
SEC62	31582	5.72063	2.26243	2.52853
NIP7	3599	6.66241	2.63514	2.52829
ALG2	5540	6.57462	2.60084	2.52788
C13orf33	19398	3.03428	1.202	2.52436
MRPL18	7970	3.74199	1.48269	2.52378
DCUN1D3	42166	7.00522	2.77639	2.52314
PCNP	20240	6.86518	2.72112	2.52292
DEPDC7	17719	1.37898	0.546986	2.52105
ARPP19	21782	9.49177	3.7678	2.51918
DCP1B	58464	2.18274	0.866462	2.51914
SDHD	8948	4.54344	1.80439	2.51799
HSPE1	3467	8.24033	3.2732	2.51751
TYW5	26826	2.00406	0.796095	2.51736
PSMC6	20821	5.91481	2.34969	2.51727
MYL12A	8707	27.4852	10.9239	2.51606
BNIP2	26581	5.9317	2.35792	2.51565
SRSF1	6428	26.6686	10.6091	2.51375
KARS	19964	4.66474	1.85708	2.51187
RPS29	9053	19.0663	7.60105	2.50838
PRPF38A	13774	4.3117	1.71966	2.5073
RPL39	5138	15.8645	6.32747	2.50724
C18orf21	6663	6.0754	2.42319	2.50719
LYSMD3	13957	3.60189	1.43847	2.50397
TIMM8A	3314	2.98629	1.19303	2.50311
TDG	23064	5.24549	2.09607	2.50254
RPL26	5732	28.6998	11.4687	2.50245
ZNF326	33417	3.78976	1.51658	2.49889
FEM1C	23984	9.82743	3.93629	2.49662
TAF15	37751	5.18568	2.07826	2.4952
ABCF2	19395	2.60678	1.04476	2.4951
ZNF561	13915	2.82756	1.13371	2.49408
TTC32	5231	3.86921	1.55212	2.49285
ATP5L	8459	5.7945	2.32451	2.49278
RPL15	3694	35.6513	14.311	2.49118
TYMS	15896	7.76743	3.11826	2.49095
RLIM	31651	7.23907	2.90782	2.48952
CPEB2	67480	3.4304	1.37796	2.48948
HNRNPK	12572	37.0584	14.8887	2.48903
THUMPD2	43217	3.17582	1.27654	2.48783
RPS4Y1	25375	9.64431	3.87871	2.48647
TIMMDC1	25758	2.44682	0.984238	2.486
ZNF706	8695	4.69375	1.88974	2.48381
GTF3C6	9329	2.78247	1.12074	2.48271
RPS19	11497	21.1237	8.51062	2.48204
NOP58	37870	7.51454	3.02996	2.48008
STAM	72698	4.22964	1.70564	2.4798
NDUFB9	10885	4.44226	1.79152	2.4796
ATP5G3	5505	6.77352	2.73252	2.47885
CBLL1	17805	5.51835	2.22704	2.47789
RBM48	8737	2.94683	1.18925	2.47789
CCT7	18787	6.60045	2.66375	2.47788
SNRPC	16764	3.71505	1.50011	2.47652
SUPT7L	12771	3.03577	1.22684	2.47446
XPA	22501	2.98081	1.20478	2.47415
SUPV3L1	28857	2.36582	0.957095	2.47188
MED17	29092	6.03734	2.4429	2.47138
LOC339290	8407	4.09224	1.65637	2.47061
BTF3L4	34532	3.70289	1.49898	2.47027
RAB14	23951	9.21361	3.73266	2.46838
CDK11	9448	8.68669	3.5196	2.46809
ZNF331	59347	1.25332	0.507864	2.46783
PA2G4	9592	6.82621	2.76788	2.46622
BLZF1	28587	3.10563	1.26003	2.46473
YARS2	9410	2.69334	1.09389	2.46217
NAP1L1	40067	13.4208	5.45215	2.46156
RBM7	8252	12.7986	5.19974	2.46139
SSBP1	12082	5.4327	2.20735	2.46119
TRIM52	4734	1.76905	0.719121	2.46002
RCHY1	35394	2.51879	1.02475	2.45796
CCRL1	5289	5.86922	2.38792	2.45788
ITM2B	28959	3.59833	1.46573	2.45497
IVNS1ABP	20940	6.69802	2.73467	2.4493
FEM1B	13500	9.53995	3.89573	2.44882
ZNF800	22414	4.23819	1.73143	2.4478
YIPF4	28701	2.19348	0.896147	2.44768
2015-09-15	51980	3.78144	1.54505	2.44745
IL6	4856	2.0254	0.828751	2.44392
PPWD1	24240	3.40677	1.39418	2.44357
FRG1	22386	1.41136	0.577613	2.44344
C20orf30	13250	4.14966	1.69863	2.44295
CCDC58	23639	2.30776	0.945257	2.44141
PDCD2	9121	4.81333	1.97305	2.43954
UBE2D3	72900	9.69116	3.97326	2.4391
ESF1	70564	2.09052	0.857525	2.43785
TIFA	10278	1.46438	0.600903	2.43697
RBM15B	6638	4.73079	1.94184	2.43624
ATP5F1	12783	6.41706	2.63469	2.4356
RNF139	13852	3.41643	1.40271	2.43559
YIPF6	38504	2.01321	0.826636	2.43543
BNC1	28814	5.23767	2.15146	2.43447
RPS13	3282	26.1951	10.7621	2.43401
VPS37A	51133	3.5855	1.47429	2.43202
NCDN	8988	1.48897	0.612365	2.43151
RAB18	35851	6.18251	2.54472	2.42954
CNBP	16153	15.2839	6.29942	2.42624
GNPDA2	24445	2.15741	0.889377	2.42575
FAM36A	9721	6.23808	2.57218	2.42521
NEU3	18794	1.40789	0.580907	2.42361
PSMA3	27205	4.38068	1.80764	2.42343
PSMC2	21872	5.07983	2.09722	2.42217
PSMD12	26103	6.81752	2.81502	2.42184
TMF1	32507	4.40849	1.82529	2.41523
GFM1	48044	2.89983	1.20099	2.41453
SLC30A5	37124	2.41467	1.0013	2.41154
TMEM128	12666	1.79166	0.743287	2.41046
TIMM9	18863	2.18866	0.908652	2.40869
HSPA9	20748	9.71014	4.03233	2.40807
SC5DL	20732	1.99242	0.827874	2.40667
FAM26E	6902	1.42753	0.593199	2.40649
SNRPD1	17949	5.65454	2.35042	2.40576
ATG12	13655	7.16377	2.97783	2.4057
C8orf59	6356	3.02621	1.25801	2.40555
TOMM20	19599	8.40547	3.49564	2.40456
BCL2L1	58396	6.70491	2.78872	2.4043
MYNN	16652	4.22137	1.75583	2.4042
GTF2A2	19477	3.93944	1.63986	2.4023
MTPAP	39538	3.0291	1.26134	2.40149
PSMA6	25109	4.42743	1.84386	2.40117
C1orf63	5246	9.8018	4.08279	2.40076
RPL32	6638	25.1342	10.4751	2.39942
OGFRL1	13497	2.96398	1.23566	2.3987
RAB5A	38096	5.46732	2.27986	2.39809
TOPORS	12085	4.70267	1.96191	2.39699
LSM6	14379	4.47633	1.86769	2.39672
GOLT1B	16639	6.39948	2.67056	2.39631
POLR1D	46680	2.77901	1.161	2.39363
CD164	16046	12.4681	5.20971	2.39324
TRNT1	22107	5.34547	2.2349	2.39182
ACP1	13414	7.35709	3.07643	2.39144
SRSF5	4894	23.9403	10.019	2.38949
WDR77	9319	4.9484	2.07195	2.38828
IGFBP7	79296	3.23707	1.35556	2.38799
DNAJC25	23000	3.84161	1.60943	2.38694
MRPL32	5515	4.38386	1.83701	2.38641
ARL5B	18628	3.81273	1.59787	2.38613
MRPL13	49565	2.5967	1.08925	2.38393
PTCD3	35976	4.86544	2.04329	2.38118
UTP23	8180	4.38748	1.84372	2.37969
SEC61G	7000	9.50512	3.99607	2.37862
ZNF181	8295	1.37939	0.580028	2.37814
EXO1	41749	2.17925	0.916413	2.37802
GNL3	8575	13.8572	5.82947	2.37709
EEF1E1	29236	2.56916	1.08146	2.37564
PNISR	25367	6.34862	2.67537	2.37299
SEC61B	8332	8.50971	3.58633	2.37282
KIAA0020	39976	4.96238	2.09253	2.37147
DTWD1	24108	5.43822	2.29353	2.37111
RNMTL1	10229	2.31522	0.976905	2.36995
TMX3	41429	3.60286	1.52035	2.36976
RPS20	6402	19.4635	8.21368	2.36964
FBXO28	47959	2.64818	1.11835	2.36793
BROX	20201	3.72397	1.57285	2.36766
FANCB	29656	1.96005	0.828364	2.36617
ATF5	5235	2.50506	1.05912	2.36523
C20orf72	22001	2.66858	1.12866	2.36438
MED28	9888	6.55906	2.77428	2.36424
TMED7-TICAM2	37804	4.96155	2.09866	2.36415
MRPL42	36283	2.88767	1.22214	2.3628
BAG1	12290	3.77987	1.59981	2.3627
UAP1	38338	12.5877	5.33107	2.3612
MAPK1IP1L	18551	9.36096	3.96478	2.36103
NUDT15	9580	2.47874	1.05033	2.35996
YME1L1	43939	5.08808	2.15861	2.35711
RAB21	32493	5.5606	2.35929	2.3569
TMED7	12972	7.143	3.03172	2.35609
ZBTB6	5275	3.99057	1.69391	2.35583
CXorf26	5263	3.74534	1.59102	2.35405
CCNT2	40524	6.32539	2.68707	2.35401
C14orf149	11668	4.46131	1.89524	2.35396
TMEM126A	8635	2.80676	1.19253	2.35362
NOL11	26206	3.90601	1.66032	2.35256
RPL22L1	5381	10.4163	4.42776	2.3525
BCLAF1	32989	13.4232	5.70731	2.35193
BUD31	10639	5.59693	2.38168	2.34999
RNF6	9604	5.15406	2.1936	2.34959
PPIL4	41608	3.57335	1.52102	2.34931
ALG11	17258	3.15597	1.3434	2.34924
IKBIP	31408	4.24567	1.80806	2.34819
ETAA1	13092	3.55315	1.5139	2.34702
LOC647979	5343	25.6511	10.9339	2.34602
ESCO2	30367	1.82209	0.776962	2.34515
ATP6AP2	25673	1.77634	0.75788	2.34383
RBM34	30074	3.58129	1.52808	2.34365
SNRNP40	37230	3.05261	1.30351	2.34184
PPP1CC	23171	6.86173	2.93213	2.34019
AKIRIN2	27408	6.24289	2.66829	2.33966
FAM206A	6565	1.335	0.570797	2.33883
GART	38961	2.34278	1.0019	2.33834
MED6	16428	5.01621	2.14578	2.33771
DHFR	28756	2.7501	1.17703	2.33647
HSPA4	53048	5.01586	2.14684	2.33639
LIG4	10925	1.30027	0.556847	2.33506
FAM46A	6982	17.5712	7.52905	2.33379
ZCCHC9	11564	2.99216	1.28219	2.33363
PPP1R2	29004	2.16442	0.927505	2.33359
UBA5	23655	2.96159	1.26923	2.33338
C13orf27	7687	2.81212	1.20667	2.33048
SRSF11	46337	7.95571	3.41391	2.33038
RBM18	25310	2.99464	1.28587	2.32888
ACTR10	35521	2.0877	0.897358	2.3265
UMPS	18907	2.46981	1.06194	2.32575
ZNF211	9613	1.53287	0.659316	2.32494
TM4SF1	8764	9.66238	4.1641	2.3204
PPP2CB	27227	6.80619	2.93344	2.32021
ZNF302	8736	2.98388	1.28684	2.31877
WTAP	29200	8.95816	3.86413	2.31829
C14orf119	4983	4.37147	1.88655	2.31718
DCUN1D5	41532	3.73972	1.61515	2.3154
SREK1	36630	7.53599	3.25603	2.31447
TSEN15	22534	3.84375	1.6619	2.31286
CCNJ	17467	2.89177	1.25143	2.31077
MFAP1	20219	1.59396	0.689857	2.31057
BET1	12691	2.75462	1.19276	2.30945
DDIT3	3930	8.30717	3.59772	2.30901
FAM122A	3646	3.669	1.5895	2.30827
ARMCX5	4990	1.44261	0.62546	2.30648
ATG3	29127	3.11163	1.34942	2.3059
MUT	32969	1.42901	0.619738	2.30583
SRSF3	10155	46.8613	20.3247	2.30563
U2SURP	59196	4.28426	1.8584	2.30535
MPHOSPH10	19789	3.03337	1.31618	2.30468
NDUFV3	16396	2.99933	1.30167	2.30422
COQ10B	21621	4.44166	1.92895	2.30263
HELLS	56283	3.26461	1.41801	2.30225
DCTN5	32382	3.77205	1.63867	2.3019
ZNF124	50042	1.47036	0.638815	2.3017
SCO1	17237	3.84004	1.66904	2.30075
DMTF1	43972	6.9585	3.02453	2.30069
UBE2A	9881	3.78574	1.64572	2.30035
DNAJA2	18352	6.1463	2.67317	2.29926
TTTY15	29856	2.87455	1.25047	2.29878
LRRC40	60877	1.86124	0.809714	2.29864
PFDN2	17521	4.41178	1.91958	2.2983
BHLHE40	5769	4.8997	2.1328	2.29731
TBP	18538	3.55094	1.54927	2.29201
KIN	32578	2.67827	1.16889	2.29129
HCCS	11799	2.0523	0.895927	2.2907
TMCO1	44608	3.09193	1.35027	2.28986
POLE4	11085	1.78105	0.777908	2.28954
GOSR2	18248	7.67479	3.35393	2.2883
ZCCHC10	29563	1.4729	0.643891	2.2875
CCRN4L	30153	4.83435	2.11354	2.28732
WBP11	16990	4.66878	2.04171	2.2867
TBRG1	13081	4.17285	1.82487	2.28666
GTF2H2D	32279	2.79146	1.22102	2.28617
RPL26L1	10336	2.20055	0.962703	2.2858
LLPH	7685	6.54231	2.86367	2.28459
RAB9A	20705	2.94511	1.28924	2.28438
TIPARP	32353	42.2258	18.4858	2.28423
CCDC76	17349	1.63502	0.715981	2.28361
LOC100130890	12190	1.8584	0.814058	2.28288
ZNF441	17079	1.54269	0.675834	2.28265
RAB33B	22109	2.11548	0.926971	2.28214
VMA21	12180	4.60155	2.01687	2.28153
LOC100216546	9419	9.04673	3.96559	2.28131
NDUFV2	31716	6.0075	2.63491	2.27996
NFYB	21183	2.30251	1.01006	2.27958
ZNF197	23453	2.86413	1.25651	2.27943
TM2D3	10546	4.42938	1.94329	2.27932
COPS8	13406	5.86543	2.57404	2.27869
C8orf33	3593	4.8402	2.12426	2.27853
CWC15	10990	4.6109	2.02385	2.27828
SHMT2	5363	3.2614	1.43196	2.27758
ARL8B	58672	5.34808	2.34865	2.27709
COMMD2	14030	5.14034	2.25892	2.27557
TERF2IP	9707	4.93589	2.16964	2.27498
ATP1B3	49913	4.97547	2.18741	2.27459
MAD2L1BP	11410	1.62301	0.713606	2.27438
C17orf48	13949	1.77137	0.779393	2.27276
PYROXD1	33645	2.67443	1.17702	2.2722
ZNF207	20312	14.4613	6.36543	2.27185
DNAJC2	32400	2.80425	1.23595	2.2689
MRPS36	12413	1.17944	0.519911	2.26854
RIOK1	28209	1.56619	0.69044	2.26839
MRPL3	40816	4.83646	2.1328	2.26766
URB2	33966	1.94832	0.859429	2.26699
ZFC3H1	54371	6.77178	2.98856	2.2659
ATMIN	11494	2.59402	1.1451	2.26532
NDUFA1	4896	3.08166	1.36049	2.26511
TMEM64	23911	2.57329	1.13667	2.26388
TRAPPC6B	22620	1.91767	0.84727	2.26335
B2M	6673	21.702	9.59237	2.26242
UQCRC2	30060	3.44712	1.52439	2.26131
HNRNPH2	6008	5.69151	2.51804	2.26029
TMEM39A	32771	6.97487	3.08692	2.25949
TXNDC17	3640	2.58442	1.14386	2.25938
ZNF383	17209	1.51675	0.671607	2.25839
ANKRD57	4654	3.40083	1.50598	2.25822
C6orf211	17811	1.99631	0.884424	2.25719
ZNF460	13584	6.09947	2.70228	2.25716
SF3B1	43074	7.5678	3.35349	2.25669
UCHL3	56142	1.28729	0.570634	2.25589
CHCHD2	4922	6.90941	3.06404	2.255
DEM1	7782	1.65509	0.734188	2.25431
NUFIP1	50230	1.79178	0.794839	2.25427
FAM96A	21447	1.952	0.866065	2.25387
ZDHHC6	16615	3.51515	1.56065	2.25236
FUBP1	31187	13.6409	6.05648	2.25228
PSG4	12937	2.53867	1.12823	2.25014
SDC4	23136	12.2642	5.45105	2.24988
CLN5	10594	2.21958	0.986916	2.24901
RPL30	3881	28.2733	12.5769	2.24803
VEGFA	16278	4.38829	1.95248	2.24755
EAF1	15057	3.49388	1.55469	2.24732
HSPH1	25355	2.82393	1.25712	2.24635
CCT6A	12305	8.3039	3.69733	2.24592
RPE	18940	5.74132	2.55719	2.24517
TFRC	32878	2.94437	1.31212	2.24398
HNRNPA1L2	26315	1.1913	0.531807	2.2401
TMEM33	25688	3.86885	1.72721	2.23994
CCNI	27949	7.03173	3.14056	2.23901
DCAF13	28739	3.04349	1.35939	2.23886
AKIRIN1	14822	7.92619	3.54412	2.23643
PABPC1	19172	18.0904	8.09154	2.23572
SMAD5	49887	6.01343	2.69023	2.23528
MDH1	18588	3.53771	1.58291	2.23494
SRFBP1	66640	2.06307	0.923312	2.23442
OCIAD1	30775	3.77501	1.68966	2.23418
DEGS1	10215	6.36083	2.84733	2.23396
ECHDC1	54898	3.10595	1.39092	2.23302
TMX1	17487	4.08857	1.831	2.23297
ADAT1	24975	1.58993	0.712234	2.23231
QTRTD1	31658	2.80354	1.25746	2.22953
BOD1	9519	6.59652	2.9622	2.2269
PRKAR1A	20801	7.79703	3.50173	2.22662
TXNL4B	9460	2.37207	1.06572	2.22579
ARF4	26126	13.1977	5.92948	2.22578
ING3	24895	2.77837	1.24879	2.22485
GTPBP4	29360	6.31982	2.84161	2.22403
SON	34463	10.0833	4.54376	2.21915
AEBP2	82566	3.46696	1.56319	2.21787
MAGOH	11719	3.51494	1.58499	2.21764
RPL27A	7425	26.9017	12.131	2.2176
CLPX	34780	2.17187	0.979518	2.21728
PAQR3	21489	1.82568	0.823468	2.21706
COX6C	16020	4.04528	1.82501	2.21658
YIPF5	12550	7.57912	3.42026	2.21595
GAS5	4087	50.7103	22.8856	2.21582
NDUFB4	6131	6.74097	3.04404	2.21448
PDE12	5788	3.80477	1.71847	2.21405
RAB23	33497	6.04955	2.7325	2.21392
TRA2B	23567	36.4257	16.4585	2.21318
C3orf78	3966	2.90298	1.31173	2.21309
SLU7	17521	2.18959	0.989878	2.21198
PRPF4B	43649	5.72443	2.5884	2.21157
CEP95	30905	3.77745	1.71022	2.20875
C1orf27	45614	2.38264	1.07959	2.20699
MFAP3	18496	3.74495	1.69709	2.20669
SLFN5	24676	5.35389	2.42687	2.20609
MYL12B	16172	12.9632	5.88099	2.20425
UBLCP1	22960	2.3822	1.08101	2.20368
COPB2	32090	7.03829	3.19531	2.20269
SART3	39175	4.91212	2.23076	2.20199
ACTR6	23628	1.29537	0.588368	2.20163
PSMB2	42303	4.7207	2.14435	2.20146
SYF2	10247	2.25561	1.02485	2.20092
PSMA5	27456	4.36265	1.98234	2.20076
NECAP1	15567	3.44299	1.56468	2.20044
PSMA4	8817	5.38385	2.44772	2.19954
SMU1	34865	4.30639	1.95852	2.1988
C2orf47	8808	2.96157	1.34723	2.19827
RMI1	23351	2.93743	1.33631	2.19817
LOC400657	6062	3.44644	1.56829	2.19758
ARL5A	27530	3.18499	1.44934	2.19755
PSMA2	15344	4.96811	2.26087	2.19743
DYNLT3	8801	1.13763	0.517769	2.19718
SIKE1	11204	2.40328	1.09422	2.19634
COA5	9091	4.19302	1.90941	2.19598
PRPF39	31503	4.61109	2.09982	2.19595
RPS18	4430	19.7113	8.98103	2.19477
NAA30	22196	3.31837	1.51211	2.19453
RBM4B	12806	1.5449	0.704454	2.19305
METTL21D	7948	6.53694	2.98097	2.19289
EIF3D	18381	8.29483	3.78384	2.19217
C11orf57	10907	3.43374	1.56673	2.19166
DNAJC19	6065	2.13067	0.972548	2.19081
GNG11	4811	7.36287	3.36108	2.19063
MUDENG	21192	2.02962	0.926696	2.19017
MGST1	17269	7.35682	3.35974	2.1897
C8orf38	33731	1.73924	0.794388	2.18941
RPS7	5657	22.522	10.2872	2.18932
FBXW7	213763	2.17535	0.994633	2.18709
MOCS2	11704	2.41572	1.10479	2.18659
DTL	69269	3.94524	1.8053	2.18537
C20orf4	20407	2.90629	1.33034	2.18462
MTRR	32019	2.7874	1.27724	2.18236
LYAR	22468	1.74266	0.798892	2.18135
EIF4E	52180	4.90102	2.24753	2.18062
SLC33A1	27948	1.73368	0.795586	2.17912
ARPC5	9654	10.8882	4.9981	2.17847
ENOSF1	42339	3.011	1.38266	2.17769
FBXO30	16650	5.9472	2.73382	2.17542
IP6K2	29276	4.60221	2.11593	2.17503
NUPL2	19185	2.34612	1.0791	2.17415
S1PR3	13564	2.34435	1.07834	2.17404
RPS27A	3951	32.3848	14.8978	2.1738
SNRPE	9541	5.96875	2.74593	2.17367
PSMD7	9514	8.7398	4.02193	2.17304
UCHL5	47742	2.07953	0.957565	2.17169
EBNA1BP2	8397	4.9602	2.28419	2.17154
SRP14	3499	11.8078	5.43806	2.17133
SRRM1	30179	8.31056	3.82927	2.17027
ZNF639	11770	4.3309	1.99673	2.169
INHBA	14106	14.1644	6.53382	2.16786
DYNLL2	6839	7.06393	3.25999	2.16686
B3GALNT2	57249	1.46528	0.676774	2.16509
TIMM17A	15171	5.31431	2.45475	2.16491
STX6	49871	2.75254	1.2719	2.16412
SEC23IP	52086	2.89858	1.33987	2.16333
TTC14	9001	6.10403	2.82172	2.16323
LOC440944	8638	19.6861	9.10571	2.16195
CLK1	11736	16.5116	7.64148	2.16079
NOB1	13056	3.50967	1.62465	2.16026
LOC401093	7011	1.34173	0.62141	2.15917
TTPAL	18698	1.79144	0.830097	2.15811
SLC25A32	16603	7.87682	3.65014	2.15795
AJUBA	11439	4.26816	1.97797	2.15785
CCDC72	3852	9.75342	4.52179	2.15698
CDK7	42636	3.37308	1.56412	2.15654
ARGLU1	24853	8.92084	4.13863	2.15551
PRNP	15438	3.9136	1.81599	2.15508
PPPDE2	23030	2.28686	1.06144	2.15449
LOC645638	4902	1.76514	0.819469	2.154
CPSF6	34822	6.00777	2.78987	2.15342
GLMN	52612	1.08115	0.502083	2.15333
CEBPG	9018	5.08682	2.36239	2.15325
EIF2S3	23863	5.37648	2.49699	2.15318
WDR74	7246	2.30245	1.06942	2.15299
RPL38	6225	14.6555	6.8075	2.15285
MED21	7200	2.99144	1.39017	2.15185
MRPL22	28339	3.08205	1.4325	2.15152
NGRN	6549	7.11437	3.30844	2.15037
ATP5B	7894	10.2114	4.74928	2.15009
LOC388796	14780	10.3157	4.79802	2.14999
C3orf19	20914	2.97283	1.38296	2.14961
CIRH1A	36439	3.02395	1.40708	2.1491
ZNF202	17367	3.49718	1.62768	2.14857
B7H6	25560	1.20907	0.562883	2.148
C5orf28	39639	2.12142	0.987952	2.14729
PES1	30389	1.31978	0.614913	2.14629
NGDN	8505	3.58216	1.66997	2.14504
THUMPD1	8211	5.54571	2.58612	2.14441
NRAS	12431	6.58324	3.07165	2.14323
IMPA1	29439	2.28531	1.06703	2.14175
LOC100506710	10506	2.29133	1.07004	2.14135
PRPF4	17272	3.98315	1.86021	2.14124
HSPD1	13691	7.15588	3.34277	2.1407
RNF146	21879	6.22455	2.90815	2.14038
CBR4	22727	1.35282	0.63205	2.14037
RPS5	7536	11.3759	5.31865	2.13887
RPF1	19114	3.64962	1.70635	2.13885
UFL1	33450	2.0879	0.976428	2.1383
HSBP1	5002	6.89315	3.2242	2.13794
UBA3	25644	2.86532	1.3404	2.13766
AEN	10986	12.3822	5.80005	2.13484
RBM8A	5979	7.31929	3.42855	2.13481
NUAK2	19693	3.4887	1.63604	2.13241
ZNF37A	29015	1.45309	0.681625	2.1318
THAP10	11092	1.10233	0.517182	2.13142
COPS5	19248	3.16876	1.48703	2.13093
BUB3	11127	13.8818	6.51784	2.12982
UTP11L	12114	5.45092	2.55954	2.12965
CCNK	30114	5.58294	2.62253	2.12884
PSMC4	10281	2.199	1.0344	2.12587
IFI16	45264	5.12423	2.41211	2.12438
PGGT1B	52043	2.94369	1.38583	2.12413
RPL17	4085	36.3727	17.1283	2.12354
PPP2CA	29803	9.32647	4.39368	2.1227
HNRPDL	7662	27.3442	12.8872	2.12181
WDR61	16363	2.68942	1.26801	2.12098
ZNF271	20495	3.49649	1.64861	2.12087
RBM39	38728	17.0009	8.01932	2.11999
C12orf4	50737	1.69751	0.801486	2.11795
PGRMC1	8219	10.5036	4.95942	2.11791
CNIH	14502	5.22674	2.46892	2.11701
TCTN3	30748	1.37312	0.648632	2.11695
RNPC3	29282	2.78099	1.31424	2.11604
PLDN	22493	3.08627	1.4587	2.11577
TAF11	10265	2.47401	1.16935	2.11571
VGLL3	53135	9.54512	4.51317	2.11495
IMPAD1	35940	4.53891	2.14691	2.11416
HBS1L	94520	3.02362	1.43099	2.11296
MAD2L1	7435	6.40761	3.03337	2.11237
PSMG1	8057	4.32743	2.04899	2.11198
ZNF567	31924	1.17628	0.5572	2.11106
ACAT2	17099	1.8733	0.887431	2.11092
RPL23	3733	26.8495	12.7239	2.11016
DHX36	48830	3.27753	1.55328	2.11007
VAMP4	42084	4.25577	2.01762	2.1093
HEATR1	55537	2.60586	1.23542	2.10929
CTR9	28480	2.03604	0.965297	2.10924
MORC4	59511	1.09843	0.521085	2.10797
CTU1	10785	1.49143	0.707775	2.10721
BMS1	52432	2.52931	1.20042	2.10702
MARS	28703	2.96399	1.40731	2.10614
ZNF761	26289	1.41491	0.67185	2.10599
S1PR1	4772	3.75629	1.78381	2.10577
BOLA3	12512	1.16378	0.552737	2.10549
ZMAT2	6208	4.83061	2.29554	2.10435
SLC35A4	4264	3.74596	1.78184	2.1023
TCP1	11206	9.63798	4.58614	2.10155
NFKBIA	3245	4.98219	2.37373	2.09889
RBM22	10318	4.79239	2.28388	2.09835
TMEM199	4403	2.61233	1.245	2.09826
SET	12742	6.88966	3.28361	2.0982
U2AF1	14623	12.8314	6.11774	2.09741
FLJ35776	3266	3.32876	1.58716	2.09731
GABARAPL2	11531	3.00603	1.43357	2.09688
YTHDF2	33155	6.82247	3.25413	2.09656
RPL36A	5265	12.7013	6.05853	2.09643
SLC25A46	23731	2.44348	1.16721	2.09344
TMED2	13613	7.33043	3.50208	2.09316
ZNF146	24172	5.13521	2.45456	2.09211
CDC23	25696	1.83895	0.879472	2.09097
DDX52	31131	2.83696	1.35678	2.09095
COX5A	17879	1.99961	0.956447	2.09066
RAB1A	43448	7.89057	3.7756	2.08989
COMMD3	3935	2.21779	1.0615	2.0893
RPL13	6173	14.6499	7.01338	2.08885
TCEB1	27150	5.34587	2.55936	2.08875
IFIT5	6435	2.44055	1.16936	2.08708
GCFC1	37960	3.25801	1.56119	2.08688
C14orf135	42904	5.55527	2.66226	2.08667
UBE2B	20930	3.98337	1.90896	2.08667
LOC100505876	8252	3.19338	1.53072	2.08619
C3orf17	17264	4.29301	2.05862	2.08538
LOC220906	12438	4.77364	2.29044	2.08416
MATR3	57926	9.8712	4.7368	2.08394
CYP51A1	22597	3.06439	1.47098	2.08323
TMX4	38678	1.46812	0.704779	2.08309
NCL	9747	28.2928	13.586	2.0825
PAPOLA	64741	4.18555	2.01119	2.08113
GALNT5	53574	3.6745	1.76604	2.08064
TSR1	14697	4.27594	2.05517	2.08058
APOBEC3C	4561	1.39252	0.669348	2.08041
TP53INP2	9090	1.24929	0.600551	2.08024
PNN	8036	13.0317	6.26493	2.0801
DUSP10	40753	7.3645	3.54045	2.0801
C5orf24	14056	4.32345	2.07951	2.07907
ZNF192	15521	5.19393	2.49842	2.07889
SPATA5L1	19098	2.08389	1.0025	2.07869
C1D	20828	3.9267	1.88907	2.07864
TXN	12829	9.43812	4.54179	2.07806
SUB1	18581	9.46297	4.55485	2.07756
PURB	9069	7.10849	3.42216	2.07719
C11orf58	19754	5.75967	2.77426	2.07611
POSTN	36263	2.39613	1.15455	2.07538
SNX22	5765	1.15734	0.557721	2.07512
RINT1	35593	1.98195	0.955107	2.07511
SFPQ	9543	29.9832	14.4523	2.07463
GTF2H3	26954	1.90494	0.918253	2.07453
ZNF22	4505	3.94657	1.90494	2.07176
USPL1	41857	3.66654	1.77007	2.07141
RAN	4210	26.8794	12.9792	2.07096
PDCD6IP	71130	3.88491	1.87701	2.06973
NUP37	44389	1.69467	0.818818	2.06965
LSG1	31690	2.36368	1.14221	2.06939
YARS	42794	3.49396	1.6894	2.06817
PNRC1	4451	2.06275	0.998304	2.06625
COL3A1	38374	17.1583	8.30717	2.06548
NUFIP2	38313	10.0047	4.84567	2.06467
RNASEH1	13250	4.97327	2.40963	2.06391
CCP110	29550	1.33437	0.646583	2.06373
AHSA2	10132	3.81787	1.85059	2.06306
RNF11	37175	3.59163	1.74182	2.062
RAD51AP1	21264	3.01087	1.4609	2.06097
SRRD	8055	2.2548	1.09411	2.06085
SPTY2D1	28073	3.79816	1.84323	2.0606
CCDC43	12361	2.31044	1.12178	2.05962
ATP5O	12402	4.70574	2.28511	2.05931
TMEM209	40784	1.54796	0.751978	2.05852
DNAJC8	32753	2.73434	1.32843	2.05832
FAM108B1	48781	2.69429	1.30921	2.05795
RPS6	3982	37.1058	18.0331	2.05765
PAICS	25620	3.87248	1.88247	2.05713
IMPDH2	5114	4.93377	2.39866	2.05689
TRMT6	12688	2.13358	1.0373	2.05686
SNHG6	3613	16.421	7.98677	2.05603
MTERFD1	22152	2.37344	1.1549	2.0551
ZNF543	10280	1.98803	0.967558	2.05469
DUSP12	7372	3.6553	1.77904	2.05465
DAZAP2	7994	4.00662	1.95028	2.05438
POLR2C	9371	4.16685	2.02903	2.05362
ZCCHC8	29398	2.75878	1.34387	2.05286
RPS10	8672	12.2706	5.97818	2.05256
RPL7L1	7061	5.72655	2.79066	2.05204
RPUSD4	9599	2.03909	0.993845	2.05172
MOB4	38129	3.18619	1.55295	2.0517
VDAC2	21296	9.08386	4.42846	2.05125
PRPF19	16042	3.64194	1.77645	2.05012
WDR3	30678	1.74773	0.85278	2.04945
AK3	32487	1.57428	0.768269	2.04913
ERGIC2	40565	2.20423	1.07612	2.04831
SUV39H2	25523	2.58904	1.26519	2.04636
PRPF40A	65869	4.44255	2.17112	2.0462
MOB1A	22785	4.02469	1.96746	2.04563
DHX9	48679	11.2002	5.47686	2.045
ZNF317	23036	4.30515	2.10528	2.04493
RBBP5	35881	2.66467	1.30312	2.04484
PSAP	35028	4.59247	2.24589	2.04483
KLF4	4915	2.46338	1.20481	2.04462
C1GALT1C1	4477	1.41211	0.69075	2.04431
LPXN	51296	6.46367	3.1622	2.04404
ARF6	4037	17.3337	8.48039	2.04397
SAR1B	31695	2.54174	1.2436	2.04386
GLRX2	9650	1.92513	0.942035	2.04359
TM2D1	44377	2.3672	1.15925	2.04201
RARS	32847	4.40303	2.15632	2.04192
PPIF	7870	5.06454	2.48095	2.04137
DNAJB11	15123	3.24355	1.5892	2.041
LINS	33018	1.18105	0.57867	2.04097
PSMC1	16073	4.42392	2.16824	2.04033
PTPMT1	8032	1.71541	0.841098	2.03949
MFSD1	27794	2.69138	1.31987	2.03913
HNRNPC	60343	17.2915	8.48023	2.03904
IFT20	7143	2.09441	1.02724	2.03887
ATP5E	3690	11.1688	5.47882	2.03854
NET1	45909	4.32718	2.12273	2.0385
XBP1	6013	10.4583	5.13139	2.0381
RPS8	3167	34.8736	17.1195	2.03707
INTS12	26097	2.00635	0.984987	2.03693
UBE2N	33939	7.71069	3.78583	2.03672
TPT1	3994	42.2795	20.7657	2.03603
CUL4B	51239	1.49944	0.737203	2.03396
SS18L2	4193	2.28966	1.12572	2.03395
DNAJC9	4444	9.85266	4.84413	2.03394
CPEB4	71983	1.90116	0.934787	2.03379
C4orf3	8027	2.62475	1.291	2.03311
SNRPB	9219	13.9071	6.84088	2.03294
AKAP8L	38975	2.29578	1.12942	2.03271
TSN	12308	4.13668	2.03641	2.03136
CDK1	16522	8.84761	4.35904	2.02972
TRIB1	8082	2.07346	1.02171	2.0294
RECQL	32760	3.68362	1.81532	2.02918
DBR1	13962	2.33949	1.15309	2.02889
TRMT61B	20488	1.35074	0.665797	2.02876
2015-03-05	62802	2.28298	1.12633	2.02692
RNF7	8595	7.4916	3.69769	2.02602
CSDE1	41138	10.4932	5.18133	2.02519
TMEM106B	26043	1.59526	0.787731	2.02513
TBC1D7	23604	1.22032	0.602686	2.0248
TMEM2	85519	4.28869	2.11836	2.02453
BCL6	24349	6.56643	3.24607	2.02289
CD274	20065	3.65424	1.80645	2.02288
TAF9	18288	4.25165	2.10214	2.02253
DHX15	57097	8.2839	4.09878	2.02106
DAD1	24337	4.6674	2.31022	2.02033
HMMR	31437	1.21527	0.601885	2.01911
LRRC58	24611	4.15029	2.05644	2.01819
RBMX	11587	10.7276	5.31622	2.0179
SNRNP27	11294	4.21883	2.0912	2.01742
EIF4A2	6325	59.3612	29.4245	2.01741
RBM12B	9494	6.19815	3.07233	2.01741
RPL4	5541	38.8274	19.2636	2.01558
MED19	8487	1.85119	0.918496	2.01546
FBXO4	16317	1.2683	0.629426	2.01501
DPH3	7929	3.15639	1.5666	2.0148
IKZF5	15115	2.51182	1.24715	2.01405
NAA50	29814	9.04415	4.49072	2.01396
C5orf15	13209	3.3856	1.68114	2.01387
RPL12	3759	35.4983	17.6323	2.01325
RPL6	4450	31.8372	15.8182	2.01269
GNPDA1	12387	1.17331	0.583057	2.01234
SRP9	12654	9.23869	4.59173	2.01203
TSKU	14914	2.34939	1.16789	2.01165
MARS2	3087	2.01984	1.00408	2.01163
MBD4	9060	3.91824	1.94794	2.01148
ZNF880	15877	1.17601	0.58467	2.01141
LUC7L3	33147	8.30805	4.13124	2.01103
CDC6	15268	4.2455	2.11122	2.01092
C14orf126	11438	1.56112	0.776341	2.01087
GRPEL1	8021	3.42021	1.70147	2.01015
ZDHHC5	33186	3.46655	1.72532	2.00922
SNIP1	17762	4.42672	2.20346	2.00899
MBIP	22119	2.61901	1.30404	2.00838
POLR1C	4470	3.99662	1.99021	2.00814
TMEM184C	18134	1.87248	0.932867	2.00723
C14orf28	9954	1.13321	0.56478	2.00646
PPP4R2	68893	4.55961	2.2728	2.00616
TXNDC12	35244	1.75063	0.873797	2.00347
AK2	28972	3.45438	1.72452	2.0031
PPM1A	53336	3.16881	1.58276	2.00208
DNAJA3	30970	1.81811	0.908226	2.00183
IPO4	8700	1.07675	0.538147	2.00085
SNRPD3	16892	4.89441	2.44706	2.00012
CENPK	45403	3.64071	1.82031	2.00005
NARG2	59537	1.58977	0.794884	2
STK17A	44287	7.82082	3.91184	1.99927
ZNHIT6	59011	2.49499	1.24867	1.99812
NRBF2	21780	3.33333	1.66848	1.99782
PPP1R8	20932	3.81854	1.91219	1.99695
COPS3	34680	2.93755	1.47107	1.99688
BCL10	11128	5.91325	2.96206	1.99633
EIF1AY	17430	1.21925	0.611054	1.99532
SEC61A1	19315	14.0506	7.04197	1.99527
DDX1	39456	5.0637	2.53961	1.99389
THAP6	15583	1.7074	0.856498	1.99347
MARCKS	6126	17.9639	9.0133	1.99304
LOC100506451	4788	1.15287	0.578526	1.99277
HTATSF1	15266	1.74442	0.875799	1.9918
NCOA4	25627	9.21523	4.62902	1.99075
BRD2	12846	13.7976	6.93119	1.99065
PPP1R3C	4662	15.3368	7.70579	1.9903
TMEM59	21763	1.98011	0.995425	1.98921
COX16	34651	2.08629	1.04888	1.98906
AMACR	21130	1.60699	0.80807	1.98868
TTC35	43284	1.36945	0.688813	1.98813
FAHD1	12979	1.17101	0.58916	1.98759
KIF5B	47434	8.81615	4.43571	1.98754
NPM1	23181	21.337	10.7439	1.98596
PALB2	38196	1.42751	0.718844	1.98584
C2orf49	7972	6.66241	3.35506	1.98578
ZNF621	14668	2.83671	1.42867	1.98556
IDH3A	21166	1.5236	0.767374	1.98547
RPS4X	4689	17.4846	8.80761	1.98517
ZNF606	26274	1.51716	0.764653	1.98412
CHCHD8	4178	4.61234	2.32532	1.98353
NDUFS5	8342	5.31167	2.67823	1.98328
ZNF259	9464	3.63543	1.83311	1.9832
CDC25A	31134	2.7151	1.36954	1.98249
C17orf81	7888	1.24407	0.62755	1.98242
EXOSC3	4760	7.06232	3.5654	1.98079
LSM5	9926	1.86558	0.941968	1.98051
ANKRD13C	95733	2.51942	1.27214	1.98046
INTS6	91575	3.08723	1.55903	1.98022
USP39	33124	3.38782	1.71087	1.98017
TSFM	20112	2.16112	1.09147	1.98001
PUS1	14662	2.18176	1.10204	1.97975
NCBP1	40325	3.90467	1.9731	1.97895
TYW3	33525	2.03307	1.02737	1.97891
LPCAT2	77670	1.86197	0.940946	1.97883
SPG20	68543	2.19601	1.10992	1.97853
PPID	14274	2.08881	1.0558	1.97841
SUMO1	32420	2.49595	1.26236	1.97721
S100A11	4530	19.5552	9.89035	1.9772
HBXIP	6670	3.72171	1.88311	1.97636
CRIPT	8557	1.6561	0.837996	1.97626
TBC1D22B	75199	2.20888	1.11783	1.97604
GLS	84230	8.21861	4.16048	1.9754
CCDC117	16622	2.8745	1.45565	1.97472
WDR5B	4183	2.52235	1.2774	1.9746
KIAA1524	39774	3.67389	1.861	1.97415
SGCB	17625	5.19842	2.63402	1.97357
NOL8	28237	2.2757	1.15342	1.973
RAB3GAP1	118445	3.46588	1.75769	1.97184
MYSM1	45337	4.28183	2.17194	1.97143
RPL22	14600	10.2151	5.18372	1.97061
ZNF200	13133	1.75958	0.892988	1.97044
MRPS35	45532	2.4519	1.24455	1.97011
NDUFC2	11873	3.45771	1.75596	1.96913
FAM208B	78903	2.44304	1.24095	1.96869
FAM120AOS	7093	1.08838	0.553017	1.96808
PLK3	5632	4.04351	2.05475	1.96788
USMG5	7462	4.27353	2.17302	1.96663
APEX2	7433	2.26484	1.15215	1.96575
TRMT11	52845	1.47735	0.751568	1.96569
LRPAP1	28901	1.61843	0.823685	1.96487
SMCR7L	15854	2.8091	1.42999	1.96442
ZNF649	15818	1.29537	0.659518	1.96412
ASTE1	12926	1.04741	0.533278	1.9641
PLXNB2	32594	1.92192	0.978652	1.96384
HAX1	3317	2.64613	1.34805	1.96293
LEO1	33737	2.24252	1.14296	1.96203
FEM1A	3844	3.26226	1.66362	1.96094
CAND1	45328	4.65632	2.37466	1.96084
GXYLT1	63026	1.1938	0.608875	1.96067
RRAGC	20326	2.15973	1.10165	1.96045
TMEM167B	6152	3.25013	1.65808	1.96018
PSMD13	16177	4.0266	2.05511	1.95931
EPRS	78059	2.43364	1.24221	1.95912
GIN1	34139	0.9925	0.506858	1.95814
GABRE	21556	2.20978	1.12938	1.95663
POLR2B	52226	3.95188	2.01986	1.95651
ABL2	130358	5.42886	2.77547	1.95601
RNMT	37851	1.94288	0.993676	1.95524
PSMD10	7440	1.9146	0.979353	1.95496
DCAF17	50802	1.29258	0.661183	1.95495
ATP5J	11175	3.17455	1.62489	1.9537
CHUK	41221	2.29229	1.17393	1.95266
CNOT7	17648	4.62022	2.36613	1.95265
H3F3A	9296	8.5172	4.36349	1.95192
PRPF18	43930	2.1023	1.07731	1.95143
ZNF23	14615	2.97376	1.52416	1.95108
ATP5J2	8041	4.74041	2.43057	1.95033
REXO2	10893	6.02081	3.0875	1.95006
DNM3OS	6252	20.459	10.4933	1.94972
SAR1A	20325	11.5001	5.89858	1.94964
EXOSC9	15705	5.76001	2.95457	1.94953
SLC35E3	19918	1.06086	0.544575	1.94805
RBM25	62856	4.82415	2.47668	1.94783
LMO4	20457	6.80502	3.49381	1.94774
TBCCD1	24477	1.23505	0.634112	1.94768
CAPZA1	52167	6.51374	3.34519	1.9472
GTF2H1	44775	3.77822	1.94091	1.94662
GSTO1	13271	8.5116	4.37691	1.94466
MTERFD2	15239	1.88608	0.969943	1.94453
POLR2M	10853	6.32437	3.25285	1.94426
LAS1L	22225	1.49114	0.767057	1.94398
EAPP	23809	1.03861	0.534328	1.94377
UBXN4	43445	3.76049	1.93485	1.94356
FAM60A	45640	1.49627	0.770137	1.94286
MCTS1	17273	1.72416	0.887866	1.94191
EIF4G2	11990	36.3348	18.7121	1.94178
TTC19	30030	2.60396	1.34105	1.94173
VAPA	46064	9.02241	4.64742	1.94138
ATP6V0E1	51138	2.99925	1.54493	1.94135
TIA1	39204	3.72304	1.91793	1.94118
F2RL2	7934	1.76226	0.907834	1.94117
TAF1A	32032	1.51944	0.782793	1.94105
HMGB1	7203	17.9582	9.25518	1.94034
RBM4	29771	8.65581	4.46113	1.94027
CTNNB1	40998	9.35027	4.8199	1.93993
RALA	84572	7.77992	4.01407	1.93816
C3orf52	31892	1.89238	0.976624	1.93768
E2F2	24793	0.974356	0.502876	1.93757
UPF3B	19003	1.15567	0.596452	1.93757
PTTG1	6882	6.12057	3.15947	1.93721
RNF138	39707	2.64184	1.36431	1.93639
METTL6	17666	1.42439	0.735868	1.93566
IST1	33461	5.88501	3.04096	1.93525
POP1	42549	2.16166	1.11781	1.93383
KLHL9	4412	8.64178	4.47032	1.93315
RP9	14593	3.87122	2.00357	1.93216
RPL19	4445	22.4957	11.6511	1.93078
HARS	17482	2.35781	1.22127	1.93062
CCNE2	15030	2.29045	1.18658	1.9303
DKC1	14934	3.04752	1.57879	1.93029
NDUFB1	5686	2.68756	1.3931	1.92919
ZNF736	36832	1.34716	0.698399	1.92893
TIMM44	17106	1.51512	0.785624	1.92856
KDM5D	39525	1.92019	0.995844	1.9282
DDX19A	26458	2.03093	1.05346	1.92787
LIMA1	107791	5.315	2.75785	1.92723
NANS	26407	2.47993	1.28683	1.92716
ZNF300	10592	1.03568	0.537522	1.92677
SDC1	24637	1.6406	0.851571	1.92656
EIF2A	39230	2.72021	1.41273	1.9255
PANK3	23987	4.22872	2.19619	1.92548
EIF4H	22724	12.3008	6.38875	1.92538
ZNF91	37772	2.76668	1.43729	1.92493
LACTB	20262	1.3426	0.697526	1.9248
SDHA	38459	1.63334	0.848654	1.92462
PPIH	18382	2.19065	1.1388	1.92365
DDX5	8111	44.9221	23.3656	1.92257
ZNF397	17404	1.30049	0.676504	1.92237
SERTAD2	22292	10.4217	5.42372	1.9215
TOX4	21985	2.15305	1.12102	1.92062
NOL7	5569	5.39253	2.80783	1.92053
CDV3	16685	12.8102	6.67113	1.92024
GATC	17316	2.33406	1.21561	1.92007
TERF2	30411	2.27695	1.18639	1.91923
ZNF773	8202	2.11067	1.09988	1.919
RPAP2	89211	1.42277	0.74148	1.91882
NUDT9	36879	1.34828	0.702792	1.91846
C5orf44	41397	1.40338	0.731515	1.91846
PRKAA1	38817	4.73397	2.46821	1.91798
RPP38	7075	2.0941	1.09187	1.9179
MESDC2	14111	3.4989	1.82435	1.91789
YTHDC2	81594	1.57535	0.821554	1.91752
ZMPSTE24	36124	2.67779	1.39652	1.91747
ZNF738	29650	1.65879	0.865184	1.91727
LOC100131655	27564	0.960384	0.500995	1.91695
RPL27	4526	14.5391	7.58489	1.91685
HSP90AA1	59012	2.94951	1.53884	1.91671
NSUN2	34122	4.78229	2.49536	1.91647
ISCA1	18028	2.12611	1.10945	1.91636
UBE2V2	53460	3.33409	1.73983	1.91633
UBIAD1	15237	1.24783	0.651268	1.916
ALDH1L2	64780	1.71582	0.895547	1.91595
UBE2G2	33257	3.52243	1.83966	1.91472
SELK	6764	2.42084	1.26532	1.91322
CLK4	24390	3.47163	1.81465	1.91311
FAM82B	36432	1.80508	0.943783	1.9126
ATAD1	65043	2.79806	1.46334	1.91211
M6PR	9401	4.15355	2.17264	1.91175
LOC100506713	27212	1.2789	0.668984	1.9117
DDX47	16636	5.62694	2.94372	1.91151
ASF1A	15095	1.56113	0.816762	1.91136
TSPAN3	27211	2.71158	1.41964	1.91005
COX7A2L	10712	4.00417	2.09693	1.90954
GNRH1	5783	2.23884	1.17389	1.9072
LYRM2	6532	2.53944	1.33151	1.90719
UNC50	9936	4.56072	2.39322	1.90568
CASP3	21780	3.67621	1.92966	1.90511
CLNS1A	21656	2.28333	1.19951	1.90355
EIF2B1	12754	2.36472	1.24267	1.90293
ZUFSP	33193	1.716	0.90244	1.90151
LAP3	30664	1.19042	0.62611	1.9013
NUP54	33839	3.38345	1.7807	1.90007
BASP1	59194	8.35078	4.39657	1.89939
PSMD3	17153	3.72669	1.96209	1.89935
UBQLN2	3418	4.07448	2.1453	1.89926
LAMP1	26273	3.25517	1.71442	1.8987
MIR181A2HG	40193	2.9404	1.54902	1.89823
HNRNPD	20683	15.1855	8.00001	1.89819
ANKRD49	5592	1.91408	1.00883	1.89733
FAM76B	20849	2.53953	1.33864	1.8971
MRPS25	16798	2.09994	1.10713	1.89674
ATP5C1	19670	5.5708	2.93758	1.89639
RPL35	4083	15.6212	8.23995	1.89579
NAT10	41348	2.25216	1.18799	1.89577
CAMLG	13681	1.63704	0.863982	1.89476
EPC1	78255	5.7858	3.0544	1.89425
HDAC2	35040	3.90613	2.06218	1.89418
TUG1	9747	9.59096	5.06427	1.89385
MRPL46	7925	3.15827	1.66831	1.8931
PNPT1	59814	1.28701	0.679857	1.89306
RFT1	41970	1.67853	0.886775	1.89285
UNC119B	13613	2.44119	1.29002	1.89237
ZNF193	8236	3.0397	1.6065	1.89213
SRP68	33417	2.59636	1.37223	1.89207
JPX	126059	1.08592	0.574154	1.89134
PCBP2	29061	20.5317	10.86	1.89058
ATP6V1E1	36686	2.62884	1.39079	1.89018
TMEM85	5108	3.62458	1.91867	1.88911
FAM91A1	46809	3.40461	1.80268	1.88864
TMEM185B	5938	2.76541	1.4647	1.88804
TMX2	28451	2.46919	1.30814	1.88756
EEF1B2	3336	15.549	8.23965	1.88709
BZW1	12301	15.4872	8.20768	1.88692
JKAMP	20921	3.09179	1.63856	1.88689
KCTD9	30621	4.47504	2.37196	1.88664
ABT1	3107	3.46678	1.83804	1.88613
C10orf32	10752	1.68663	0.894592	1.88536
SLC39A10	80895	2.7256	1.4457	1.88532
ZNF26	26098	1.73002	0.917827	1.88491
FBXO9	35875	1.91529	1.01617	1.88481
AP1AR	38317	1.49275	0.792638	1.88327
KIAA1737	19053	1.38701	0.736931	1.88214
SDAD1	41046	2.83663	1.50744	1.88175
YWHAG	32235	8.84297	4.70151	1.88088
SRSF8	4333	1.91775	1.01964	1.88081
CREM	86086	0.978828	0.520556	1.88035
YTHDF1	20757	3.48736	1.85473	1.88025
GNPNAT1	16476	3.36342	1.78919	1.87986
TROVE2	32355	2.90617	1.54638	1.87934
EIF3I	9235	4.38803	2.3352	1.87908
NFYA	29440	3.10279	1.65253	1.8776
NCBP2	7192	3.79006	2.01901	1.87719
GTF3C4	19743	3.54528	1.88866	1.87714
SFR1	4328	1.18345	0.630662	1.87652
EDN1	6899	1.34785	0.718479	1.87598
UBE4A	39631	1.72737	0.921097	1.87534
POLR3F	17254	2.5752	1.37345	1.87499
C5orf51	17269	3.15979	1.6864	1.87369
BTBD1	50926	3.6181	1.9313	1.8734
RPSA	5829	18.2964	9.76655	1.87337
SLFN12	21463	1.33164	0.710972	1.87299
POLR1B	35236	1.0892	0.581633	1.87266
C5orf22	22793	2.04843	1.09396	1.87249
PRDX1	11856	7.78003	4.15539	1.87227
RIT1	13577	2.8963	1.54698	1.87223
SF3B4	4936	8.88824	4.74754	1.87218
EMG1	5222	4.96084	2.64992	1.87207
RPL21	5011	147.488	78.7868	1.87199
ZNF597	7381	1.03168	0.551146	1.87188
C14orf101	69722	0.939262	0.501936	1.87128
SETMAR	13962	1.82774	0.977476	1.86986
ARRDC3	14609	13.1256	7.02317	1.8689
CASP4	25732	2.45194	1.31244	1.86823
CENPN	26607	2.69997	1.44533	1.86806
MXD1	27904	1.11781	0.598511	1.86765
C1orf31	10582	1.04892	0.561781	1.86713
SNRPA1	13746	5.36412	2.87324	1.86692
NDUFS6	14672	3.38456	1.81305	1.86678
HIAT1	45141	3.52738	1.89073	1.86562
ELP2	44852	3.07435	1.64835	1.86511
MLF1IP	40068	3.11989	1.67298	1.86487
MINA	30635	1.84133	0.987624	1.8644
2015-03-07	56075	10.3987	5.57835	1.86412
FLJ33630	61523	1.18599	0.636526	1.86322
SELRC1	12025	1.65847	0.89063	1.86213
DUSP5	13678	11.3167	6.07753	1.86206
PRKAB1	13669	2.99994	1.61141	1.86169
ZNF542	11729	1.97508	1.06102	1.86149
GPX8	7146	6.53753	3.51199	1.86149
UBQLN1	48291	5.58566	3.00091	1.86132
COPS4	40733	1.44161	0.774717	1.86082
FBXL12	8789	1.81688	0.976419	1.86076
SMCR8	12777	2.64794	1.42342	1.86027
DBF4	33313	2.83114	1.5225	1.85953
RNF114	17509	3.87591	2.08472	1.8592
PHF20L1	73449	2.54475	1.36887	1.85902
CCNB1IP1	21929	3.15933	1.69972	1.85874
SUCLG1	35940	2.70699	1.45649	1.85857
LOC148189	3448	1.44599	0.778202	1.85812
STARD5	11518	1.08574	0.58441	1.85784
ST13	32087	2.86871	1.54419	1.85774
S100A13	15293	3.10872	1.67404	1.85702
ADO	3724	4.72306	2.54382	1.85668
RBBP8	93155	1.22749	0.661131	1.85665
BAG2	12909	7.37182	3.97177	1.85605
HSF2	33569	2.15363	1.16039	1.85595
WDR26	49157	5.68186	3.06176	1.85575
TUBGCP5	40497	1.93999	1.04584	1.85496
MRPS11	11178	2.23218	1.20342	1.85486
TMEM219	11023	2.78635	1.50237	1.85464
ZNF845	21121	0.967179	0.521497	1.85462
CHIC2	54858	4.77359	2.57429	1.85433
C16orf80	15800	2.11747	1.14193	1.85429
PPIE	25070	1.43868	0.775967	1.85405
PAIP1	31152	4.12921	2.22818	1.85318
MRPS23	11147	5.0992	2.75249	1.85258
ARL4A	4107	4.17338	2.25287	1.85247
GGH	23972	1.15629	0.624312	1.8521
FBL	11962	3.61389	1.95137	1.85198
BMI1	10276	1.86743	1.00845	1.85178
ZNHIT3	9190	2.12918	1.15028	1.85101
GTPBP8	10422	1.52819	0.825645	1.8509
C10orf137	44629	3.32354	1.79588	1.85065
ZNF814	19696	1.61305	0.871714	1.85043
SUCLA2	58672	2.25525	1.21902	1.85005
NUDT4	25324	8.29742	4.48515	1.84998
ZNF295	23557	3.774	2.04242	1.84781
RBMX2	11375	1.83348	0.992362	1.84759
LAMP2	43202	2.02864	1.09815	1.84733
TSPYL1	5259	5.25975	2.84723	1.84732
SLC4A1AP	31510	1.31226	0.710606	1.84668
NDUFA12	32402	2.35066	1.27299	1.84657
ZNF718	103214	1.22523	0.663853	1.84563
PLAA	44101	3.07397	1.66637	1.84471
FAM32A	6623	2.0483	1.11064	1.84425
GOLGA7	20419	3.04128	1.64941	1.84386
PAIP2	27891	2.81729	1.52848	1.8432
PEX2	20787	3.20371	1.73819	1.84313
ANGEL2	23645	2.16794	1.17687	1.84212
UBE2J1	26276	3.06058	1.66153	1.84203
OTUD6B	16900	2.42681	1.31803	1.84124
CRYGS	5936	0.966126	0.524794	1.84096
SNW1	43554	2.8105	1.52707	1.84045
TRIM23	34681	1.59431	0.866325	1.84031
POLR2F	15646	1.78318	0.969049	1.84013
ZBTB43	33203	2.9007	1.57653	1.83993
MED26	53298	2.65378	1.44268	1.83948
MDH2	18538	3.60135	1.95787	1.83942
SLC39A6	20864	2.08742	1.13515	1.83889
GTF2A1	41182	1.8403	1.00081	1.83881
PSMD5	26875	2.66651	1.45025	1.83866
APTX	29036	2.62537	1.42803	1.83846
GLUL	10503	8.23612	4.48028	1.8383
PHAX	26338	3.11064	1.69234	1.83807
PPA1	30605	2.11273	1.14961	1.83778
MTG1	26554	2.3242	1.26507	1.83721
FAM98B	30736	1.85604	1.01028	1.83715
LOC493754	24946	3.54333	1.92877	1.83709
NDUFA9	38457	2.56522	1.39717	1.83601
CENPQ	29725	1.07094	0.583635	1.83495
IPO5	70622	3.90295	2.12748	1.83454
KCTD12	6237	2.89106	1.57614	1.83427
NDUFB6	19659	2.00217	1.09166	1.83406
TMBIM6	23425	10.0286	5.46838	1.83393
ZNF256	6877	2.10914	1.15035	1.83348
MTF2	59847	2.69589	1.47066	1.83312
AHCYL1	38978	3.43881	1.87616	1.8329
FH	22229	2.48671	1.35694	1.83259
SLC41A1	23941	1.20406	0.657042	1.83255
WBSCR22	14654	1.81338	0.989722	1.83221
ZNF720	48337	1.02491	0.5594	1.83216
PNPLA8	54568	1.30459	0.712152	1.8319
TMEM222	14256	2.50264	1.36621	1.83181
GINS2	11309	1.35534	0.740433	1.83047
DDX55	18811	3.47038	1.89663	1.82976
MTX3	14550	3.5883	1.96173	1.82915
MRTO4	8548	3.03398	1.65881	1.82901
HNRNPH3	11186	16.3143	8.92059	1.82884
FKBP3	18931	1.96161	1.07276	1.82856
RIPK2	33318	1.84427	1.00876	1.82825
FLJ31306	32773	6.19572	3.389	1.82819
MFSD8	48180	1.14775	0.627975	1.8277
SLC25A33	43304	1.1305	0.618561	1.82763
ZFAND1	19974	1.86594	1.02142	1.82681
MTFMT	28128	1.60864	0.880749	1.82645
MED30	19537	1.35801	0.743538	1.82642
ADH5	17802	8.45439	4.62933	1.82627
ATXN7L3B	3682	8.53241	4.67221	1.8262
RNF145	52645	4.11064	2.25094	1.82619
ZNF140	27222	1.33273	0.729919	1.82586
EIF3F	8853	7.9619	4.36101	1.8257
GABARAPL1	10236	0.995424	0.545439	1.825
AMD1	20927	8.0049	4.38725	1.82458
XPOT	44311	3.96011	2.17106	1.82404
ABHD10	14383	1.67957	0.921524	1.8226
GAR1	9228	2.83642	1.55663	1.82215
IFNGR1	21947	1.90573	1.04659	1.82089
ADIPOR1	17740	3.18695	1.75115	1.81992
ZNF791	18945	2.22871	1.22476	1.81971
IDI1	9098	2.21595	1.21784	1.81957
COPB1	42393	6.15279	3.38153	1.81953
C20orf111	14966	4.55868	2.50574	1.81929
MED23	54258	2.14554	1.17957	1.81892
N4BP2L2	106007	1.74748	0.960879	1.81863
SAFB2	35929	2.5804	1.41894	1.81854
TMEM60	4703	3.10279	1.7066	1.81811
ASCC3	372617	2.01851	1.11027	1.81804
CRY2	36131	2.02327	1.1133	1.81736
SUPT4H1	7025	7.24745	3.98797	1.81733
MRS2	22664	1.45956	0.80323	1.81711
THUMPD3	23759	1.90836	1.0505	1.81662
PLEKHB2	45006	2.70809	1.49099	1.8163
SREK1IP1	50519	2.66069	1.4652	1.81592
NTPCR	27850	1.16291	0.640753	1.81491
MMGT1	11904	1.64707	0.907568	1.81482
WARS	42556	1.39481	0.768582	1.81478
CCT3	29455	3.54796	1.95556	1.81429
COQ2	21091	1.18187	0.651465	1.81417
NUP35	37326	1.89333	1.04394	1.81364
RBM28	33527	2.12724	1.17295	1.81358
GOT1	33904	1.36077	0.750474	1.81321
ZNF669	4411	2.77392	1.53045	1.81249
ATP6V1C1	52038	2.29388	1.26565	1.81241
YWHAB	22818	9.70694	5.35591	1.81238
NDUFB3	14012	1.27144	0.701601	1.8122
KIAA1279	28263	1.95447	1.0787	1.81188
TMEM14B	9220	3.07938	1.70098	1.81036
NOSIP	24836	1.08738	0.600731	1.81009
ATRIP	18837	1.31776	0.72819	1.80964
PHF5A	8988	4.23375	2.33988	1.80939
PSMD11	36541	4.7023	2.59981	1.80871
OGT	42836	4.47945	2.47661	1.8087
CLTA	21207	7.54161	4.17337	1.80708
PSMD14	103441	3.02548	1.67425	1.80707
COQ9	13851	0.938459	0.519375	1.8069
NKIRAS1	24966	1.04123	0.576293	1.80677
CDC45	40722	1.53328	0.848639	1.80675
ZNF697	28391	2.37785	1.3163	1.80647
PENK	5770	3.76118	2.08232	1.80624
KIAA1143	12938	2.10621	1.16748	1.80407
FAM103A1	4429	2.75336	1.52644	1.80378
MRPL37	18217	3.47427	1.92624	1.80365
GATAD1	11978	3.16617	1.75542	1.80365
USP1	15501	5.23043	2.90091	1.80303
BIRC2	31436	3.83755	2.1288	1.80268
FAM133B	29635	9.01084	4.99946	1.80236
ZNF263	7973	2.76722	1.53547	1.8022
SP3	59244	6.56877	3.64539	1.80194
IMPACT	26886	1.10823	0.615151	1.80156
CRYBB2P1	13592	3.23148	1.79384	1.80143
HNRPLL	39851	3.79351	2.10586	1.80141
ASUN	33143	1.57057	0.872409	1.80027
NOM1	23460	3.47885	1.93255	1.80013
C14orf2	9279	2.83678	1.57612	1.79985
GMNN	11167	4.57812	2.54365	1.79982
NFE2L2	34827	10.6747	5.93176	1.79958
NOA1	14311	1.34306	0.746747	1.79855
ZBED5	5370	7.86176	4.37213	1.79815
MTERF	7996	3.77417	2.09894	1.79813
EWSR1	32518	11.4265	6.35642	1.79763
UQCR10	3045	4.4124	2.45484	1.79743
EIF3H	111008	3.51872	1.95872	1.79644
FKBP14	13385	1.90252	1.05936	1.79591
RBM45	17201	1.1845	0.65961	1.79576
TIMM21	10459	2.67356	1.4894	1.79506
DNAJB14	47170	3.14541	1.75305	1.79425
BZW2	60390	2.45481	1.36829	1.79407
ILF2	8966	6.91486	3.85457	1.79394
MRPL16	4738	2.74187	1.52904	1.7932
SCAF11	71488	4.88125	2.72251	1.79292
NUTF2	24401	2.62593	1.46552	1.79181
LOC339803	3384	0.906218	0.505828	1.79155
LRRC47	16285	1.99997	1.11644	1.79138
DHX33	28149	1.56024	0.871053	1.79121
ETV3	13925	3.82337	2.13457	1.79117
HNRNPA2B1	10858	47.7917	26.6858	1.7909
TBK1	50060	3.79367	2.11856	1.79068
FXR1	70306	4.45121	2.48629	1.7903
PROSER1	28251	2.44738	1.36733	1.7899
TM9SF3	68943	5.60092	3.12989	1.78949
ALDH1B1	6002	2.48869	1.39127	1.78879
GEM	13063	3.84851	2.15147	1.78878
SLC25A15	23050	1.13553	0.634868	1.78861
KIAA1826	14326	2.07018	1.1577	1.78818
SPATA2	12152	1.75332	0.980561	1.78808
CDCA7	14158	1.33449	0.746648	1.78731
TUBB2A	3882	2.3597	1.32041	1.7871
CHURC1	21006	3.56709	1.99644	1.78673
ARL6IP1	9867	11.2901	6.32069	1.78621
C15orf61	6120	1.82989	1.02465	1.78587
PEBP1	9521	4.49467	2.51697	1.78575
HINT1	6160	7.3327	4.10728	1.78529
DDX6	43500	5.35721	3.00134	1.78494
PGAM1	7172	8.55764	4.79462	1.78484
SPHK1	3252	5.27402	2.9553	1.7846
SMARCE1	20128	5.62216	3.15055	1.7845
CRBN	30085	2.01408	1.12907	1.78384
C12orf73	7013	1.90363	1.06721	1.78374
NPAT	65247	2.0883	1.17102	1.78332
H2AFJ	3667	3.18326	1.78516	1.78318
TRIM4	29194	2.71956	1.52515	1.78314
TCERG1	64197	4.30723	2.41555	1.78313
TBC1D15	87143	2.31874	1.30053	1.78292
CSNK1A1	56163	15.8681	8.9024	1.78245
PDRG1	7126	1.84536	1.03555	1.78201
CAPZA2	56751	4.09491	2.298	1.78195
RPP14	13949	3.66721	2.05844	1.78155
CCDC82	37155	2.00836	1.12809	1.78032
EIF3B	25904	4.21313	2.36725	1.77976
ZNF426	10623	2.19991	1.23681	1.7787
RAD23B	48959	10.1126	5.68598	1.77851
KIAA0247	103552	2.77263	1.55918	1.77826
FBXO8	47593	1.27912	0.719317	1.77824
PSME3	10355	4.19843	2.36181	1.77763
TARDBP	12871	9.68588	5.44899	1.77756
CWC22	62177	2.04341	1.14956	1.77756
ZC3H13	90581	2.46572	1.38738	1.77725
HNRNPA3	11264	20.3245	11.4398	1.77665
FASTKD5	13368	6.37263	3.58706	1.77656
TMEM111	22887	1.5128	0.851593	1.77644
SDHB	35441	1.82363	1.02728	1.7752
MED20	15786	2.01571	1.13609	1.77425
CIR1	47566	1.66002	0.935643	1.7742
COMMD6	12642	1.52744	0.860921	1.77419
C10orf88	23501	1.87912	1.05929	1.77394
C18orf54	23234	1.16065	0.654347	1.77375
C22orf28	24713	2.07149	1.16811	1.77337
RPL23A	4375	20.349	11.4766	1.77309
GNL2	29174	4.85511	2.73858	1.77286
NAB1	43645	2.51642	1.41972	1.77248
PURA	5294	5.04854	2.84865	1.77226
TOMM70A	37940	2.83994	1.60286	1.7718
MLLT11	8823	1.31431	0.741945	1.77144
LOC100293516	15945	1.7574	0.992278	1.77108
C1orf212	9455	4.59658	2.59575	1.77081
VCPIP1	36965	2.317	1.3091	1.76992
ZBTB41	46859	1.45766	0.823787	1.76946
DPF2	19227	2.61574	1.47857	1.7691
NDUFA13	11995	2.39825	1.35568	1.76904
TIGD7	6632	1.0859	0.613861	1.76897
TSC22D2	50828	9.89541	5.5952	1.76855
KBTBD6	5228	1.45466	0.82262	1.76833
MCM10	49551	1.32157	0.747361	1.76832
C1orf109	8951	1.51625	0.857962	1.76727
GPN2	10997	2.7345	1.54739	1.76717
PRPS1	22603	2.30353	1.30378	1.76681
AARS2	14601	1.70728	0.966382	1.76667
SNX12	7444	1.39494	0.789635	1.76656
PNP	8628	4.80552	2.72077	1.76624
RPL11	4647	23.4869	13.2978	1.76622
SRSF2	3297	24.5562	13.9034	1.7662
COMMD8	12866	1.34923	0.763956	1.76611
NOL6	12591	1.44352	0.817526	1.76572
ATP6V1F	3047	2.4066	1.36312	1.76551
PIGW	3748	4.63779	2.62711	1.76536
C16orf72	28019	13.8477	7.84479	1.76521
AGGF1	34849	0.946393	0.536318	1.76461
RNF141	29550	2.04275	1.15774	1.76443
PPAT	42274	1.26061	0.714582	1.76412
CLTB	24085	1.4433	0.818266	1.76385
GCC2	60278	2.6352	1.49453	1.76323
ZNF436	10417	1.62081	0.919304	1.76308
KIAA1704	38718	1.71593	0.973321	1.76296
DCTN6	27343	1.89256	1.07354	1.76292
LITAF	39745	1.56158	0.886266	1.76198
TOMM7	10170	4.96108	2.81606	1.76171
HERPUD1	12046	8.23176	4.67298	1.76157
CAPN7	46691	2.38522	1.35408	1.76151
SRP54	46670	1.89764	1.07761	1.76097
CSRP1	23730	7.82924	4.44636	1.76082
C2orf69	17018	2.96529	1.6844	1.76044
SDHAF2	16643	3.85028	2.18731	1.76028
RPS6KB1	57344	1.39245	0.791834	1.75851
PGRMC2	19593	6.14237	3.49329	1.75833
TRIM26	29040	3.19961	1.82002	1.75801
RNF185	46868	2.22001	1.26305	1.75766
EFNB2	45310	1.86013	1.05877	1.75688
CHD1	71331	2.57113	1.46407	1.75615
CNPY2	5916	2.1332	1.21581	1.75455
PSMB5	9370	3.82093	2.17803	1.75431
PTAR1	50439	3.71225	2.11644	1.75401
ZFY	47436	2.48872	1.41901	1.75384
LOC100505854	13495	1.29455	0.738567	1.75279
SLC35D1	55066	1.69543	0.967389	1.75258
SUPT16H	32795	4.58226	2.61493	1.75235
RPS3	6172	19.3788	11.0609	1.75201
OGFOD1	25984	2.83542	1.61846	1.75192
ZNF776	11364	3.31661	1.89336	1.75171
PSME2	3282	2.62833	1.50094	1.75112
GEMIN2	22690	0.896157	0.511765	1.75111
SSR1	32254	4.75314	2.71446	1.75104
KIAA1033	61415	4.11137	2.34867	1.75051
RPL31	17465	31.8375	18.1917	1.75011
MAP3K7	71555	2.70549	1.54619	1.74978
DRG1	34634	2.38619	1.36381	1.74965
SF3A3	33110	3.19674	1.8275	1.74924
BDH2	22243	1.0403	0.594846	1.74886
NSFL1C	25531	3.57088	2.04225	1.7485
DYNC1LI1	44904	2.17789	1.24558	1.74849
RBM12	16032	10.5084	6.01111	1.74816
CSRNP1	11761	4.47281	2.55875	1.74804
ZNF721	59664	1.48646	0.850375	1.74801
TIAL1	23564	6.30171	3.606	1.74756
CHTF8	14582	3.14221	1.80045	1.74524
MFF	30322	2.42671	1.39069	1.74497
GPNMB	28414	1.38914	0.796143	1.74484
GTPBP10	44791	1.74698	1.00136	1.74461
PIP5K1A	50987	5.11735	2.9339	1.74421
ZNF586	10965	2.95207	1.69272	1.74398
CINP	14635	1.41948	0.813985	1.74387
MRPL33	8025	4.95274	2.84206	1.74266
SNRNP70	23406	4.95879	2.84611	1.7423
BPGM	33037	0.884953	0.507944	1.74223
MYEOV2	9785	1.83228	1.05196	1.74178
ZBTB33	7645	1.63657	0.939709	1.74157
ZNF92	27231	2.85172	1.63774	1.74125
C1QBP	6373	4.75837	2.73315	1.74098
RAD1	10415	4.07868	2.34291	1.74086
VPS37B	30838	3.12639	1.79637	1.74039
HSPA5	6540	14.9626	8.60176	1.73948
TMPPE	6386	4.13357	2.37668	1.73922
LTN1	64812	1.68819	0.970767	1.73903
DIABLO	19860	2.1842	1.25613	1.73883
LAMTOR1	6096	4.71969	2.71505	1.73834
H3F3B	3346	20.3613	11.7167	1.7378
CETN2	3431	1.46446	0.842735	1.73775
C20orf7	33396	2.47577	1.42529	1.73703
FMR1	39179	1.39877	0.805309	1.73694
ZNF408	5150	1.60701	0.925256	1.73683
CIAPIN1	19283	2.00998	1.15754	1.73642
ZNF675	34310	1.72782	0.995101	1.73633
ZNF518B	17529	2.6219	1.51011	1.73623
LOC338799	8218	1.95975	1.12897	1.73587
SNHG4	9433	9.83079	5.66375	1.73574
KPNA4	70594	5.98458	3.44874	1.73529
ZKSCAN1	22185	3.26932	1.88402	1.73529
RAP2C	15137	1.68086	0.968838	1.73492
HNRNPU	14226	18.281	10.5399	1.73446
MRPS10	11095	3.61111	2.08216	1.73431
SLC2A3	17069	5.82299	3.35926	1.73341
PPP6C	43367	2.01602	1.16438	1.73141
FOPNL	22871	2.78558	1.60906	1.73118
GANC	79499	1.01543	0.586691	1.73077
ZNF484	31940	1.83477	1.06018	1.73062
SNAPC3	38846	2.37617	1.3732	1.73039
LUC7L	40480	2.68042	1.54915	1.73025
POP4	10993	1.56579	0.904965	1.73022
GSPT1	48535	4.13113	2.38803	1.72993
HNRNPM	44200	6.93694	4.01137	1.72932
SNHG1	3901	36.7875	21.2773	1.72896
RRAGB	41098	0.868936	0.502579	1.72895
ALDH9A1	36452	3.02203	1.7483	1.72855
SETDB2	50711	1.47339	0.852502	1.72831
MGC45800	5510	1.67658	0.970239	1.72801
NEK9	44961	1.43988	0.834036	1.7264
ACBD3	42044	4.48865	2.60009	1.72634
ARIH2	66691	2.18495	1.26606	1.72579
CTSL1	5411	8.42287	4.88191	1.72532
C1orf43	14091	3.4015	1.97153	1.72531
C12orf49	22248	1.53625	0.890529	1.7251
SCFD1	113498	2.55376	1.48077	1.72462
SAAL1	25749	2.32435	1.34806	1.72422
PHLDA1	6330	38.3763	22.259	1.72408
WASL	67120	2.61842	1.51926	1.72348
TMEM14C	8215	3.24408	1.88374	1.72215
CCT5	16220	7.93739	4.60916	1.72209
CDC40	51799	1.74559	1.01365	1.72208
SSR4	4338	2.1698	1.26088	1.72086
C7orf73	13940	4.5533	2.64696	1.7202
FDX1	34948	1.84216	1.07092	1.72017
SLTM	54609	3.52224	2.04786	1.71996
SRSF9	8088	6.82016	3.96539	1.71992
PPP1R15A	3671	11.8339	6.88372	1.71911
GLO1	27251	2.33763	1.35984	1.71905
FAM175B	34886	1.23872	0.720615	1.71898
USP8	76699	1.9881	1.15705	1.71825
PLAGL2	15240	2.86703	1.66874	1.71808
CISD1	20125	1.61148	0.937987	1.71802
PRDX2	5061	1.94681	1.13349	1.71754
NDUFAB1	15305	2.73046	1.58986	1.71742
DPH5	36183	1.11108	0.6476	1.71569
METTL3	13176	2.7709	1.61512	1.7156
CDC123	54629	2.28961	1.33505	1.715
C4orf46	5372	3.78316	2.20604	1.71491
LEMD3	78791	2.32895	1.35837	1.71452
C10orf118	52391	1.05283	0.614134	1.71433
CBX3	12397	8.80614	5.1379	1.71396
E2F6	21797	3.35277	1.95648	1.71367
SLC1A5	13703	6.86796	4.00896	1.71315
ABHD4	14119	1.13364	0.66188	1.71276
PGK1	22659	5.4202	3.16535	1.71235
RPAP3	44130	1.26967	0.741491	1.71232
GTPBP5	19730	1.69971	0.99302	1.71166
DHRS7	20712	1.85005	1.08107	1.71131
MTF1	50054	2.20086	1.2861	1.71127
POLE3	3512	4.72237	2.75969	1.7112
ZNF670-ZNF695	20235	2.39816	1.4019	1.71065
UBA2	41531	4.28147	2.50297	1.71056
FAM105B	35060	3.53827	2.06887	1.71024
TES	48291	2.02715	1.18547	1.71
OXA1L	5268	5.84235	3.4185	1.70904
TRIT1	42472	2.35845	1.38008	1.70892
BRP44	20395	1.11134	0.650621	1.70812
PRDX4	18870	1.08413	0.634909	1.70754
ZNF322	25370	2.39253	1.40134	1.70732
MRPL15	13294	3.05286	1.78911	1.70636
UQCRH	13068	3.31502	1.9428	1.70631
EXOG	30034	2.0451	1.1986	1.70624
BTBD10	75283	1.98967	1.16633	1.70592
POLI	28756	0.928831	0.544596	1.70554
RCL1	68231	1.04771	0.61433	1.70545
MRPL21	12558	1.59598	0.936072	1.70498
CNP	10996	2.14113	1.25586	1.70491
ZCRB1	14045	1.2354	0.724657	1.70481
IL6ST	59897	3.00064	1.76056	1.70437
IRF2BPL	4149	2.20454	1.29387	1.70383
MORF4L1	24903	11.6798	6.85577	1.70365
BRAP	43841	1.59447	0.936028	1.70344
E2F8	16898	1.63676	0.960956	1.70326
DCUN1D1	37768	2.24469	1.31858	1.70235
HSP90AB1	6766	23.584	13.8604	1.70154
ALKBH1	35608	1.75406	1.03088	1.70152
HAUS2	21180	1.84154	1.0823	1.70151
1/2-SBSRNA4	3855	1.82708	1.07406	1.7011
IK	14682	2.98702	1.75597	1.70107
SNX5	27247	13.7006	8.05626	1.70062
DAP3	49919	1.52233	0.89571	1.69958
PARK7	23629	3.29926	1.94124	1.69956
PANK2	35017	9.16861	5.39477	1.69954
NIPSNAP3A	12435	1.41922	0.835223	1.69921
MINPP1	48996	1.19255	0.701942	1.69893
FANCL	82138	1.40836	0.829062	1.69874
EIF3A	45794	10.0801	5.93403	1.69869
ADI1	21661	2.26048	1.33181	1.6973
CA5BP1	28436	1.17438	0.692031	1.697
NUS1	35270	3.9446	2.32494	1.69665
CISD2	23829	1.40484	0.828028	1.69661
ATG14	45468	1.30846	0.77123	1.69659
SNHG7	3591	7.72354	4.5542	1.69592
TXNDC9	17374	4.32599	2.55096	1.69583
KLHL12	36142	1.27286	0.750736	1.69548
ATIC	37818	1.86666	1.10117	1.69516
LMAN1	31453	4.48542	2.64607	1.69513
SCAF4	61119	4.89601	2.88842	1.69505
SDF2	13327	2.11633	1.24859	1.69498
KCNE4	3494	6.67544	3.93909	1.69467
GLRX3	44008	2.98736	1.76292	1.69455
CAPRIN1	50928	7.88502	4.65409	1.69421
CRLS1	33959	3.28378	1.93832	1.69414
SLC25A17	49754	1.58514	0.936187	1.69319
RAD21	28933	8.59675	5.07976	1.69235
TM9SF1	6530	2.07403	1.22564	1.6922
RPP30	36604	1.8107	1.0705	1.69145
RCC1	33254	3.85396	2.27864	1.69134
ZBTB8OS	28879	1.49666	0.885063	1.69102
RRP8	3737	3.73624	2.20977	1.69078
TMEM9B	17150	1.86243	1.10168	1.69054
NAA20	16340	2.88852	1.70866	1.69052
FIGNL1	6257	2.34957	1.39003	1.6903
MIS12	3884	3.05038	1.80488	1.69007
C20orf24	6824	3.49443	2.06798	1.68978
BCDIN3D	7087	1.21718	0.721326	1.68742
SUMO2	15274	6.14494	3.6422	1.68715
ZDHHC4	11546	0.963022	0.570934	1.68675
C1orf50	8498	1.27579	0.756396	1.68667
ATP5H	8120	3.59705	2.13367	1.68585
SENP6	116373	3.09208	1.83423	1.68576
NCEH1	80574	4.63097	2.74738	1.6856
CLPTM1	38763	1.39307	0.826483	1.68554
IMP4	3709	1.70563	1.012	1.68541
POFUT1	30772	1.76168	1.04562	1.68482
VPS39	49604	1.66662	0.989603	1.68413
TPBG	4211	5.92914	3.52107	1.6839
ACADM	39313	1.3573	0.806072	1.68384
DCAF8	46846	2.5109	1.49146	1.68352
G3BP2	30715	3.90319	2.31869	1.68336
SRI	21877	1.74408	1.03611	1.6833
B4GALT4	29164	2.80191	1.66482	1.68301
NASP	34919	4.09909	2.43759	1.68162
MCM2	24026	2.09124	1.24389	1.68121
PPCS	3914	2.26692	1.34882	1.68067
TM2D2	7715	2.00018	1.19024	1.68048
TMTC3	57592	1.22845	0.731236	1.67996
PAPOLG	45857	1.38537	0.824734	1.67978
SNX16	42704	0.925184	0.550876	1.67948
WBP4	22443	2.27265	1.35327	1.67938
ATXN1L	39276	1.14802	0.683753	1.679
PLEKHF2	22965	2.10724	1.25532	1.67865
CHRAC1	5856	1.78153	1.06142	1.67844
MRPS21	14551	3.12971	1.86469	1.67841
ZNF350	22487	1.30863	0.779721	1.67833
DPY30	15873	1.43044	0.852508	1.67792
PPIG	53405	2.89334	1.7256	1.67672
ZWINT	3836	5.8586	3.49455	1.6765
ZBTB5	27308	2.29582	1.36969	1.67616
GEMIN4	7841	2.15078	1.28327	1.67602
TGIF1	46335	1.61639	0.964485	1.67591
PELI1	51820	0.948732	0.566619	1.67437
UTP14C	8910	1.76677	1.0553	1.67419
ORC6	8749	3.8286	2.28696	1.6741
POLDIP2	10945	2.68927	1.60685	1.67363
UROS	34691	1.50278	0.898157	1.67318
RFC4	16803	2.25926	1.35044	1.67298
OAZ1	3968	12.7419	7.61969	1.67223
TBPL1	34329	2.42199	1.44858	1.67198
DCK	37365	1.85377	1.10875	1.67195
KIAA1432	147438	3.51252	2.10184	1.67116
NOL9	33252	2.68878	1.60929	1.67079
MIER3	32526	2.78583	1.66764	1.67052
CMTM6	21600	2.12135	1.27008	1.67025
ANXA4	84470	1.65478	0.991306	1.66929
SMAD4	54829	4.75663	2.84995	1.66902
NEK2	17374	1.66373	0.997203	1.6684
NAA16	65826	1.80724	1.08349	1.66798
EIF5A	5465	10.8901	6.52934	1.66787
IGBP1	32856	1.43836	0.862428	1.6678
SN	23595	1.03554	0.620944	1.66769
TATDN1	50595	1.93409	1.16034	1.66683
RMND1	47328	1.62658	0.975979	1.66661
C1orf131	17416	1.66653	1.00011	1.66635
PET117	5314	1.56137	0.937157	1.66607
ZNF506	29041	0.908632	0.545608	1.66536
MSL2	46929	5.79941	3.48269	1.66521
ARL1	14670	2.73417	1.64228	1.66486
COIL	22851	3.5253	2.11757	1.66479
NUP43	22232	1.68819	1.01456	1.66396
MRPL30	18479	2.98485	1.79405	1.66375
ZNF584	9630	0.883432	0.531261	1.6629
DSE	158160	2.003	1.20468	1.66268
NDUFB8	6140	2.95867	1.77963	1.66252
ZNF699	9810	1.48413	0.892707	1.66251
YPEL5	13650	3.30181	1.98608	1.66248
TSPAN31	3243	1.68381	1.01285	1.66245
GOSR1	49407	2.76227	1.66157	1.66245
CDC5L	62911	2.95437	1.77715	1.66242
HNRNPAB	6677	13.1054	7.88363	1.66236
CRKL	36324	3.01987	1.81773	1.66134
COX17	7872	1.69421	1.01986	1.66122
MRPL40	3561	1.95538	1.17711	1.66117
PSMB7	61978	5.42365	3.2656	1.66084
CRNDE	10302	1.80093	1.08449	1.66062
DSTN	38054	6.70476	4.03869	1.66013
DLAT	39465	1.51085	0.910183	1.65994
SLC7A11	78256	3.50379	2.11164	1.65927
PDCD7	16458	1.70939	1.03022	1.65925
NOP2	11444	1.92938	1.16301	1.65895
CLDND1	7594	4.37949	2.64089	1.65834
GOPC	42273	2.61905	1.58029	1.65732
PDCD11	49608	1.80108	1.08675	1.65731
BRK1	11542	4.04218	2.43981	1.65676
MRPS16	3851	6.67469	4.0295	1.65646
PTRH2	10190	7.34968	4.43775	1.65617
CLN8	22867	1.17236	0.707977	1.65593
FARSB	84666	2.73619	1.65265	1.65564
MGC2752	8997	1.45577	0.879286	1.65563
RAB22A	57793	3.02693	1.82831	1.65559
TOP1	95665	4.56713	2.75918	1.65525
CTNND1	57419	4.78783	2.89261	1.65519
FCF1	23541	1.52032	0.918731	1.6548
ERLIN1	35968	2.21455	1.3383	1.65475
C2orf56	17530	1.35153	0.81679	1.65468
RSBN1	50617	1.97866	1.19594	1.65448
PIGM	4322	1.21309	0.733225	1.65446
LRPPRC	109782	2.80149	1.69446	1.65332
KRT10	4495	1.11358	0.673733	1.65285
SLC7A6OS	10351	2.14759	1.29939	1.65277
FAM204A	33268	2.34749	1.42049	1.65259
SPIN4	4112	1.08739	0.658164	1.65216
TRMT61A	7902	0.962314	0.582529	1.65196
ZNF3	17719	2.31576	1.40204	1.65171
EIF3K	17874	2.25693	1.36661	1.65148
PPP1CB	51193	4.562	2.76238	1.65147
ZNF670	44176	1.33141	0.806262	1.65134
C1orf123	6518	2.4456	1.4811	1.65121
MRPL12	4157	2.17504	1.31727	1.65117
MUL1	8734	2.21734	1.34301	1.65102
[truncated: 5,195 more rows]

## Sheet: XPC 10J 24h
#name	gene_bp	1 = xpcUV10J24h1.null_synthesis	2 = xpc0h1.null_synthesis	ratio 1/2
BTG2	4066	28.2542	0.887918	31.8207
TP53INP1	23416	13.1326	0.865676	15.1703
TP53I3	7783	8.26724	0.820283	10.0785
BBC3	11945	6.93204	0.728885	9.51047
SAT1	3053	17.1431	1.81081	9.46709
MDM2	37242	40.4605	4.81904	8.39597
DYRK3	13662	9.60739	1.15575	8.31269
SERTAD1	3524	7.4678	1.01666	7.34543
CDKN1A	10880	65.5547	9.18436	7.13764
RETSAT	12744	3.62132	0.555415	6.52003
GNPDA1	12387	3.76409	0.583057	6.45578
NR4A2	8344	3.40365	0.53781	6.32872
MYLIP	19162	4.22811	0.686441	6.15947
SOD2	14205	7.006	1.20176	5.82978
TSPYL2	6187	4.11044	0.706616	5.81708
C12orf45	8408	4.45904	0.778566	5.72725
ABHD4	14119	3.65242	0.66188	5.51825
DRAM1	46297	6.70101	1.21559	5.51256
BDKRB1	8554	3.67567	0.667928	5.50309
PPM1D	66097	5.61465	1.04907	5.35203
RNF19B	28237	4.15877	0.780544	5.32804
C12orf5	38832	4.28348	0.813697	5.26422
TNFRSF10B	49053	7.42249	1.43092	5.18722
SESN2	23040	8.55497	1.65946	5.15527
BHLHE40	5769	10.9793	2.1328	5.14783
RRM2B	34618	4.35747	0.848601	5.13489
DEPDC7	17719	2.79964	0.546986	5.1183
PHLDA3	3678	14.8548	2.91247	5.10041
HMOX1	13148	4.71233	0.937711	5.02535
APOL2	13746	3.84328	0.78922	4.86972
DDB2	24277	6.04317	1.24761	4.8438
TRIM22	21277	4.86272	1.01323	4.79923
GADD45A	3162	24.0495	5.07691	4.73703
B7H6	25560	2.60143	0.562883	4.62162
TNFRSF10D	28437	10.0367	2.21191	4.53757
SLC9A1	56152	2.83863	0.62574	4.53644
EI24	15278	6.55603	1.48072	4.4276
CRABP2	6209	3.51327	0.797249	4.40674
ZMAT3	54646	4.92616	1.1215	4.39247
TRAF4	6954	5.37742	1.22844	4.37744
AVPI1	9835	5.21013	1.19732	4.35149
PNRC1	4451	4.31724	0.998304	4.32457
CCNG2	12857	3.96189	0.922918	4.29279
SMOX	38920	3.30825	0.790667	4.18413
TUBE1	16892	2.17349	0.528577	4.11196
XPC	33525	10.8963	2.65018	4.11153
NPC2	13442	3.40753	0.836335	4.07436
GPNMB	28414	3.23894	0.796143	4.06829
ISCU	6867	9.11134	2.25688	4.03714
MOSPD1	27636	2.03856	0.512245	3.97966
LOC645638	4902	3.20619	0.819469	3.91252
VAMP1	8440	4.23821	1.09364	3.87532
DHRS7	20712	4.18687	1.08107	3.87289
APOBEC3C	4561	2.57057	0.669348	3.84041
SQSTM1	31690	8.56221	2.24635	3.81161
FBXO22	31409	5.23969	1.37975	3.79756
ZNF337	22619	3.70729	0.977656	3.79202
CLP1	4122	4.04554	1.07183	3.77442
MRPL49	5187	5.74991	1.52961	3.75907
AKR1B1	16782	4.66013	1.24602	3.74001
TRIM5	21915	2.6334	0.713521	3.69071
BLOC1S2	12727	6.43503	1.74837	3.68059
EDA2R	43659	4.07569	1.11277	3.66265
PMAIP1	4347	9.16581	2.5062	3.65725
S1PR3	13564	3.91158	1.07834	3.62741
C21orf91	30420	1.9179	0.530487	3.61536
CHCHD7	6862	2.73648	0.761832	3.59197
FAS	25255	8.20633	2.28584	3.59007
CSDA	24278	9.15935	2.55231	3.58865
GRINA	3358	4.91032	1.3708	3.58208
TGS1	52215	4.33385	1.22269	3.54452
C3orf78	3966	4.61428	1.31173	3.51771
UBE2D1	35775	2.79999	0.797842	3.50945
GPC1	32381	2.28795	0.653889	3.49899
E2F7	44335	11.693	3.34277	3.498
CTSK	12234	7.12385	2.03815	3.49525
CES2	10648	3.16883	0.909471	3.48426
ZNF195	21296	5.35203	1.53802	3.47982
B3GALNT2	57249	2.35143	0.676774	3.47447
ABCA1	147244	2.76563	0.796623	3.47169
BTG1	5620	8.99097	2.59334	3.46695
RCBTB1	53638	2.64203	0.763835	3.4589
FAM53C	12195	4.87746	1.4188	3.43774
ATP6V1F	3047	4.66122	1.36312	3.41952
POLR2A	30238	6.9377	2.05145	3.38185
MORC4	59511	1.74956	0.521085	3.35753
GRN	7980	3.46233	1.03772	3.33648
RFK	9012	2.25727	0.680184	3.31862
NAMPT	36907	5.31458	1.61172	3.29746
C9orf47	5280	3.52606	1.07007	3.29517
HEXIM1	4785	4.98833	1.51792	3.28629
CLN8	22867	2.31337	0.707977	3.26758
FLJ43663	164644	9.99032	3.06046	3.26432
ZNF561	13915	3.68644	1.13371	3.25166
TP53INP2	9090	1.94998	0.600551	3.24698
NEU3	18794	1.87149	0.580907	3.22167
ZNF211	9613	2.12292	0.659316	3.21988
NADSYN1	48365	2.06823	0.64429	3.21009
SLC41A1	23941	2.10228	0.657042	3.19961
PCMTD1	81596	3.70994	1.16143	3.19429
XAF1	19809	2.26788	0.710042	3.19401
UPP1	19976	3.74152	1.17199	3.19245
P4HTM	17241	2.02412	0.634652	3.18934
RPL23AP53	23974	1.63372	0.512337	3.18876
DNAJA1	13854	8.79852	2.76707	3.17972
PLXNB2	32594	3.10653	0.978652	3.17429
ZNF79	20999	3.28571	1.03518	3.17405
IP6K2	29276	6.71318	2.11593	3.17269
ZFYVE1	57762	2.12643	0.674159	3.1542
STX6	49871	4.0116	1.2719	3.15402
PCNA	11670	10.9004	3.46079	3.14969
ETNK1	65533	3.03467	0.96361	3.14927
IGFBP7	79296	4.26599	1.35556	3.14703
GPRC5A	22645	1.71784	0.5471	3.1399
TOB1	5753	11.782	3.75724	3.13581
AP1AR	38317	2.47891	0.792638	3.12742
PAQR3	21489	2.5736	0.823468	3.12532
ARMCX1	4162	2.55326	0.81699	3.1252
PLK3	5632	6.38208	2.05475	3.10601
RPS27L	4203	14.4075	4.65282	3.09651
BDH2	22243	1.84163	0.594846	3.09598
C15orf57	11955	2.65638	0.862581	3.07957
SDC1	24637	2.61332	0.851571	3.06882
ORAI3	5855	1.56168	0.509641	3.06427
POLG2	19283	2.10482	0.690135	3.04987
CYB5D1	4537	1.81874	0.598374	3.03947
RRAGC	20326	3.34005	1.10165	3.03186
SDCBP	29692	5.4628	1.80191	3.03167
EPAS1	89302	1.74818	0.577101	3.02924
ZNF37A	29015	2.06387	0.681625	3.02787
MASP1	75938	2.20704	0.729234	3.02652
CCNG1	7446	10.1992	3.37784	3.01944
SRA1	8026	7.32129	2.42852	3.01471
TRIM21	8800	2.12852	0.707085	3.01027
RAP2B	6235	14.6057	4.865	3.0022
BAG1	12290	4.78889	1.59981	2.99341
DEDD2	19062	1.76838	0.592249	2.98587
NFKBIA	3245	7.08217	2.37373	2.98356
PTP4A1	11570	14.2756	4.79222	2.97891
DUSP11	17960	4.14438	1.39741	2.96576
ZNF436	10417	2.72408	0.919304	2.9632
KLHL21	12146	6.48707	2.18985	2.96234
MXD1	27904	1.76854	0.598511	2.9549
SLC5A3	32692	11.0869	3.7626	2.94661
CYB5R1	5404	2.11796	0.71911	2.94525
TMEM68	34566	1.97467	0.671189	2.94205
STX3	50824	3.68682	1.25388	2.94033
RAB9A	20705	3.79005	1.28924	2.93976
ZNF124	50042	1.87666	0.638815	2.93772
TRIM3	25847	2.55163	0.868982	2.93634
NKIRAS1	24966	1.68798	0.576293	2.92903
EPHA2	31751	4.24061	1.45121	2.92212
LAP3	30664	1.82933	0.62611	2.92174
SLC25A15	23050	1.85141	0.634868	2.91621
DGKA	22862	1.79085	0.614152	2.91597
BSDC1	29358	2.9258	1.00458	2.91246
C3orf52	31892	2.83223	0.976624	2.90002
WBP2	9722	1.4838	0.512232	2.89673
SLC35E3	19918	1.57477	0.544575	2.89174
DDIT3	3930	10.394	3.59772	2.88905
MRPL27	5335	8.79179	3.0455	2.88681
CCDC86	9133	2.17184	0.754752	2.87755
CHMP2B	28286	3.38607	1.17759	2.87542
C12orf49	22248	2.5605	0.890529	2.87526
HEXA	32743	3.18127	1.10772	2.87191
STAG3L4	18889	1.94865	0.679651	2.86713
PSMC4	10281	2.9619	1.0344	2.8634
TSKU	14914	3.33624	1.16789	2.85664
PLEKHB2	45006	4.25886	1.49099	2.8564
TRIM32	13999	7.89194	2.76332	2.85596
NXF1	13367	3.96623	1.38958	2.85427
ATMIN	11494	3.26129	1.1451	2.84804
SLC25A30	25063	1.70714	0.60175	2.83696
ASF1A	15095	2.31	0.816762	2.82824
TOM1	48720	1.83663	0.649619	2.82724
IL6	4856	2.34227	0.828751	2.82627
SLC19A2	22060	2.38197	0.844096	2.82192
MRI1	9760	2.70308	0.959858	2.81612
PARP14	50016	1.62419	0.579585	2.80233
RHBDD2	9928	2.89001	1.0317	2.80121
PRKAB1	13669	4.50695	1.61141	2.7969
UCHL3	56142	1.58859	0.570634	2.7839
GNPTAB	85371	1.64007	0.589304	2.78306
PANK1	66076	1.74271	0.626529	2.78153
DNPEP	14483	1.58165	0.569012	2.77964
ATP6AP1	7885	2.23323	0.803805	2.77832
KIAA0247	103552	4.30489	1.55918	2.761
SNX2	55053	2.52954	0.916357	2.76043
MARS2	3087	2.76905	1.00408	2.7578
BPGM	33037	1.39478	0.507944	2.74593
VEGFA	16278	5.35029	1.95248	2.74025
BAK1	7748	3.47557	1.26882	2.73921
NDUFB9	10885	4.90729	1.79152	2.73918
INPP1	28196	1.70468	0.623077	2.73591
AEN	10986	15.8612	5.80005	2.73467
MLLT11	8823	2.02661	0.741945	2.73148
ARMCX5	4990	1.70387	0.62546	2.72419
ANXA4	84470	2.69857	0.991306	2.72224
RRAGB	41098	1.36666	0.502579	2.71929
GABARAPL2	11531	3.89515	1.43357	2.7171
ISCA1	18028	3.00427	1.10945	2.70789
GEM	13063	5.82319	2.15147	2.70661
PDCD4	28212	1.54934	0.572619	2.70571
C9orf150	48048	1.83689	0.679769	2.70223
C14orf132	54474	2.11569	0.78387	2.69903
ZNF260	17660	2.62982	0.975512	2.69584
STARD5	11518	1.57351	0.58441	2.69248
GABARAPL1	10236	1.4637	0.545439	2.68353
IDH3A	21166	2.05528	0.767374	2.67833
ANGPTL2	35417	2.03503	0.76044	2.67612
HSPH1	25355	3.36285	1.25712	2.67504
ZNF383	17209	1.79607	0.671607	2.67429
FKBP4	10480	1.52879	0.573785	2.6644
HS1BP3	33301	1.38164	0.518878	2.66275
C12orf62	8335	2.59801	0.976821	2.65966
GXYLT1	63026	1.61922	0.608875	2.65936
ZNF222	7769	1.82027	0.684801	2.6581
SAV1	34664	4.02775	1.51811	2.65313
PLD6	5338	1.3778	0.520001	2.64961
PRDX1	11856	10.9951	4.15539	2.64599
TMEM107	3418	2.84701	1.0763	2.64518
NCDN	8988	1.61932	0.612365	2.64437
TNIP1	57718	2.26421	0.857446	2.64064
ZNF697	28391	3.47277	1.3163	2.63828
ABCD4	17788	1.89332	0.717817	2.63761
FLJ35776	3266	4.18392	1.58716	2.6361
RALGDS	51482	1.42629	0.541419	2.63436
CTSD	11241	9.70741	3.69277	2.62876
AK3	32487	2.01918	0.768269	2.62822
KIAA1737	19053	1.93305	0.736931	2.62311
BCAS2	14085	2.57721	0.985678	2.61466
PSME2	3282	3.92184	1.50094	2.61292
ZNF584	9630	1.38483	0.531261	2.60668
AKR1A1	19269	1.85717	0.713642	2.60238
FRMD8	26955	1.94863	0.749114	2.60125
CDC37L1	27029	2.12641	0.818785	2.59703
SCAMP3	6407	2.17077	0.839055	2.58716
ZNF845	21121	1.34919	0.521497	2.58715
HBP1	33569	2.82958	1.0942	2.58598
GPR125	128674	1.69563	0.65686	2.58142
HIST1H2BK	8566	2.89011	1.12065	2.57896
CD58	56560	1.37174	0.532889	2.57416
IDS	26590	2.09117	0.812513	2.57371
AIFM2	20668	1.55665	0.605309	2.57166
ZNF224	13998	2.2091	0.859289	2.57085
SGSH	11121	1.45958	0.567833	2.57044
GLRX	9025	2.5135	0.97829	2.56928
FAM214A	97303	1.71735	0.669256	2.56606
ZNF649	15818	1.69207	0.659518	2.56562
PLBD2	31088	1.40998	0.549862	2.56424
SNAP47	46236	1.86711	0.72897	2.5613
ZNF71	28881	1.92788	0.752727	2.56119
HBEGF	13761	2.34894	0.917727	2.55952
TMPPE	6386	6.07831	2.37668	2.55748
PREPL	44254	1.6471	0.64553	2.55155
FAM60A	45640	1.96187	0.770137	2.54743
SNHG15	3633	6.54784	2.57267	2.54515
CAMLG	13681	2.19859	0.863982	2.54472
PITX2	24700	1.38554	0.545039	2.54209
DDX24	30291	4.40718	1.73421	2.54132
AAMP	6042	2.18787	0.865226	2.52867
HSDL1	23057	1.38973	0.549768	2.52785
ZNF761	26289	1.69788	0.67185	2.52717
DUSP3	12880	3.68819	1.46008	2.52602
ZNHIT3	9190	2.90471	1.15028	2.52522
ZNF614	15104	2.18028	0.863722	2.52428
TCEB2	5883	4.04143	1.60853	2.5125
C7orf23	23554	3.55844	1.41898	2.50774
IDH1	18854	1.79247	0.715123	2.50652
DEM1	7782	1.83673	0.734188	2.50172
FOS	3457	2.18893	0.876544	2.49723
RGS2	3239	1.9613	0.785567	2.49667
PELI1	51820	1.41392	0.566619	2.49536
TRIM38	22282	3.85515	1.5458	2.49395
RND3	19471	50.0437	20.1054	2.48907
MYD88	4544	1.98911	0.799214	2.48883
CPEB2	67480	3.42402	1.37796	2.48485
CCDC90B	24876	2.39973	0.966115	2.4839
DHX32	44976	2.01641	0.812523	2.48167
SLFN5	24676	6.02203	2.42687	2.4814
C17orf48	13949	1.93196	0.779393	2.4788
FLCN	24976	3.68797	1.4883	2.47797
AARS2	14601	2.39324	0.966382	2.47649
PFKM	40532	1.25539	0.507347	2.47442
CALCOCO1	16406	1.29546	0.524496	2.46991
FAM210B	9736	2.97431	1.20442	2.4695
GNS	46005	2.31965	0.939726	2.46843
ATP6V0B	3371	4.49647	1.82183	2.46811
WDR77	9319	5.1102	2.07195	2.46637
ZNF814	19696	2.1497	0.871714	2.46606
TOR3A	14018	1.79935	0.731003	2.46148
GNAI1	84586	4.35511	1.76958	2.4611
GTF2B	38981	2.84475	1.15595	2.46096
MRAS	57888	1.618	0.658123	2.45851
COQ4	11561	1.93332	0.786858	2.45701
NTPCR	27850	1.5714	0.640753	2.45243
MRPS6	69512	6.61984	2.70324	2.44885
LRPAP1	28901	2.01502	0.823685	2.44635
RWDD4	19543	1.53126	0.626132	2.44559
SRXN1	6623	5.67398	2.32257	2.44297
RBBP9	10700	1.3193	0.540453	2.4411
NT5C3L	11190	1.4568	0.597406	2.43854
ITM2B	28959	3.57276	1.46573	2.43753
DPH1	13295	1.31512	0.539764	2.43647
STK38L	81813	1.42847	0.586365	2.43614
BCL2L1	58396	6.79048	2.78872	2.43498
MAP1LC3B	12580	3.28066	1.34759	2.43446
HTATIP2	20099	1.22128	0.50178	2.4339
NDUFB2	9966	2.45973	1.01197	2.43064
SRRD	8055	2.65749	1.09411	2.42891
DDX3Y	16372	4.47789	1.84642	2.42517
M6PR	9401	5.26705	2.17264	2.42426
PSMD3	17153	4.75603	1.96209	2.42396
NME1	8531	5.07396	2.09342	2.42377
LYPLA2	4384	1.78919	0.739192	2.42047
SLC38A7	18377	1.74495	0.721243	2.41936
SAC3D1	3925	1.43451	0.593868	2.41554
RDH10	30252	1.94776	0.807413	2.41235
PPT1	24761	1.86854	0.775375	2.40985
TIGD7	6632	1.47908	0.613861	2.40947
ZNFX1	32318	5.02327	2.08572	2.40841
CPEB4	71983	2.25075	0.934787	2.40777
PERP	19019	1.40238	0.582572	2.40722
ATP1A1	31602	5.00997	2.08159	2.4068
RIOK3	30313	3.77841	1.57119	2.40481
SNAPC5	7481	2.0716	0.861484	2.40469
C1orf31	10582	1.35073	0.561781	2.40437
TOLLIP	35295	1.36248	0.566898	2.4034
PRPF19	16042	4.25869	1.77645	2.3973
PGAP1	93727	1.33695	0.558004	2.39595
ITGA2	105454	4.40133	1.83836	2.39416
TGFBRAP1	62609	2.76312	1.15429	2.39378
B3GNT2	28605	2.58578	1.08035	2.39347
TRIM26	29040	4.3532	1.82002	2.39184
ZFYVE27	23787	2.91089	1.21727	2.39133
NOA1	14311	1.78376	0.746747	2.38871
CHMP7	18363	3.02959	1.2683	2.3887
MAPKAPK3	37436	1.43741	0.601826	2.38841
ZC3H12A	9860	3.15273	1.32007	2.38831
PSAP	35028	5.36373	2.24589	2.38824
F2RL2	7934	2.16657	0.907834	2.38653
RSL1D1	17388	4.57058	1.91559	2.38599
BNIP3L	30122	2.11492	0.886508	2.38568
ARL8B	58672	5.60034	2.34865	2.38449
SRSF8	4333	2.43094	1.01964	2.38412
SLC6A6	86752	4.69572	1.97043	2.38309
KCTD11	3055	2.05649	0.863168	2.38249
ACO1	66232	2.20075	0.924782	2.37975
C5orf62	18791	5.49135	2.30757	2.37971
ZNF354B	24471	1.74943	0.73541	2.37885
MLF2	5479	7.61745	3.20339	2.37793
RAB33B	22109	2.20396	0.926971	2.37759
EED	33980	3.81241	1.60584	2.37409
CTR9	28480	2.29095	0.965297	2.37331
AHSA2	10132	4.39016	1.85059	2.3723
ITPKC	23758	1.47556	0.622147	2.37172
SS18L2	4193	2.66807	1.12572	2.3701
CXorf26	5263	3.77081	1.59102	2.37006
TMEM127	15806	4.5006	1.90088	2.36764
ZNF783	22824	3.11573	1.31653	2.36662
IPO4	8700	1.27241	0.538147	2.36443
MGC2752	8997	2.07672	0.879286	2.36183
TRIB1	8082	2.41231	1.02171	2.36105
TRIM52	4734	1.69448	0.719121	2.35632
MAP3K12	19169	1.65823	0.704161	2.3549
MOB3C	9177	1.18596	0.504116	2.35255
TMBIM1	18364	4.19034	1.78234	2.35103
POLH	44383	3.12996	1.33316	2.34778
TNKS2	67082	3.85708	1.64319	2.34731
ATP6AP2	25673	1.77851	0.75788	2.34669
SLC35D1	55066	2.27014	0.967389	2.34667
NDUFA5	16876	2.3185	0.988963	2.34437
OSGIN2	26000	2.42534	1.03491	2.34353
GLRX2	9650	2.20121	0.942035	2.33665
C7orf41	27830	1.2782	0.547739	2.33359
PRNP	15438	4.23635	1.81599	2.3328
TMEM216	6504	1.23528	0.529916	2.33109
IMPA1	29439	2.48556	1.06703	2.32942
SNX16	42704	1.2825	0.550876	2.32811
CPSF4	18434	3.00399	1.29121	2.32649
RPAP2	89211	1.7242	0.74148	2.32535
UAP1L1	7038	1.94826	0.838094	2.32463
FAM83G	33680	1.77024	0.76162	2.32431
KCTD7	14349	1.75277	0.75438	2.32346
RBM24	12291	1.25271	0.539187	2.32333
YPEL5	13650	4.61207	1.98608	2.3222
C6orf115	14621	1.60119	0.68975	2.32141
RPP38	7075	2.5322	1.09187	2.31914
TPRG1L	5139	1.33615	0.576147	2.31911
DNAJB2	7583	1.96922	0.849896	2.31701
C12orf35	33691	2.47134	1.06691	2.31635
ANKRD46	39013	1.18893	0.513453	2.31556
RBM18	25310	2.97686	1.28587	2.31506
ZNF20	9055	1.49796	0.647853	2.31219
PQLC2	17055	1.95876	0.84765	2.31081
TFPI2	4321	3.74281	1.62193	2.30763
ZFP37	14823	1.32424	0.574266	2.30597
TMEM63B	27881	1.37379	0.596452	2.30327
TPP1	6696	2.89507	1.25724	2.30272
E2F6	21797	4.5048	1.95648	2.3025
ATP6V1B2	24504	5.43319	2.35972	2.30247
LUM	8311	10.2261	4.44197	2.30215
SOCS4	22363	3.27721	1.42423	2.30104
SLC16A1	44506	2.29175	0.995965	2.30103
C19orf24	3724	1.28567	0.559029	2.29983
C16orf57	20251	1.2765	0.555126	2.29948
INTS10	34669	1.99741	0.868665	2.2994
LTBR	7376	3.69196	1.60565	2.29936
EAF1	15057	3.57225	1.55469	2.29772
EDEM1	32292	4.28146	1.86342	2.29764
NKX3-1	4245	1.40022	0.610298	2.29432
MKNK1	46877	1.19053	0.519108	2.29341
RCL1	68231	1.40836	0.61433	2.29251
PDRG1	7126	2.37006	1.03555	2.2887
ZNF689	6983	1.40139	0.612818	2.2868
CGRRF1	28748	1.54684	0.67669	2.28589
COMMD5	3382	2.34491	1.02593	2.28564
NSFL1C	25531	4.66707	2.04225	2.28526
B2M	6673	21.889	9.59237	2.28192
PLEKHM2	50438	2.66347	1.16807	2.28023
ATP6V0E1	51138	3.52246	1.54493	2.28001
MAX	96336	1.64976	0.723696	2.27963
NCOA4	25627	10.5502	4.62902	2.27914
GDE1	20436	1.68566	0.739649	2.279
FYCO1	77913	1.28387	0.563492	2.27842
FAM50A	6530	2.41422	1.05963	2.27836
TMEM59	21763	2.2676	0.995425	2.27802
PLK2	6157	21.2385	9.32938	2.27652
NENF	13493	1.33454	0.586299	2.27621
ZNF84	26008	2.07881	0.914298	2.27367
OAF	18904	1.85829	0.817381	2.27347
CTSA	7868	3.68081	1.61951	2.27279
IFNGR1	21947	2.3784	1.04659	2.27252
TFAM	10722	3.50483	1.54252	2.27215
ZNF181	8295	1.3177	0.580028	2.27179
PLA2G15	15715	1.18597	0.522365	2.27039
ZNF2	18882	1.50047	0.662356	2.26535
SPG20	68543	2.51295	1.10992	2.26408
UROS	34691	2.03338	0.898157	2.26395
TRIM35	26431	2.46004	1.08692	2.26331
ZNF212	15959	1.96846	0.869878	2.26292
ALAS1	16228	3.03671	1.34273	2.26159
THUMPD2	43217	2.88636	1.27654	2.26108
PUS3	9737	1.71879	0.760198	2.26098
SARS	24290	5.31004	2.3496	2.25998
EAPP	23809	1.20641	0.534328	2.25781
ACAD8	12313	1.27655	0.565463	2.25753
IPO13	21217	1.17198	0.519243	2.25709
ZNF35	12051	2.65337	1.1757	2.25684
KLHL7	69686	1.67004	0.740201	2.2562
TOR1AIP1	37792	1.90026	0.842798	2.2547
GBP3	16190	2.32399	1.03155	2.25291
SDCCAG3	8681	1.52447	0.676808	2.25244
CRIPT	8557	1.886	0.837996	2.25061
S100A13	15293	3.76538	1.67404	2.24928
CLN5	10594	2.21912	0.986916	2.24854
ZBTB33	7645	2.10999	0.939709	2.24537
ALDH3A2	28845	1.35938	0.60545	2.24524
RNF6	9604	4.92446	2.1936	2.24492
LYAR	22468	1.79313	0.798892	2.24452
BCCIP	30161	2.82014	1.257	2.24355
TGDS	22204	2.24045	0.999014	2.24266
PRKAB2	17445	3.74743	1.67164	2.24177
PHTF1	61954	1.82605	0.815276	2.23979
MTERFD3	9861	1.3287	0.593428	2.23902
ABCF2	19395	2.33614	1.04476	2.23605
TPBG	4211	7.87016	3.52107	2.23516
MBTPS1	63149	3.26171	1.46023	2.2337
NFRKB	31821	1.48479	0.664854	2.23326
ZNF564	26173	2.79462	1.25241	2.23139
RPS19	11497	18.9904	8.51062	2.23138
PNPLA8	54568	1.58831	0.712152	2.2303
ZNF426	10623	2.7581	1.23681	2.23001
OXA1L	5268	7.6227	3.4185	2.22984
C1orf124	16308	2.61864	1.17444	2.22969
SPG21	26889	2.32742	1.04415	2.22901
PGBD1	21013	1.30598	0.586204	2.22786
RALGAPB	106019	3.32336	1.49357	2.22511
PNPLA3	23830	1.23094	0.55329	2.22476
IFRD1	54060	2.93765	1.32171	2.22261
ZNF441	17079	1.50013	0.675834	2.21967
HADHB	45718	1.63165	0.735157	2.21946
TTC19	30030	2.97628	1.34105	2.21937
ENOSF1	42339	3.06774	1.38266	2.21872
POLR2H	5170	3.5768	1.61259	2.21805
ZNF622	14267	4.62776	2.08888	2.21543
SYS1	14866	1.813	0.818452	2.21516
ATP6V0D1	43173	2.46141	1.1113	2.21489
FAM108B1	48781	2.89893	1.30921	2.21426
MANBA	129509	1.26759	0.572797	2.21298
COL3A1	38374	18.3619	8.30717	2.21037
CD276	30238	3.84908	1.74262	2.20879
PNP	8628	6.00895	2.72077	2.20855
ZNF670	44176	1.78062	0.806262	2.20849
NUTF2	24401	3.23643	1.46552	2.20838
AEBP2	82566	3.45118	1.56319	2.20778
C14orf166	15193	4.82538	2.18631	2.20709
KDSR	39536	3.90889	1.77125	2.20685
POLR2F	15646	2.13765	0.969049	2.20593
FAM55C	49047	1.90241	0.862688	2.20521
LY6E	3926	3.10486	1.40815	2.20492
CSF1	20384	2.62147	1.18925	2.20431
C20orf3	29846	1.96451	0.892501	2.20113
ATXN3	48070	1.58924	0.722284	2.2003
ZNF518B	17529	3.32112	1.51011	2.19926
SCD	17817	4.4658	2.032	2.19774
CASP7	51730	2.3721	1.07943	2.19755
CLTB	24085	1.79783	0.818266	2.19712
TMEM70	6642	2.53742	1.15515	2.19662
VPS37A	51133	3.23748	1.47429	2.19596
UFD1L	29275	2.8778	1.31077	2.1955
SMAD5	49887	5.90492	2.69023	2.19495
TEX10	50903	4.09563	1.86777	2.19279
TMED1	3870	1.1781	0.537939	2.19003
FADS1	17433	2.04848	0.935401	2.18995
PNO1	18090	2.31326	1.05664	2.18926
TRIM25	26140	3.52319	1.6096	2.18886
LOC100507178	29301	1.77792	0.812319	2.1887
NOP2	11444	2.54492	1.16301	2.18822
PLCD3	20884	1.55225	0.709809	2.18686
BRP44	20395	1.42263	0.650621	2.18657
ZNF550	9383	1.97358	0.902611	2.18652
MTO1	39726	1.64076	0.750987	2.1848
TOMM34	18344	3.10273	1.42112	2.1833
IFT20	7143	2.24218	1.02724	2.18272
RNF103	20485	1.73638	0.796076	2.18117
IMPDH2	5114	5.22906	2.39866	2.17999
CHAC1	3082	1.14457	0.525083	2.17979
LOC338799	8218	2.46027	1.12897	2.17922
FAM118B	51261	1.51037	0.693107	2.17913
LAMP2	43202	2.39164	1.09815	2.17788
IFIT3	13124	1.51423	0.695316	2.17776
ZNF434	18941	1.13811	0.522688	2.17742
SLC3A2	32872	3.63958	1.67209	2.17667
CHORDC1	22936	3.76906	1.73163	2.1766
TOPORS	12085	4.26998	1.96191	2.17644
GDNF	27004	10.0094	4.59942	2.17623
SLC5A6	12721	1.15115	0.529143	2.1755
PSMA4	8817	5.32429	2.44772	2.1752
ATP6V1G1	11159	5.5046	2.53096	2.17491
MAPKBP1	53422	2.1575	0.992829	2.17308
C3orf17	17264	4.46865	2.05862	2.1707
RNF149	33116	3.75596	1.73033	2.17066
LAMP1	26273	3.71951	1.71442	2.16954
LRP10	6332	4.76833	2.19804	2.16936
GATC	17316	2.63464	1.21561	2.16734
PPME1	83381	2.84668	1.31398	2.16646
SMEK1	52689	5.82949	2.69148	2.16591
CCNK	30114	5.67785	2.62253	2.16503
PLEKHF1	10057	1.45836	0.673908	2.16403
C9orf41	45438	1.68647	0.779473	2.1636
TIFA	10278	1.29979	0.600903	2.16306
KIAA0430	48798	1.9125	0.884272	2.1628
RPAP3	44130	1.60347	0.741491	2.16249
NDUFS5	8342	5.78952	2.67823	2.1617
ZC3HAV1	66200	2.62551	1.21597	2.15919
RNMT	37851	2.14539	0.993676	2.15904
CHMP1B	3060	8.67649	4.02153	2.15751
CCDC97	14695	1.74827	0.810661	2.1566
HSDL2	92497	1.56649	0.726465	2.15632
ZNF677	19474	1.13934	0.528575	2.15549
CDC34	10355	1.08757	0.504847	2.15426
EIF2C1	41090	1.50415	0.698484	2.15345
RNF114	17509	4.48659	2.08472	2.15213
OGFRL1	13497	2.65768	1.23566	2.15082
ZNF234	18753	1.26793	0.589554	2.15066
LAMTOR2	3785	1.22176	0.568354	2.14965
EIF4A3	11970	4.03709	1.8783	2.14933
CCDC127	13423	1.44469	0.672604	2.14791
C18orf32	6097	2.27053	1.0574	2.14728
LINS	33018	1.24207	0.57867	2.14642
HYAL2	5061	1.09831	0.511898	2.14556
ZNF782	37117	1.12337	0.523645	2.14529
ZNF706	8695	4.05363	1.88974	2.14507
SCML1	17514	1.08682	0.507163	2.14294
UNC119B	13613	2.76219	1.29002	2.1412
TSPYL5	4463	1.75309	0.818902	2.14078
ATP6V1A	65040	1.52829	0.714142	2.14004
KLHDC2	15070	1.89021	0.884267	2.1376
GCC2	60278	3.1933	1.49453	2.13666
BLCAP	10515	6.60675	3.09434	2.13511
SSR4	4338	2.69195	1.26088	2.13498
TKT	31408	5.62306	2.63504	2.13396
DDI2	43600	1.83088	0.858108	2.13362
CDIPT	4901	2.90528	1.36204	2.13304
LGALS8	34766	1.37313	0.644041	2.13205
TP53RK	5273	4.42806	2.07767	2.13126
C21orf59	10935	1.63178	0.765758	2.13093
CCRL1	5289	5.08704	2.38792	2.13032
SELRC1	12025	1.8964	0.89063	2.12928
SN	23595	1.32164	0.620944	2.12844
UPF3B	19003	1.26945	0.596452	2.12834
C2CD3	136585	1.19216	0.560397	2.12735
CHMP3	60068	2.13732	1.0048	2.12711
CYLD	59886	1.6883	0.793751	2.12699
GCC1	4973	2.53932	1.19398	2.12677
ZSCAN21	15247	1.08336	0.509749	2.12528
G6PD	16182	1.57927	0.743315	2.12463
ZNF542	11729	2.25405	1.06102	2.12442
C3orf19	20914	2.93471	1.38296	2.12205
ST13	32087	3.27544	1.54419	2.12114
DAZAP2	7994	4.13638	1.95028	2.12092
ZNF473	22820	1.55229	0.732066	2.12042
AKIRIN1	14822	7.51458	3.54412	2.1203
GSK3A	12399	2.08944	0.985531	2.12012
C12orf52	6565	1.17208	0.55318	2.1188
PLIN2	11846	3.70047	1.74794	2.11705
LRRC40	60877	1.71414	0.809714	2.11697
ZNF350	22487	1.65036	0.779721	2.1166
CCDC117	16622	3.07949	1.45565	2.11554
PPP1R2	29004	1.96155	0.927505	2.11487
FDX1	34948	2.2648	1.07092	2.11482
GBA	10415	1.1033	0.521885	2.11407
EPM2AIP1	7439	7.62797	3.60902	2.11358
OPTN	38195	2.37922	1.12645	2.11214
USP38	37072	2.48122	1.17577	2.11029
ZNF189	11780	5.05764	2.39754	2.10951
TXNL4B	9460	2.24789	1.06572	2.10927
ZBTB43	33203	3.3243	1.57653	2.10862
PPM1A	53336	3.33656	1.58276	2.10806
SAMM50	41152	1.69522	0.804608	2.10689
DEAF1	51516	1.10006	0.522203	2.10658
C9orf69	4305	2.07168	0.983492	2.10645
MTHFD2	16735	4.25378	2.01942	2.10644
SPTSSA	29325	2.52951	1.20101	2.10615
SNRK	64631	2.90613	1.38004	2.10583
NDUFA4	8234	5.02619	2.38749	2.10522
NKRF	17547	1.44016	0.684173	2.10496
MAF1	3211	1.92021	0.912388	2.1046
IGF2R	137453	2.94251	1.39824	2.10444
UTP14A	23642	1.60135	0.761197	2.10373
LSM3	19642	2.16805	1.03062	2.10364
LAMTOR1	6096	5.70761	2.71505	2.10221
C6orf57	21982	1.08373	0.51558	2.10196
SLC36A1	44778	2.08314	0.991316	2.10139
BRF2	6034	2.97651	1.41648	2.10134
HPS5	43505	2.3405	1.11389	2.10119
TM7SF3	42834	1.11286	0.529763	2.10068
TEX264	33118	1.11	0.528514	2.10023
VAT1	7838	6.24007	2.97184	2.09973
SDHA	38459	1.78176	0.848654	2.09951
TBC1D7	23604	1.26482	0.602686	2.09864
ZFP90	27379	1.3572	0.646772	2.09842
HINFP	13533	1.5602	0.743527	2.09838
APOL6	20033	1.55523	0.741294	2.09799
BYSL	11820	3.55414	1.69474	2.09716
SERPINB1	8348	1.7136	0.817146	2.09705
SPATA2	12152	2.05447	0.980561	2.0952
GLMN	52612	1.05161	0.502083	2.09449
CEP120	78708	1.29554	0.61863	2.09421
LOC100506710	10506	2.24083	1.07004	2.09416
UBA5	23655	2.65786	1.26923	2.09407
SLC30A1	3719	6.51152	3.10965	2.09397
PSMA6	25109	3.86008	1.84386	2.09348
ZNF765	16866	1.1681	0.558192	2.09265
TAPBP	14693	1.07744	0.515073	2.09182
ZNF841	31300	2.73414	1.30744	2.09122
PI4K2A	35745	3.35156	1.6029	2.09094
ZNF880	15877	1.22193	0.58467	2.08995
FAM120AOS	7093	1.15543	0.553017	2.08932
NOP16	4309	3.44606	1.6505	2.08789
ZNF767	77637	2.54344	1.21949	2.08566
ZNF227	24731	1.09021	0.522736	2.08558
ZNF197	23453	2.62004	1.25651	2.08517
PGBD3	9209	3.53635	1.69597	2.08515
LOC550643	88287	1.0523	0.504828	2.08447
C18orf21	6663	5.05103	2.42319	2.08445
MED28	9888	5.78265	2.77428	2.08438
C12orf73	7013	2.22438	1.06721	2.08429
NIT2	20917	1.62345	0.779422	2.08289
FAM32A	6623	2.31332	1.11064	2.08287
PSMB1	18214	8.84722	4.24859	2.08239
PPP1R3C	4662	16.0384	7.70579	2.08134
POLR2C	9371	4.22272	2.02903	2.08115
RDH11	18992	2.38694	1.14731	2.08047
ZNF606	26274	1.59064	0.764653	2.08021
SMG8	5241	1.83599	0.882709	2.07995
RFX5	6654	1.27216	0.611831	2.07927
RAB4A	33640	2.31755	1.11496	2.07859
IARS	83414	4.156	2	2.078
AKAP8L	38975	2.34661	1.12942	2.07771
SUPT7L	12771	2.54594	1.22684	2.0752
ZNF192	15521	5.18427	2.49842	2.07502
SPNS1	9774	1.44328	0.695788	2.07431
TXLNG	58088	1.05381	0.50812	2.07394
MAD2L1BP	11410	1.47992	0.713606	2.07386
ZNF772	7985	2.45107	1.18192	2.0738
TCP11L1	34147	2.3037	1.11095	2.07363
DDX27	24783	2.05536	0.991225	2.07356
CEP68	30648	1.53474	0.740346	2.073
BOD1	9519	6.13387	2.9622	2.07071
CRYZ	27921	1.78505	0.862425	2.0698
TIRAP	11847	1.22425	0.591611	2.06935
KIAA1191	15744	3.62554	1.75597	2.06469
ELOF1	6194	2.47093	1.19676	2.06468
C12orf29	14670	2.54887	1.23462	2.0645
TMEM115	4760	3.05416	1.47992	2.06373
RPL39	5138	13.0579	6.32747	2.06368
ECHS1	10922	1.62042	0.78535	2.06331
RELT	21115	1.10721	0.536793	2.06264
RPS24	23054	8.66176	4.19999	2.06233
UNC45A	23914	1.36405	0.661615	2.0617
LSM10	4463	2.14718	1.04147	2.06168
NCS1	64727	1.64057	0.795846	2.06142
FASN	19893	1.25034	0.606977	2.05995
POLR1C	4470	4.09904	1.99021	2.0596
SIKE1	11204	2.2534	1.09422	2.05937
PQBP1	5228	1.72887	0.839638	2.05907
LEO1	33737	2.35096	1.14296	2.0569
LAPTM4B	77022	1.2132	0.589832	2.05686
CASP6	14845	1.31369	0.638859	2.05631
CEP164	85412	2.03107	0.987742	2.05628
GLRX3	44008	3.62281	1.76292	2.05501
BRAP	43841	1.92315	0.936028	2.05459
ARNTL	109488	1.38889	0.676052	2.05441
MRPL42	36283	2.50903	1.22214	2.05298
GTF3C6	9329	2.30073	1.12074	2.05287
LOC100507246	7585	12.0844	5.88674	2.05282
SYF2	10247	2.10374	1.02485	2.05273
TXNL1	35868	4.54963	2.2164	2.05271
ZNF121	18918	4.53445	2.20945	2.0523
LDB1	12886	2.40513	1.17219	2.05183
MFGE8	14750	3.58533	1.74855	2.05046
DCP1B	58464	1.77608	0.866462	2.04981
SAFB2	35929	2.90856	1.41894	2.04981
BTBD10	75283	2.39034	1.16633	2.04945
PTRH2	10190	9.09201	4.43775	2.04879
HSPA9	20748	8.25903	4.03233	2.0482
LSG1	31690	2.3392	1.14221	2.04796
SNX3	49748	1.98118	0.967462	2.04781
ERV3-1	16392	2.00993	0.98209	2.04658
TIMP3	62227	9.79006	4.78372	2.04654
MKLN1	386544	2.14287	1.0472	2.04629
PPIF	7870	5.07626	2.48095	2.0461
NOB1	13056	3.3237	1.62465	2.04579
RSBN1	50617	2.44593	1.19594	2.04519
SRP14	3499	11.1179	5.43806	2.04446
SLC25A44	18858	3.04429	1.4891	2.04438
KIAA1919	9780	1.95555	0.956576	2.04432
MFN1	45529	1.43937	0.704169	2.04407
PRR14	5494	1.76419	0.863111	2.04399
SMARCD2	10911	2.93142	1.43471	2.04321
PSAT1	32951	1.29779	0.635264	2.04291
TMX4	38678	1.43978	0.704779	2.04288
CCT7	18787	5.44133	2.66375	2.04273
CXorf38	20647	1.86748	0.914445	2.0422
TTPAL	18698	1.695	0.830097	2.04193
SMCR7L	15854	2.91979	1.42999	2.04183
C1orf216	5314	3.10071	1.51917	2.04106
SREBF1	25663	2.16539	1.06112	2.04066
ATG14	45468	1.57336	0.77123	2.04007
PLAA	44101	3.39781	1.66637	2.03905
TP53	19144	1.575	0.773302	2.03672
ZNF226	12624	2.39585	1.17636	2.03666
CEP250	56581	1.8046	0.886147	2.03646
DDRGK1	14284	2.18247	1.07207	2.03575
GNPDA2	24445	1.81027	0.889377	2.03544
COQ10B	21621	3.92546	1.92895	2.03502
PAIP2	27891	3.10996	1.52848	2.03467
ACOX1	37927	1.64068	0.807157	2.03267
2015-03-05	62802	2.28934	1.12633	2.03257
SNX33	9621	2.43459	1.19834	2.03164
TRAPPC2L	4015	2.05676	1.01243	2.03151
ZNF394	7024	2.66543	1.31246	2.03087
ENTPD7	51740	3.20854	1.58007	2.03063
ZDHHC4	11546	1.15907	0.570934	2.03013
MRPL39	21834	3.17003	1.56154	2.03007
PI4KB	35919	2.67678	1.31933	2.02889
DCN	37772	3.74019	1.84364	2.0287
FLAD1	9818	1.70329	0.840283	2.02704
NOL6	12591	1.65595	0.817526	2.02556
C1orf109	8951	1.73776	0.857962	2.02545
MCART1	26779	2.1202	1.04691	2.0252
LOC100506713	27212	1.3547	0.668984	2.02501
FADS2	39113	1.7157	0.847338	2.02481
C18orf8	28283	1.7861	0.88245	2.02402
ZNF720	48337	1.13152	0.5594	2.02274
TAF8	30394	1.62521	0.803655	2.02227
SMCR8	12777	2.87708	1.42342	2.02124
MRM1	7383	1.26536	0.62613	2.02092
SP100	129447	2.08585	1.03248	2.02023
LYSMD4	6015	1.09489	0.542232	2.01923
IFNAR1	34915	1.67226	0.829011	2.01717
PAF1	5410	2.33122	1.15871	2.01191
SUGT1	35603	2.53015	1.25848	2.01048
CCNJ	17467	2.51508	1.25143	2.00976
TMEM64	23911	2.28389	1.13667	2.00928
MOCS2	11704	2.219	1.10479	2.00853
RBM34	30074	3.06893	1.52808	2.00836
CHCHD4	12795	1.11431	0.555009	2.00773
ZNF480	28749	1.68122	0.837587	2.00722
SAP18	8572	5.57601	2.77824	2.00703
CCRN4L	30153	4.24169	2.11354	2.00691
ZBTB5	27308	2.74879	1.36969	2.00687
SUPT4H1	7025	8.00068	3.98797	2.0062
NDFIP2	74954	2.32104	1.15764	2.00498
C6orf211	17811	1.77286	0.884424	2.00454
PEX16	8455	1.06174	0.529908	2.00363
RUSC1	10270	1.13234	0.565334	2.00296
NOL8	28237	2.31014	1.15342	2.00286
PLEKHA8	89985	1.33199	0.665178	2.00246
ZNF45	22636	1.40322	0.701013	2.0017
HCCS	11799	1.79337	0.895927	2.00169
PRR13	4995	5.46819	2.73268	2.00104
TMEM14C	8215	3.76912	1.88374	2.00087
TOR1B	8129	1.21825	0.608945	2.00059
SNHG4	9433	11.3283	5.66375	2.00014
KIAA0913	16175	1.53735	0.769378	1.99817
MEX3B	4234	1.026	0.513545	1.99788
NARS	21284	3.562	1.78322	1.99751
YIPF3	5164	3.88406	1.94482	1.99713
SLC39A6	20864	2.26695	1.13515	1.99705
TYW5	26826	1.58976	0.796095	1.99695
IMP4	3709	2.02023	1.012	1.99627
MTA2	8638	5.92187	2.96666	1.99614
ZNF770	9956	4.77607	2.39507	1.99413
RNF138P1	5701	4.43256	2.22292	1.99403
HEBP2	9247	1.86903	0.937342	1.99397
BCAP31	24255	1.51177	0.758172	1.99397
RGL1	292459	1.17086	0.587496	1.99297
PFKFB3	90665	2.14598	1.07692	1.9927
GSR	49907	1.7362	0.871352	1.99254
SELT	27169	2.56769	1.28877	1.99236
ZNF675	34310	1.98257	0.995101	1.99233
IFIT5	6435	2.32828	1.16936	1.99107
PCYT1A	49332	2.031	1.02031	1.99057
SNRNP27	11294	4.16122	2.0912	1.98987
TYW3	33525	2.04397	1.02737	1.98952
DCAF17	50802	1.31542	0.661183	1.98949
IKZF5	15115	2.47989	1.24715	1.98845
NRIP3	23474	1.76008	0.885159	1.98843
GUF1	22265	2.21284	1.11307	1.98805
UBN2	76752	1.43628	0.722549	1.9878
ZNF256	6877	2.28561	1.15035	1.98688
C15orf17	7135	3.6715	1.84792	1.98683
SC5DL	20732	1.64472	0.827874	1.98668
NAPA	27625	2.17869	1.09668	1.98662
ANKRD39	10033	2.65683	1.33847	1.98498
RPUSD3	6170	1.38164	0.696234	1.98445
AIP	8075	1.33569	0.673174	1.98417
MRPL50	8671	2.73121	1.37652	1.98414
LOC100505738	5410	1.98388	1.00048	1.98293
SALL1	15298	1.864	0.940497	1.98193
CPOX	14166	1.29587	0.653969	1.98155
BTN2A2	11777	1.03916	0.524419	1.98155
NPC1	55119	3.45229	1.74255	1.98117
AMACR	21130	1.60048	0.80807	1.98062
PSMA3	27205	3.5799	1.80764	1.98043
ZNF322	25370	2.77464	1.40134	1.97999
CSK	21115	1.83975	0.929549	1.97919
FAM102A	39952	1.63984	0.829099	1.97786
CCDC47	28479	6.19129	3.13284	1.97625
AHSA1	11443	3.12684	1.58279	1.97552
TMEM170A	17662	1.87054	0.946992	1.97524
CEP95	30905	3.37718	1.71022	1.97471
NFYC	80034	1.9676	0.996603	1.97431
WDR75	34106	3.22876	1.63587	1.97373
C10orf32	10752	1.76444	0.894592	1.97234
CHMP4B	43064	3.42986	1.74032	1.97082
TBC1D22B	75199	2.20292	1.11783	1.97071
KIAA1586	8640	3.06539	1.55548	1.9707
RNPEP	23510	2.47561	1.25643	1.97035
CLDN12	12621	4.1069	2.08608	1.96872
MIER3	32526	3.28289	1.66764	1.96858
NDUFV3	16396	2.5615	1.30167	1.96786
INTS8	57188	1.67255	0.850216	1.96721
STOM	31193	5.33545	2.71363	1.96617
BNIP3	14232	2.31356	1.17672	1.96611
TSC22D4	12761	1.5384	0.78307	1.96458
SLU7	17521	1.94404	0.989878	1.96392
UROD	3537	3.913	1.99276	1.96361
SKP1	20643	6.39393	3.25667	1.96333
TMEM14B	9220	3.33865	1.70098	1.96278
ZNF555	19040	1.10398	0.562491	1.96266
ZNF621	14668	2.80398	1.42867	1.96265
CYB561D1	6406	1.8394	0.937513	1.962
SERINC1	28460	5.651	2.88039	1.96189
PRDM1	23620	5.40789	2.75771	1.96101
ATP6V1E1	36686	2.72724	1.39079	1.96093
ZNF300	10592	1.05399	0.537522	1.96083
MTFMT	28128	1.72605	0.880749	1.95975
CISD1	20125	1.83604	0.937987	1.95743
HSPE1	3467	6.40638	3.2732	1.95722
ACTR6	23628	1.15156	0.588368	1.95721
ATOX1	15828	2.4711	1.26267	1.95704
GPCPD1	66593	2.32194	1.18702	1.95611
RB1CC1	92009	1.84184	0.941738	1.95579
ZNF746	25015	2.98765	1.52761	1.95577
ZNF740	10120	2.75787	1.41028	1.95555
SRI	21877	2.02576	1.03611	1.95516
ATP6V1C1	52038	2.47333	1.26565	1.9542
NUDT4	25324	8.76298	4.48515	1.95378
ZNF498	15460	2.79711	1.43187	1.95347
CNPY2	5916	2.37423	1.21581	1.9528
FBXO33	36128	1.69373	0.867543	1.95233
KLHL11	11831	1.38326	0.708592	1.95212
TOR1A	11221	2.59518	1.32963	1.95181
PCDHG	18173	8.07544	4.13876	1.95117
FAM26E	6902	1.15728	0.593199	1.95091
SDC4	23136	10.6294	5.45105	1.94997
PSMB2	42303	4.1814	2.14435	1.94996
RBM41	56940	1.11524	0.571988	1.94976
TXN	12829	8.85493	4.54179	1.94966
ZNF764	4558	1.28613	0.659737	1.94946
FLRT2	97783	2.17075	1.1137	1.94913
COMMD8	12866	1.48853	0.763956	1.94845
FTH1	3376	52.9256	27.1665	1.94819
PSMC1	16073	4.22377	2.16824	1.94802
RSAD1	7147	1.35364	0.694918	1.94791
STRADB	29183	1.00038	0.513626	1.94768
PIAS4	30319	1.02376	0.525661	1.94757
MED21	7200	2.7072	1.39017	1.94739
ATP1B3	49913	4.25903	2.18741	1.94707
PAR5	3373	1.13305	0.582119	1.94642
FAM134A	7259	3.89501	2.00117	1.94637
NFKBIZ	33036	2.80878	1.44314	1.9463
VPS4B	33328	3.2775	1.68447	1.94572
RRP9	8477	1.17321	0.603048	1.94547
STX17	67904	1.08733	0.559279	1.94416
SUGP1	44000	1.17741	0.605622	1.94413
MMADHC	18184	5.40409	2.77992	1.94397
DVL2	9203	1.71038	0.880002	1.94361
BCKDHA	27217	1.00914	0.519281	1.94334
PRDM10	103130	1.1515	0.592575	1.94321
NDUFS6	14672	3.52275	1.81305	1.943
CLNS1A	21656	2.33041	1.19951	1.9428
RNF11	37175	3.38398	1.74182	1.94278
DUSP10	40753	6.87592	3.54045	1.9421
ZNF708	38250	2.01741	1.03895	1.94178
FAM180A	19249	7.93628	4.08804	1.94134
WIPI2	43652	2.4405	1.25746	1.94082
GEMIN4	7841	2.49035	1.28327	1.94063
CSRNP1	11761	4.96549	2.55875	1.94059
AP1S1	6872	2.71972	1.40153	1.94054
FAM206A	6565	1.1064	0.570797	1.93834
CDR2L	18166	1.43608	0.740885	1.93833
MBD4	9060	3.77472	1.94794	1.9378
GALNT11	96650	1.04923	0.542081	1.93556
MORC2	41588	1.35513	0.700249	1.93521
PINX1	74416	1.47887	0.764341	1.93483
RNF14	23455	2.38727	1.23406	1.93448
G3BP2	30715	4.48498	2.31869	1.93427
EDNRA	64038	1.02624	0.530623	1.93403
ZNF484	31940	2.05005	1.06018	1.93368
RPL19	4445	22.526	11.6511	1.93338
ZNF330	13802	3.47233	1.79658	1.93274
CD55	39495	2.56345	1.32656	1.9324
LOC100506866	97391	1.02086	0.528511	1.93158
OSR2	7696	1.20176	0.622167	1.93157
ZNF329	24454	1.27374	0.659502	1.93137
ARIH2	66691	2.44476	1.26606	1.931
NAPB	47001	2.17222	1.12512	1.93066
APTX	29036	2.75636	1.42803	1.93018
FAM208B	78903	2.39483	1.24095	1.92984
RHOQ	41961	3.27661	1.69901	1.92854
SOD1	9309	5.10821	2.64946	1.92802
WDR43	53548	6.0105	3.11816	1.92758
ZBTB10	36163	1.32201	0.685869	1.9275
BBS2	35750	1.62672	0.844376	1.92654
DCTN6	27343	2.06792	1.07354	1.92626
TRAPPC6B	22620	1.63136	0.84727	1.92543
CNPY3	10149	2.03581	1.05754	1.92504
TMEM2	85519	4.07792	2.11836	1.92504
KDM4B	184485	1.45052	0.753796	1.92429
GHITM	14127	4.23064	2.1987	1.92416
ZNF771	11182	1.49986	0.779872	1.92321
YTHDF3	44226	4.811	2.50216	1.92274
HSPA4	53048	4.12487	2.14684	1.92137
CYBASC3	13536	1.28372	0.668172	1.92124
ZIK1	8131	1.70984	0.890106	1.92094
SF3B14	8861	2.73185	1.42231	1.92071
TMED3	11699	3.52414	1.83485	1.92067
AZI2	26774	1.9662	1.02378	1.92053
EIF2B4	6106	2.30521	1.20038	1.9204
DUSP14	23638	6.38433	3.32517	1.92
HEXB	36145	1.43121	0.745616	1.9195
CSRNP2	22467	2.28387	1.19018	1.91893
PGPEP1	29356	0.984145	0.512963	1.91855
MAT2B	16098	3.26795	1.70418	1.91761
TTC5	16853	1.17377	0.612126	1.91753
UBXN2A	60318	1.19646	0.624706	1.91524
C9orf156	18081	1.58269	0.826441	1.91507
SCYL3	41273	1.94876	1.01763	1.915
NOLC1	11695	3.57193	1.86557	1.91466
ACAT2	17099	1.69722	0.887431	1.91251
KANSL2	29041	3.97444	2.07829	1.91236
KLHL18	63977	1.48323	0.775903	1.91162
UTP18	37396	3.05148	1.59717	1.91055
PANX1	53044	2.65457	1.38978	1.91006
CEBPZ	29966	2.59143	1.35702	1.90965
CASP3	21780	3.68452	1.92966	1.90941
RPL18	3846	13.7295	7.19438	1.90836
TMTC3	57592	1.39542	0.731236	1.9083
ADRM1	5892	3.58337	1.87779	1.90829
RPL7L1	7061	5.32322	2.79066	1.90751
NDUFA13	11995	2.58592	1.35568	1.90747
RFX7	152753	2.38409	1.2499	1.90742
RHBDD3	8071	1.21826	0.639115	1.90617
SLC25A37	43701	1.76363	0.925234	1.90614
CLTA	21207	7.94993	4.17337	1.90492
UBQLN2	3418	4.08616	2.1453	1.9047
AGXT2L2	24264	2.55269	1.34037	1.90447
TXN2	14595	1.74585	0.916856	1.90417
CMTM6	21600	2.41775	1.27008	1.90362
ZNF32	5020	1.28873	0.677354	1.90259
FAM96A	21447	1.64763	0.866065	1.90243
RUFY3	103683	2.40423	1.26401	1.90207
RAB11FIP2	41688	1.54955	0.815348	1.90048
HARS	17482	2.32057	1.22127	1.90013
ZNF266	22964	1.67503	0.881591	1.90001
CRTC2	10985	2.43959	1.28449	1.89927
CBR4	22727	1.20029	0.63205	1.89904
GPN2	10997	2.93647	1.54739	1.89769
NOSIP	24836	1.13974	0.600731	1.89726
ZNF528	20537	1.03169	0.544016	1.89643
ZNF248	28588	1.12424	0.593092	1.89556
MGRN1	66151	1.60994	0.849362	1.89547
ZNF202	17367	3.0844	1.62768	1.89497
KRR1	14000	4.2261	2.23018	1.89496
RPF2	43504	1.61507	0.852357	1.89483
FAT1	136051	6.52668	3.44464	1.89474
FADS3	18009	1.25796	0.664053	1.89437
FMR1	39179	1.52547	0.805309	1.89427
BVES	40351	1.44756	0.764721	1.89293
IPMK	76417	1.11891	0.591172	1.8927
MGST1	17269	6.35794	3.35974	1.89239
ZNF567	31924	1.05439	0.5572	1.8923
TNFAIP1	11488	3.33501	1.76261	1.89209
ZNF432	15397	1.14545	0.605439	1.89193
FBXO30	16650	5.17181	2.73382	1.89179
HMGCS1	24103	2.5811	1.36484	1.89114
KDM3A	51569	2.42657	1.28327	1.89093
GET4	19881	1.33958	0.708544	1.89061
C6orf70	29897	1.02239	0.540818	1.89045
XPA	22501	2.27752	1.20478	1.8904
CRYAB	3124	3.87435	2.05003	1.8899
ZNF417	10837	1.56033	0.826045	1.88892
LITAF	39745	1.67375	0.886266	1.88854
FECH	41897	1.04744	0.554862	1.88775
MXD4	14580	1.05065	0.556657	1.88743
LIN7C	12362	3.342	1.77149	1.88655
HMGXB3	52538	3.83006	2.03078	1.886
WDR74	7246	2.01655	1.06942	1.88565
GYG1	36262	2.47709	1.31393	1.88525
CBX6	8011	1.69088	0.896998	1.88504
BMS1	52432	2.26239	1.20042	1.88467
ABCC10	22872	1.12525	0.597216	1.88416
MBD6	7273	2.22156	1.17927	1.88384
IL10RB	30849	1.48446	0.788053	1.88371
PATL1	32320	4.27575	2.27011	1.8835
MTF1	50054	2.42166	1.2861	1.88295
ASB13	27739	1.27223	0.675727	1.88276
DEXI	13510	1.67342	0.88901	1.88234
CCNB1IP1	21929	3.19931	1.69972	1.88226
UBXN4	43445	3.64051	1.93485	1.88155
TXLNA	18542	5.67303	3.01524	1.88145
BRMS1	7779	1.34205	0.713313	1.88143
PEX3	39834	1.04421	0.555144	1.88097
HLA-E	4800	1.51361	0.804779	1.88078
PRPF18	43930	2.02607	1.07731	1.88068
ZNF780A	21787	1.74705	0.928993	1.88058
POLM	10283	1.71048	0.909828	1.88
TMCO6	5978	0.953279	0.507117	1.8798
ZXDB	5642	1.33294	0.709275	1.8793
LOC100505854	13495	1.38779	0.738567	1.87903
TROVE2	32355	2.90542	1.54638	1.87885
LOC100507501	7965	1.09666	0.58373	1.87871
TRAF3IP2	47332	3.70981	1.97477	1.8786
ACVR2A	85824	1.42212	0.757085	1.87842
MLEC	14719	4.45559	2.37232	1.87816
CRTAP	33816	2.84411	1.51446	1.87797
PDLIM4	15797	1.91569	1.02022	1.87772
MOV10	26321	1.7752	0.946099	1.87634
ZNF543	10280	1.81526	0.967558	1.87613
RPL37	3958	29.1317	15.5292	1.87593
SFT2D2	16834	4.06791	2.16894	1.87553
IGFBP6	4693	3.07805	1.64123	1.87545
RBM48	8737	2.23008	1.18925	1.8752
ZNF669	4411	2.86978	1.53045	1.87512
ABHD10	14383	1.72752	0.921524	1.87463
DCTN5	32382	3.07116	1.63867	1.87418
ADAR	45923	3.74551	1.99927	1.87344
ZBTB40	79307	1.24335	0.663838	1.87297
CDC40	51799	1.8982	1.01365	1.87264
RNFT1	12395	1.13466	0.606131	1.87197
RANBP10	83551	1.02252	0.546232	1.87195
ABHD13	15841	2.18937	1.16964	1.87183
ATG13	58743	1.79596	0.959616	1.87154
CYB561D2	3200	1.04369	0.557711	1.87138
C14orf129	7542	1.00953	0.539794	1.87021
POLR1A	79828	1.94705	1.04232	1.868
RPS4X	4689	16.4512	8.80761	1.86784
NDUFB4	6131	5.68353	3.04404	1.8671
ZNF239	18274	1.01117	0.541766	1.86643
CCDC43	12361	2.0935	1.12178	1.86623
CNP	10996	2.34271	1.25586	1.86542
RIT1	13577	2.8848	1.54698	1.86479
PES1	30389	1.14666	0.614913	1.86475
C14orf118	50876	4.02698	2.15989	1.86444
ATP5S	13900	1.38956	0.74553	1.86386
RCN1	14796	10.3296	5.54362	1.86333
CTU1	10785	1.31881	0.707775	1.86332
GSTO1	13271	8.15226	4.37691	1.86256
TRIM13	21461	3.15941	1.69687	1.8619
FTSJ3	8239	3.90724	2.09906	1.86142
DAGLB	38897	2.11752	1.13763	1.86134
ZNF408	5150	1.72174	0.925256	1.86083
SMARCA5	44027	3.33829	1.79418	1.86062
POP1	42549	2.0798	1.11781	1.8606
ZNF274	30532	1.46405	0.787144	1.85995
CAT	33136	1.09252	0.587778	1.85873
GSTA4	17433	1.08239	0.582498	1.85819
FBXO31	62767	1.3598	0.731868	1.85799
ZMAT2	6208	4.26474	2.29554	1.85784
SQRDL	56224	0.93685	0.504395	1.85737
CALHM2	5620	2.14021	1.15245	1.8571
CCBL2	57188	1.32857	0.716014	1.85551
CCDC92	36209	1.78861	0.964375	1.85468
DLD	30058	2.74753	1.48141	1.85467
ZNF597	7381	1.02205	0.551146	1.85441
AIFM1	36524	1.00968	0.544655	1.8538
IGHMBP2	36751	0.999645	0.539403	1.85324
C16orf70	38528	1.43061	0.772064	1.85297
MRPL10	8270	4.0722	2.19787	1.85279
LMTK2	102748	1.21336	0.654896	1.85275
ATG9A	10260	1.43638	0.775729	1.85165
NSDHL	38397	0.972607	0.525316	1.85147
ADI1	21661	2.46506	1.33181	1.85091
C10orf118	52391	1.13655	0.614134	1.85065
TWF2	10558	1.7918	0.968372	1.85032
NGLY1	71096	1.30055	0.703091	1.84976
GCAT	9272	1.10696	0.598742	1.84881
CTAGE5	85922	1.13457	0.613802	1.84843
TNIP2	14717	1.45683	0.788321	1.84802
MKS1	14170	1.0149	0.549306	1.8476
ZNF92	27231	3.02588	1.63774	1.84759
TRAFD1	28060	1.55647	0.84249	1.84746
DNTTIP2	9749	5.02611	2.72066	1.84739
ERCC5	30161	2.43362	1.31734	1.84737
RNPC3	29282	2.4272	1.31424	1.84685
RAB5A	38096	4.2104	2.27986	1.84678
ZDHHC5	33186	3.18575	1.72532	1.84647
PCYOX1	23087	1.23013	0.666259	1.84632
STAM	72698	3.14904	1.70564	1.84625
NR1H2	6583	1.5199	0.823244	1.84623
ZNF586	10965	3.12285	1.69272	1.84487
PAIP1	31152	4.11005	2.22818	1.84458
EBPL	30814	1.38325	0.749927	1.84451
CHMP2A	3554	2.32482	1.26041	1.8445
BTN2A3P	9198	1.27974	0.694092	1.84376
SGK196	29667	2.52963	1.37227	1.84339
PCMTD2	20532	1.2293	0.666948	1.84317
HSF2	33569	2.13868	1.16039	1.84307
PSMD6	12890	5.72117	3.10463	1.84279
RNF139	13852	2.58473	1.40271	1.84267
RPL34	9918	10.1005	5.48288	1.84219
GNB5	70443	0.935371	0.507812	1.84196
TUBG2	7759	1.67963	0.911913	1.84188
TRMT11	52845	1.3842	0.751568	1.84175
ZNF317	23036	3.87701	2.10528	1.84157
METTL13	16096	1.924	1.04476	1.84157
MMP1	8326	30.0111	16.3023	1.84091
TRIP10	11823	2.21049	1.20127	1.84013
CD2BP2	4596	3.17604	1.7263	1.8398
ZSCAN29	11889	2.33694	1.27048	1.83942
CD46	43479	1.90532	1.03583	1.83941
DNAJA2	18352	4.91649	2.67317	1.8392
SLC25A33	43304	1.13755	0.618561	1.83903
UQCRFS1	5970	5.42219	2.94842	1.83902
PSMC2	21872	3.8568	2.09722	1.83901
1/2-SBSRNA4	3855	1.97506	1.07406	1.83887
UQCRB	8559	4.07402	2.21612	1.83836
RPS5	7536	9.77746	5.31865	1.83833
AMZ2	9161	1.23902	0.674171	1.83784
ZNF26	26098	1.68647	0.917827	1.83746
POLR2B	52226	3.709	2.01986	1.83627
C14orf135	42904	4.88838	2.66226	1.83618
CSTF2T	4110	3.38878	1.84579	1.83595
ACTR5	23993	1.02112	0.556279	1.83563
HARS2	7873	4.21324	2.29581	1.83519
GTF2H5	30998	1.12264	0.611873	1.83476
MMP2	27506	17.1112	9.32705	1.83458
MINA	30635	1.81172	0.987624	1.83442
WDR48	44375	1.29828	0.707856	1.8341
PIGT	10178	2.61365	1.42567	1.83328
VRK3	49082	1.43149	0.780885	1.83316
NAA40	18005	1.29985	0.709116	1.83306
ZNF259	9464	3.35973	1.83311	1.8328
TMF1	32507	3.34456	1.82529	1.83234
FUCA2	17072	3.0658	1.67334	1.83214
NGRN	6549	6.06138	3.30844	1.8321
LOC100499177	7465	3.77718	2.06209	1.83172
CLPX	34780	1.79415	0.979518	1.83167
PSMA5	27456	3.63052	1.98234	1.83143
NQO2	19928	1.08404	0.592138	1.83072
SEC61A2	40318	1.2351	0.674688	1.83062
KBTBD6	5228	1.5055	0.82262	1.83013
RBBP5	35881	2.38377	1.30312	1.82928
PPPDE1	55983	2.2165	1.21187	1.82899
USF1	6717	2.00278	1.0951	1.82886
CRBN	30085	2.0636	1.12907	1.8277
ZNF160	36821	1.79314	0.981255	1.82739
TMEM66	20019	6.71962	3.67883	1.82656
TSPYL1	5259	5.20044	2.84723	1.82649
WASF1	80186	1.18223	0.647319	1.82635
RG9MTD1	4378	3.09167	1.69297	1.82618
ZNF267	43549	2.61499	1.43215	1.82592
ZNF155	14123	1.30974	0.717379	1.82573
PPM1F	33459	1.30557	0.715093	1.82573
ZNF193	8236	2.93218	1.6065	1.8252
STEAP3	41844	1.18215	0.647882	1.82464
ZFP82	26690	1.14005	0.624868	1.82447
CRY2	36131	2.03007	1.1133	1.82347
ZBTB44	88034	1.15262	0.632189	1.82322
MRS2	22664	1.46435	0.80323	1.82308
IRF2BPL	4149	2.35861	1.29387	1.82291
RPS10	8672	10.8975	5.97818	1.82288
PPP2R5D	27751	1.29607	0.711004	1.82287
ME2	70731	0.963192	0.528486	1.82255
ACBD5	46926	0.987946	0.542227	1.82202
C2orf49	7972	6.11227	3.35506	1.82181
CHMP5	17191	2.28573	1.2555	1.82057
PPP2R1B	39538	3.49633	1.92068	1.82036
ZNF549	13552	1.43386	0.787979	1.81967
TDG	23064	3.81353	2.09607	1.81937
CREB3	4689	2.28823	1.25794	1.81903
FAM40A	20023	2.96916	1.63251	1.81877
ZNF134	7807	3.67154	2.01939	1.81814
COX7B	5921	3.68545	2.02756	1.81768
EGLN1	61294	2.14828	1.18226	1.8171
RPL26	5732	20.8328	11.4687	1.81649
ZNF738	29650	1.57146	0.865184	1.81633
NDUFB8	6140	3.23221	1.77963	1.81623
ZNF737	27829	1.15564	0.636697	1.81505
PSMD14	103441	3.03857	1.67425	1.81488
GFM2	46012	1.45981	0.80436	1.81487
COX11	16806	1.99444	1.09923	1.8144
MRPL13	49565	1.97624	1.08925	1.81431
TJAP1	29034	1.86463	1.02774	1.8143
PLEKHO2	26120	2.17543	1.19909	1.81423
PTGES2	7741	1.3064	0.720148	1.81407
TDP2	16911	3.07143	1.69332	1.81385
C6orf108	3845	1.23306	0.679804	1.81385
EXOSC7	36418	2.12873	1.17376	1.8136
TRMT6	12688	1.88124	1.0373	1.81359
C20orf27	14295	1.01802	0.561496	1.81305
MTRR	32019	2.31515	1.27724	1.81262
POP4	10993	1.64008	0.904965	1.81231
CYP1B1	8578	17.0386	9.40256	1.81212
TSEN34	4276	1.0487	0.578826	1.81177
RPS11	3311	19.8826	10.9787	1.81102
CBR1	3178	3.1601	1.74546	1.81047
GLIPR2	27162	1.54704	0.854573	1.81031
NOC3L	29695	1.88391	1.04095	1.8098
EIF5	10869	12.2042	6.74357	1.80975
TMED4	3066	3.15336	1.74249	1.80969
ZNF773	8202	1.99041	1.09988	1.80966
ESF1	70564	1.55179	0.857525	1.80961
ZNF776	11364	3.42603	1.89336	1.8095
C20orf4	20407	2.40688	1.33034	1.80922
C8orf76	21443	3.2976	1.82278	1.8091
HSPD1	13691	6.04731	3.34277	1.80907
NFKB1	115974	2.30202	1.27251	1.80904
SLC7A6	37308	3.32212	1.83643	1.80901
TSNAX	37871	1.61532	0.892981	1.80891
PIGV	10441	1.00776	0.557225	1.80853
ZNF17	10779	1.37338	0.759425	1.80845
BUD31	10639	4.30608	2.38168	1.808
NFYA	29440	2.98755	1.65253	1.80786
BSG	12169	2.72142	1.50547	1.80769
JRK	12528	2.01647	1.11571	1.80734
GOT1	33904	1.35585	0.750474	1.80666
ENY2	11638	3.93135	2.17616	1.80655
HKR1	29778	1.49647	0.82884	1.8055
UQCRC2	30060	2.75194	1.52439	1.80527
IRGQ	11769	4.82038	2.67067	1.80493
NDUFAF4	8581	1.64938	0.913826	1.80492
SAP30L	15097	2.27257	1.25916	1.80483
BAX	6939	4.63135	2.56682	1.80431
KLHL12	36142	1.35443	0.750736	1.80414
RPL31	17465	32.8194	18.1917	1.80409
FTSJD1	7307	2.03284	1.12697	1.80381
MFN2	33335	1.86015	1.03125	1.80378
FAM105B	35060	3.73171	2.06887	1.80374
MRPL21	12558	1.68834	0.936072	1.80364
ZNF304	8621	2.12598	1.17914	1.80299
ZNF331	59347	0.915613	0.507864	1.80287
KLF4	4915	2.17159	1.20481	1.80243
FEM1B	13500	7.02157	3.89573	1.80238
VCP	16675	9.56112	5.30723	1.80153
MRPS11	11178	2.16775	1.20342	1.80132
C3orf37	26452	1.09307	0.60688	1.80113
GSTM3	7107	1.73514	0.963401	1.80106
ZHX1	27092	1.32365	0.735129	1.80057
DNAJC2	32400	2.22538	1.23595	1.80054
ZFYVE16	71661	1.78392	0.991049	1.80003
WDR91	27727	0.977105	0.542907	1.79976
STXBP3	62864	2.06973	1.15024	1.79939
USP19	12893	1.19557	0.66444	1.79936
PPID	14274	1.89965	1.0558	1.79925
DIMT1	15378	1.79668	0.99878	1.79887
C16orf87	29116	1.71498	0.954142	1.79741
AGPAT6	46814	3.48355	1.93832	1.7972
SLC4A1AP	31510	1.27708	0.710606	1.79717
TRIM23	34681	1.55687	0.866325	1.7971
VPS18	9546	1.93701	1.0783	1.79636
RAP2A	33778	1.81779	1.01214	1.79599
DNAJC21	29372	2.47999	1.38133	1.79536
COA5	9091	3.42774	1.90941	1.79518
PSMD10	7440	1.75793	0.979353	1.79499
ZNF140	27222	1.31	0.729919	1.79472
GORASP1	11040	1.94839	1.08565	1.79468
SLC9B2	51519	1.08366	0.60388	1.7945
ZNF850	29337	1.08907	0.607123	1.79382
CDC26	8580	2.14211	1.19431	1.7936
DCUN1D1	37768	2.36469	1.31858	1.79336
GOLGB1	86555	2.68085	1.49497	1.79325
C20orf24	6824	3.70831	2.06798	1.7932
ANKZF1	6913	1.33787	0.746174	1.79297
SMUG1	8637	1.9145	1.06823	1.79222
AKAP11	51115	2.36225	1.31824	1.79197
PSMG4	9139	2.03482	1.13552	1.79197
PREB	3918	2.01896	1.12696	1.79151
C11orf10	3484	2.66199	1.48643	1.79086
C13orf33	19398	2.15216	1.202	1.79048
CIAPIN1	19283	2.07127	1.15754	1.78937
PDE12	5788	3.07477	1.71847	1.78925
TUBB2A	3882	2.3621	1.32041	1.78891
ZNF187	11193	2.03941	1.14068	1.78789
RNF185	46868	2.25755	1.26305	1.78738
FARSA	11275	1.38578	0.775491	1.78697
BAG6	13673	1.37755	0.771018	1.78666
ITFG2	12451	1.26428	0.707855	1.78607
UBE2H	122228	2.7014	1.5128	1.7857
PAQR7	9770	1.44148	0.807349	1.78545
POMP	19953	6.11823	3.42683	1.78539
C16orf80	15800	2.03842	1.14193	1.78507
HECTD3	8808	1.45308	0.814116	1.78486
SYAP1	43101	1.60836	0.901249	1.78459
C1orf50	8498	1.3497	0.756396	1.78438
TMEM55B	3626	3.02731	1.6969	1.78402
TRIM4	29194	2.72034	1.52515	1.78365
ESYT2	98631	2.86477	1.6067	1.78301
KDM5C	34102	2.20999	1.23987	1.78244
USF2	10823	1.68751	0.946799	1.78233
ADNP2	31314	2.9759	1.67018	1.78178
MTERFD2	15239	1.72816	0.969943	1.78171
THEM4	39019	1.08041	0.606459	1.78151
ATP6V0C	6498	4.86224	2.72973	1.78122
SLC36A4	50246	1.29871	0.729215	1.78097
TCTN3	30748	1.15454	0.648632	1.77996
KDM5D	39525	1.77222	0.995844	1.77962
TBC1D13	23202	0.963789	0.541578	1.77959
SHFM1	21125	3.87947	2.1801	1.77949
SLC25A38	14005	2.60319	1.46336	1.77891
PEBP1	9521	4.47683	2.51697	1.77866
OSBPL3	183597	5.23008	2.94084	1.77843
NCBP2	7192	3.59051	2.01901	1.77835
KIAA1143	12938	2.07595	1.16748	1.77815
LUC7L	40480	2.75366	1.54915	1.77753
RPS4Y1	25375	6.89339	3.87871	1.77724
EIF3I	9235	4.15009	2.3352	1.77719
PTCD3	35976	3.63069	2.04329	1.77688
C11orf46	14517	2.93249	1.65052	1.77671
CCDC25	39338	1.70691	0.960819	1.77652
DYNLL2	6839	5.79089	3.25999	1.77635
RPS27A	3951	26.4596	14.8978	1.77607
C6orf228	44704	2.17522	1.22479	1.77599
RBM43	13662	1.19906	0.675196	1.77587
CALCOCO2	33858	1.5364	0.865192	1.77579
ZNF747	3416	1.32626	0.746947	1.77557
NLRP1	83114	1.04168	0.58682	1.77513
COPS4	40733	1.37515	0.774717	1.77504
C20orf7	33396	2.52965	1.42529	1.77483
PA2G4	9592	4.91166	2.76788	1.77452
PSMD11	36541	4.61272	2.59981	1.77425
HPS4	32375	1.48536	0.837292	1.774
ALKBH5	26401	2.87997	1.62348	1.77395
CLPTM1	38763	1.46582	0.826483	1.77356
CHST10	25809	0.976339	0.550666	1.77301
PON2	30211	1.72937	0.975408	1.77297
THOC5	45581	1.56177	0.880895	1.77294
POLR2M	10853	5.76701	3.25285	1.77291
NUDT5	28571	2.30892	1.30259	1.77256
NECAP2	19418	2.43489	1.37462	1.77132
FAM134C	29920	1.94183	1.09627	1.77131
SCAP	62262	0.9888	0.558383	1.77083
MRPS2	4037	1.57806	0.891211	1.77069
RPL38	6225	12.0475	6.8075	1.76974
ZNF354C	20085	1.49052	0.842229	1.76973
SCAMP4	20640	1.1038	0.623897	1.7692
RAB5C	30069	3.96939	2.24475	1.7683
IRF1	9165	2.58287	1.46133	1.76748
P4HA2	35253	1.65836	0.938287	1.76743
ACAT1	26634	1.39447	0.789107	1.76715
DCTN1	30934	2.9044	1.6436	1.7671
YTHDF1	20757	3.27669	1.85473	1.76667
ITM2C	14343	1.03672	0.587034	1.76603
BIRC2	31436	3.75902	2.1288	1.76579
ZNF280C	66250	1.04561	0.592164	1.76574
PAPOLG	45857	1.45586	0.824734	1.76525
ECHDC1	54898	2.45519	1.39092	1.76516
LOC220906	12438	4.0422	2.29044	1.76481
ABHD5	31843	2.11258	1.19738	1.76434
TOR2A	3826	0.927865	0.525988	1.76404
CAPN7	46691	2.3882	1.35408	1.76371
IST1	33461	5.36118	3.04096	1.76299
FAM76A	36934	1.18187	0.670756	1.762
IK	14682	3.09341	1.75597	1.76165
GPATCH3	9984	1.62832	0.924421	1.76145
SUPV3L1	28857	1.68587	0.957095	1.76144
LNX2	74671	1.02309	0.580827	1.76144
FKBP14	13385	1.86582	1.05936	1.76127
ZNF8	16937	1.64968	0.937522	1.75962
ZNF268	25703	1.88911	1.07364	1.75954
ARL2	8073	1.07092	0.608651	1.7595
UBE2B	20930	3.35867	1.90896	1.75942
NANS	26407	2.26396	1.28683	1.75933
SLC25A36	38124	2.34569	1.33356	1.75897
GLB1	100595	1.71904	0.97731	1.75895
ZMYM5	40153	1.65654	0.941893	1.75873
STC1	12887	1.07289	0.61028	1.75803
NDUFS3	5554	3.2137	1.82835	1.75771
MED31	8322	3.42372	1.94868	1.75694
TXNDC17	3640	2.00954	1.14386	1.75681
SNX1	48351	2.85039	1.62323	1.756
CDAN1	13658	1.50481	0.856969	1.75597
CARS	56530	2.18933	1.2468	1.75596
C7orf59	5304	2.02207	1.15184	1.75551
PSMA2	15344	3.96804	2.26087	1.75509
TFIP11	20544	1.76856	1.0077	1.75505
PALB2	38196	1.26141	0.718844	1.75478
ERCC6	82657	1.78109	1.01582	1.75335
BCL10	11128	5.19241	2.96206	1.75297
NAA30	22196	2.65061	1.51211	1.75292
MTHFR	20374	0.941137	0.537015	1.75253
ZNF347	20366	1.60205	0.914306	1.7522
HMGCR	24934	2.26584	1.2932	1.75212
CUL7	16329	0.992159	0.566306	1.75198
RPL32	6638	18.3513	10.4751	1.7519
ZKSCAN1	22185	3.30018	1.88402	1.75167
TMEM184C	18134	1.63337	0.932867	1.75091
PSMB7	61978	5.71775	3.2656	1.7509
RPS15A	7380	16.7786	9.58618	1.75029
SUPT6H	39948	2.7095	1.54819	1.75011
NPAT	65247	2.0488	1.17102	1.74959
SLC25A17	49754	1.63769	0.936187	1.74932
EEF1G	14388	10.8341	6.19473	1.74892
OAZ2	15690	3.13488	1.79263	1.74876
SSB	13187	2.4016	1.37346	1.74858
NLGN2	11678	0.889975	0.509057	1.74828
SLC39A1	8601	1.94153	1.11072	1.74799
ZNF431	43966	1.88209	1.07697	1.74758
PLAGL2	15240	2.91482	1.66874	1.74672
DCAF8	46846	2.60514	1.49146	1.7467
TMEM199	4403	2.17458	1.245	1.74665
STRAP	21123	5.12624	2.93498	1.7466
PRDX2	5061	1.97974	1.13349	1.74659
ATP5L	8459	4.05857	2.32451	1.74599
MINK1	64722	1.39651	0.799852	1.74596
C17orf79	7443	3.64195	2.08617	1.74576
MTRF1L	15526	2.6006	1.48985	1.74554
DSE	158160	2.10267	1.20468	1.74542
TTLL4	44571	1.52018	0.870975	1.74538
CST3	4281	3.08051	1.765	1.74533
MBOAT7	16628	1.41298	0.809626	1.74523
DAP3	49919	1.56314	0.89571	1.74514
SP140L	76552	0.950664	0.544898	1.74466
ZFYVE26	70070	1.34392	0.770401	1.74444
TES	48291	2.06751	1.18547	1.74404
ADAMTS4	9308	1.79401	1.02883	1.74374
PIAS3	10559	2.80208	1.60771	1.7429
ALG3	7197	1.2769	0.732799	1.7425
TUSC2	3328	1.32637	0.761217	1.74243
ZNF451	80271	3.14148	1.80304	1.74232
MED17	29092	4.25545	2.4429	1.74197
TTC33	44395	1.37412	0.788848	1.74193
LOC100216545	3600	7.22219	4.14684	1.74161
ECM1	5779	3.71111	2.13111	1.7414
DPY30	15873	1.48449	0.852508	1.74132
PPPDE2	23030	1.84821	1.06144	1.74123
CNIH4	19101	2.48766	1.42894	1.74091
RNF10	43266	3.43725	1.97444	1.74087
ADAT1	24975	1.23985	0.712234	1.74079
VPS11	14196	1.82453	1.04829	1.74048
C2orf56	17530	1.42155	0.81679	1.74041
TBC1D20	27064	3.30032	1.89638	1.74033
ZC3H15	23203	5.36176	3.08194	1.73974
AHR	47500	2.80802	1.61481	1.73892
RIPK2	33318	1.75386	1.00876	1.73863
POLR2K	3392	2.70094	1.55351	1.7386
BRAT1	17949	0.893928	0.514178	1.73856
ZNF174	8175	1.16848	0.672122	1.73849
POLDIP2	10945	2.79292	1.60685	1.73813
VPS35	29556	1.9423	1.11759	1.73794
ZNF263	7973	2.66854	1.53547	1.73793
HSPA13	12073	1.87391	1.07869	1.73721
RSL24D1	15720	3.4637	1.99417	1.73691
BICD2	53439	1.66478	0.958776	1.73636
GPATCH4	7180	3.37569	1.94426	1.73623
INTS5	6455	1.72949	0.996208	1.73607
C12orf10	7496	1.78716	1.02972	1.73558
MRPL43	9694	1.18535	0.682991	1.73553
IMPACT	26886	1.06761	0.615151	1.73553
USP45	83069	1.03792	0.598121	1.7353
DCAF13	28739	2.35837	1.35939	1.73487
SIRT1	33721	2.68799	1.54959	1.73465
SNAPC1	34072	1.53203	0.883193	1.73465
FAH	33692	0.890764	0.513529	1.73459
WDR73	11510	1.54776	0.892297	1.73458
DNAJC19	6065	1.68667	0.972548	1.73428
R3HCC1	8181	1.26183	0.727688	1.73403
SNRPC	16764	2.60105	1.50011	1.73391
CLK4	24390	3.14629	1.81465	1.73383
DHRS11	9008	0.943755	0.544389	1.7336
NANP	11076	2.46334	1.42117	1.73332
LOC148189	3448	1.34794	0.778202	1.73212
RNMTL1	10229	1.69189	0.976905	1.73189
TBC1D15	87143	2.25209	1.30053	1.73167
C15orf24	17830	1.68714	0.974294	1.73165
TEP1	47754	1.41539	0.817635	1.73108
FASTKD5	13368	6.20935	3.58706	1.73104
RPL27	4526	13.1232	7.58489	1.73018
C9orf25	60387	1.64451	0.950736	1.72972
BTN2A1	18697	2.44317	1.41285	1.72925
C12orf23	18270	7.24268	4.18872	1.72909
RNF187	8822	2.76057	1.5968	1.72881
PDPR	47656	1.48739	0.860546	1.72843
GTF2A2	19477	2.83358	1.63986	1.72794
CLCN3	102667	1.23775	0.716457	1.7276
OTUB1	12568	1.27159	0.736129	1.7274
KIN	32578	2.01892	1.16889	1.72721
MAP1A	14013	4.9184	2.84763	1.72719
ZNF510	22182	1.25716	0.727874	1.72717
COIL	22851	3.65727	2.11757	1.72711
CNOT8	18155	3.85937	2.23478	1.72696
ABHD16A	16412	0.969133	0.561315	1.72654
AJUBA	11439	3.41491	1.97797	1.72647
ATIC	37818	1.90114	1.10117	1.72647
C8orf38	33731	1.3714	0.794388	1.72636
BAZ2A	40784	2.96172	1.71567	1.72628
ZNF91	37772	2.48072	1.43729	1.72597
FGFR1OP2	28277	2.1813	1.26384	1.72593
C12orf44	7522	3.26424	1.89152	1.72572
ARMCX3	4712	3.01855	1.74922	1.72565
MSL3	17595	1.05392	0.610785	1.72552
CIR1	47566	1.61444	0.935643	1.72549
SDHD	8948	3.11247	1.80439	1.72494
KDM5B	81018	2.84897	1.65165	1.72492
B4GALT7	10228	1.12347	0.651333	1.72488
BAG4	36714	1.33844	0.776358	1.724
HNRNPA1L2	26315	0.91675	0.531807	1.72384
PNPLA2	6671	0.872563	0.506248	1.72359
COL4A3BP	140879	1.40142	0.813123	1.7235
NDUFV2	31716	4.54125	2.63491	1.72349
SIGMAR1	3050	4.56887	2.65136	1.72322
PEX19	8343	2.14993	1.24765	1.72318
LSM7	7095	1.78068	1.03343	1.72308
PGD	21117	2.29171	1.33037	1.72261
CIRH1A	36439	2.42209	1.40708	1.72136
UBE2G2	33257	3.16572	1.83966	1.72082
MTFR1	65911	1.1208	0.652016	1.71898
TERF2IP	9707	3.72925	2.16964	1.71883
ZNF513	3514	1.14982	0.66915	1.71833
KCNRG	5669	0.922798	0.537063	1.71823
ZNF229	22240	0.891577	0.519	1.71787
ASTE1	12926	0.916073	0.533278	1.71782
DDX55	18811	3.25805	1.89663	1.71781
ABHD15	6354	0.87849	0.511553	1.7173
MRPS30	6592	1.82832	1.06471	1.7172
THAP6	15583	1.47029	0.856498	1.71663
CNPPD1	5084	2.13324	1.24298	1.71623
PLSCR4	58843	0.95098	0.554276	1.71572
NADK	28838	1.55335	0.905742	1.715
FRG1	22386	0.990354	0.577613	1.71456
STAT2	18656	2.54883	1.48663	1.7145
SELK	6764	2.16841	1.26532	1.71372
ARMC10	24883	0.994453	0.580289	1.71372
RBM22	10318	3.91347	2.28388	1.71352
MED26	53298	2.47184	1.44268	1.71337
DPF2	19227	2.53266	1.47857	1.71291
KLF9	30061	1.8188	1.06188	1.71281
SCO1	17237	2.85838	1.66904	1.71259
SAP30	6591	0.889423	0.519412	1.71237
SLC35B2	3446	3.07887	1.79916	1.71128
PCNP	20240	4.65633	2.72112	1.71118
EXOC8	5097	3.43196	2.00581	1.71101
GCFC1	37960	2.67083	1.56119	1.71077
PRKAR1A	20801	5.99061	3.50173	1.71076
ZNF460	13584	4.62241	2.70228	1.71056
CHPT1	31430	0.966761	0.565221	1.71041
DECR1	50648	1.27841	0.747746	1.70968
GNL3L	37077	1.93369	1.13105	1.70964
KEAP1	17259	1.76312	1.03132	1.70958
MRPL47	16180	2.62378	1.53578	1.70843
CMTM7	63171	0.983338	0.575621	1.70831
TM2D3	10546	3.31971	1.94329	1.70829
RPL35A	5670	18.0781	10.5848	1.70793
USP28	77660	1.01582	0.594798	1.70784
CRYBB2P1	13592	3.06224	1.79384	1.70709
TTC35	43284	1.17575	0.688813	1.70692
VPS39	49604	1.68899	0.989603	1.70673
TWF1	12653	3.12315	1.82996	1.70668
C20orf72	22001	1.92618	1.12866	1.70661
C1orf63	5246	6.96734	4.08279	1.70651
LOC100630923	12462	6.83167	4.00351	1.70642
EXOSC1	10103	1.35369	0.793772	1.70539
EIF2B2	6683	3.09573	1.81535	1.70531
TMEM185B	5938	2.49758	1.4647	1.70518
SLC12A2	105898	0.991344	0.581454	1.70494
ZNF823	17681	0.892948	0.523758	1.70489
GOT2	27212	2.29694	1.3476	1.70447
RNF25	8195	2.6162	1.53545	1.70387
MUDENG	21192	1.57882	0.926696	1.70371
CRY1	102456	1.20768	0.708915	1.70356
CISD2	23829	1.4104	0.828028	1.70332
SNX12	7444	1.34435	0.789635	1.7025
TPCN2	41723	0.911039	0.535149	1.7024
HDAC3	15981	2.2097	1.29834	1.70194
ATP5B	7894	8.08031	4.74928	1.70138
ASUN	33143	1.48406	0.872409	1.70111
POLR2D	11890	3.15657	1.85596	1.70077
ASB7	49150	1.49516	0.879134	1.70072
TOMM20	19599	5.9447	3.49564	1.7006
ZBTB25	17000	1.22544	0.720632	1.70051
UPF3A	24233	2.33139	1.37105	1.70044
GTF3C1	89318	2.18051	1.28245	1.70027
TBPL1	34329	2.46251	1.44858	1.69995
AIMP2	14584	1.96016	1.15308	1.69993
COMMD9	17158	1.68429	0.990883	1.69979
ZNF133	28520	1.84627	1.08658	1.69916
ZNF699	9810	1.5166	0.892707	1.69888
OTUD5	36346	1.51136	0.88973	1.69867
SNRNP200	31234	6.35803	3.74316	1.69857
TMEM129	5406	0.937165	0.551805	1.69836
EIF3D	18381	6.42569	3.78384	1.69819
COX7A2L	10712	3.56042	2.09693	1.69792
ZNF502	11189	1.35469	0.79799	1.69763
TRIM68	9588	1.02888	0.606103	1.69753
RPL18A	3394	14.0557	8.28038	1.69747
WDR55	6170	4.45902	2.6269	1.69745
CORO1B	5775	1.02661	0.604821	1.69738
MRPS36	12413	0.882434	0.519911	1.69728
PDCD10	50957	2.94203	1.73359	1.69707
TTYH3	32834	2.05142	1.20891	1.69692
EXTL3	52050	2.07617	1.22357	1.69681
RCHY1	35394	1.73875	1.02475	1.69676
NLE1	10955	1.49875	0.8837	1.69599
MOB1B	85835	1.78473	1.05233	1.69598
RBM12B	9494	5.21002	3.07233	1.69579
CD320	6230	1.07412	0.633479	1.69559
PER2	44529	1.38809	0.818711	1.69546
TFB1M	58354	0.88442	0.521659	1.6954
ZNF430	39427	2.02413	1.19391	1.69538
ACAA1	14533	2.04751	1.20781	1.69523
COX16	34651	1.778	1.04888	1.69514
PML	53142	2.58156	1.523	1.69505
WDR46	10425	1.12537	0.664158	1.69443
POLE4	11085	1.31793	0.777908	1.6942
URB1	81983	2.335	1.37833	1.69408
HIF1AN	18041	2.69529	1.59116	1.69392
ZNF506	29041	0.924048	0.545608	1.69361
GIGYF1	9741	1.47178	0.869165	1.69333
MED23	54258	1.99726	1.17957	1.69321
BRPF3	36018	2.06495	1.21957	1.69318
RPL23A	4375	19.4318	11.4766	1.69317
SHISA5	32465	0.887201	0.524073	1.6929
ZNF3	17719	2.37326	1.40204	1.69272
CCT2	16150	5.15119	3.04325	1.69266
COPS2	30384	4.43245	2.61888	1.6925
POLR1B	35236	0.984297	0.581633	1.6923
ZNF143	67560	1.1356	0.67107	1.69222
TMEM189	30062	1.89958	1.12275	1.6919
PHB	10823	6.01396	3.55551	1.69145
CARS2	64724	2.42956	1.4365	1.69131
BTF3L4	34532	2.53468	1.49898	1.69094
SCNM1	4276	2.89599	1.71338	1.69022
SURF6	5496	2.03977	1.20703	1.68991
LUZP1	84836	2.72626	1.61367	1.68948
FGF7	64149	6.23622	3.69132	1.68943
TFRC	32878	2.21632	1.31212	1.68911
PSMB3	11477	2.44689	1.44876	1.68895
MAPK6	47052	6.40165	3.79033	1.68894
CHCHD5	4582	0.937883	0.555315	1.68892
C9orf78	8009	1.90715	1.12928	1.68882
IFI16	45264	4.07303	2.41211	1.68858
AMMECR1L	24308	3.21487	1.90414	1.68836
MKRN1	26530	2.17298	1.28732	1.68799
MDH1	18588	2.67122	1.58291	1.68754
MRPL32	5515	3.09985	1.83701	1.68744
PPP1R15A	3671	11.6104	6.88372	1.68665
PROSER1	28251	2.30569	1.36733	1.68627
TMX1	17487	3.08692	1.831	1.68592
PTGR1	50134	1.21729	0.722077	1.68582
ATF6B	12973	1.09999	0.652593	1.68557
EIF3M	18624	4.70527	2.79187	1.68535
POLR3E	36603	1.05473	0.625853	1.68527
RBM4	29771	7.51806	4.46113	1.68524
TH1L	13878	3.00033	1.7804	1.6852
CCDC71	3818	2.93012	1.73879	1.68515
LOC100506451	4788	0.97464	0.578526	1.6847
RAB2B	17954	1.59093	0.94435	1.68468
VPS26A	48709	2.0661	1.22661	1.6844
AKT1S1	8348	1.20582	0.716008	1.68409
PLEKHF2	22965	2.11359	1.25532	1.68371
ABL2	130358	4.6728	2.77547	1.68361
TRIP6	6127	4.37288	2.59735	1.68359
GLUL	10503	7.54029	4.48028	1.683
CREBL2	33211	0.867096	0.515609	1.68169
TMEM60	4703	2.8699	1.7066	1.68165
SCARB2	55161	2.81492	1.67401	1.68154
C6orf72	24540	1.24019	0.73762	1.68134
EGR1	3824	15.5786	9.26661	1.68115
ZNF282	30763	2.54106	1.51173	1.6809
STK35	46671	3.04977	1.81454	1.68074
LRRC47	16285	1.87633	1.11644	1.68064
ECD	33572	1.73085	1.03005	1.68036
TTC38	26045	0.952327	0.566799	1.68018
MICALL1	36311	2.7273	1.6238	1.67958
TBK1	50060	3.55788	2.11856	1.67939
IPPK	57082	1.85877	1.10709	1.67897
RPL28	6152	13.1899	7.8572	1.6787
TMEM63A	37188	1.30443	0.777348	1.67805
NRBF2	21780	2.79849	1.66848	1.67727
C20orf111	14966	4.20256	2.50574	1.67717
C17orf62	8245	1.38801	0.827624	1.6771
TTC32	5231	2.60297	1.55212	1.67704
MRPS25	16798	1.85614	1.10713	1.67653
SLC35B4	27738	1.59769	0.953175	1.67618
ZNF264	31347	3.54797	2.11722	1.67577
NAA60	43296	1.86914	1.11572	1.67528
PLCG1	38197	2.69927	1.61145	1.67506
ZNF791	18945	2.05137	1.22476	1.67492
DHX30	47288	1.95204	1.16547	1.6749
CCT4	20530	4.63987	2.77032	1.67485
XRRA1	108278	1.06317	0.634932	1.67446
MEPCE	5337	2.77286	1.65598	1.67445
N4BP1	71484	3.08327	1.84142	1.6744
PGRMC1	8219	8.30367	4.95942	1.67432
GALNT4	5394	2.16103	1.29075	1.67424
LINC00085	11851	3.8696	2.31167	1.67394
MGAT4B	9355	1.55676	0.930052	1.67384
DDX18	17699	3.32269	1.98518	1.67375
MAP2K2	33807	1.80932	1.08111	1.67358
CCNDBP1	11910	1.56015	0.932247	1.67354
IFNAR2	34590	0.991344	0.592508	1.67313
TERF1	38891	1.35721	0.811273	1.67294
RPS3A	5051	22.3753	13.3749	1.67293
BTBD19	5648	3.40084	2.03334	1.67254
ZNF619	13125	1.09063	0.652085	1.67253
PYGO1	42830	0.887848	0.530893	1.67237
DYNC1LI1	44904	2.08306	1.24558	1.67236
AZIN1	37862	5.4135	3.23794	1.6719
RIOK2	22435	2.5021	1.49697	1.67144
LAMTOR3	16209	2.08222	1.24583	1.67135
ITPRIP	21765	8.03995	4.81067	1.67127
VPS33A	34975	0.961079	0.575302	1.67056
COX7A2	6254	4.2812	2.56367	1.66995
ORC2	53531	1.25455	0.75136	1.66971
CEP104	45153	0.943452	0.565055	1.66966
ZDHHC18	29011	1.33397	0.79911	1.66932
TRMT5	9616	1.2654	0.75806	1.66926
FHL2	77948	13.1462	7.8758	1.66919
CERS5	37517	1.97618	1.18412	1.6689
ABCC5	98004	1.17927	0.706659	1.6688
SPATA5L1	19098	1.67291	1.0025	1.66874
NFATC3	143894	1.24393	0.745492	1.6686
NSUN5	6351	0.856841	0.513545	1.66848
PCBP4	10013	0.986648	0.591395	1.66834
HPS1	30750	2.11648	1.26862	1.66833
CRKL	36324	3.03236	1.81773	1.66821
RPL12	3759	29.408	17.6323	1.66785
NRBP1	13652	3.38218	2.02811	1.66765
CEPT1	45476	2.12978	1.27722	1.66751
SPRYD7	23784	1.57309	0.943384	1.6675
TMX3	41429	2.53513	1.52035	1.66746
TMEM41A	9457	2.63439	1.58009	1.66724
FKRP	12530	1.02141	0.612899	1.66652
ZCCHC9	11564	2.13676	1.28219	1.66649
C19orf53	4330	6.29959	3.78037	1.6664
TET2	133929	1.39271	0.835759	1.6664
C14orf28	9954	0.941058	0.56478	1.66624
DNAJC8	32753	2.21338	1.32843	1.66616
C9orf123	3309	2.33203	1.39984	1.66593
GAN	65233	1.35013	0.810607	1.66558
TOP1	95665	4.59526	2.75918	1.66544
RBAK	23668	1.71701	1.03108	1.66525
TMEM33	25688	2.87576	1.72721	1.66497
DCUN1D3	42166	4.6209	2.77639	1.66436
MBD1	14893	2.26446	1.36058	1.66433
PDP2	10620	1.86491	1.12172	1.66255
PANK3	23987	3.65114	2.19619	1.66249
TTC1	56371	1.97178	1.18624	1.66221
SREK1IP1	50519	2.43544	1.4652	1.66219
C7orf26	18441	1.35239	0.813636	1.66216
CNOT7	17648	3.93212	2.36613	1.66184
VAMP5	8981	1.20104	0.722751	1.66176
RNF141	29550	1.92375	1.15774	1.66164
TMEM167A	24608	4.81985	2.90084	1.66154
SRP68	33417	2.2798	1.37223	1.66138
KIAA0196	67559	1.74878	1.05265	1.66131
TM9SF1	6530	2.03565	1.22564	1.66089
BOD1L	58963	2.26211	1.36205	1.66081
AASDHPPT	21128	2.43635	1.46706	1.6607
APEH	9500	1.3748	0.82786	1.66067
POM121	68903	0.883668	0.532177	1.66048
WTAP	29200	6.41586	3.86413	1.66036
ZKSCAN5	29173	1.42583	0.858807	1.66024
ALG1	15571	1.38057	0.831875	1.65959
HTATSF1	15266	1.4534	0.875799	1.65951
FAM46A	6982	12.4939	7.52905	1.65943
CIZ1	38319	1.03092	0.62131	1.65927
PIGF	35839	0.839356	0.505988	1.65885
L3MBTL3	122867	0.864129	0.520922	1.65885
SERINC3	25863	3.63599	2.19201	1.65875
TMEM98	13740	1.96556	1.18519	1.65843
NINL	132816	0.920912	0.5554	1.65811
GTF2A1	41182	1.65909	1.00081	1.65775
METTL21B	9942	1.4371	0.866984	1.65759
CYP51A1	22597	2.43823	1.47098	1.65755
PPP1R12C	26647	1.55661	0.939249	1.65729
CCNC	26428	2.32434	1.40259	1.65718
UBQLN1	48291	4.9727	3.00091	1.65706
SPIN4	4112	1.09052	0.658164	1.65691
TBC1D10A	34977	1.80221	1.08789	1.65661
ZNF75A	13144	1.85684	1.12102	1.65638
ORAI1	15492	1.12248	0.677818	1.65602
MKKS	29034	1.3667	0.825335	1.65593
HIAT1	45141	3.13072	1.89073	1.65583
PGM2	36278	1.02189	0.617211	1.65566
ST7-OT4	5915	2.98627	1.80367	1.65566
C6orf64	11026	1.44087	0.870505	1.65521
KDM4A	55393	3.03252	1.83239	1.65495
PMPCB	17261	3.07842	1.86013	1.65495
RPL23	3733	21.0524	12.7239	1.65456
UBE2Q1	10070	3.07075	1.85602	1.65448
PDLIM1	53452	2.75413	1.66507	1.65406
ANKRD54	13492	1.61191	0.974544	1.65401
AFG3L2	48333	2.13244	1.28946	1.65375
ABT1	3107	3.03947	1.83804	1.65365
GTF2F1	13712	1.58706	0.959872	1.65341
VCAN	110630	5.64871	3.41646	1.65338
ZRANB2	17999	6.03822	3.65244	1.6532
COMMD3	3935	1.75479	1.0615	1.65312
ZNF24	12249	5.82501	3.5237	1.65309
LAS1L	22225	1.268	0.767057	1.65307
PSMD7	9514	6.64775	4.02193	1.65288
PRKRIP1	30326	2.30327	1.39365	1.65269
ARID4A	75230	1.14265	0.691459	1.65252
NISCH	37565	1.55371	0.94028	1.65239
ARAP1	67321	1.02308	0.619164	1.65236
TMEM106B	26043	1.30115	0.787731	1.65177
FBXO28	47959	1.8471	1.11835	1.65163
METTL22	24553	2.18971	1.32644	1.65082
BLOC1S3	3056	1.88886	1.1444	1.65052
C17orf85	35081	1.89201	1.14652	1.65022
GBA2	12363	1.82149	1.10383	1.65015
ZNF326	33417	2.50204	1.51658	1.64979
PLDN	22493	2.40649	1.4587	1.64975
SNRPD3	16892	4.03703	2.44706	1.64975
ZRANB1	45314	2.53452	1.53642	1.64963
LOC388796	14780	7.91498	4.79802	1.64963
STBD1	5105	0.956174	0.579984	1.64862
C1S	10356	1.65305	1.0029	1.64827
SHC1	12186	5.81407	3.52856	1.64772
TAF1A	32032	1.28982	0.782793	1.64772
RPP30	36604	1.76352	1.0705	1.64738
GSTK1	5701	1.99849	1.21317	1.64733
PPIE	25070	1.27816	0.775967	1.64718
ZNF780B	27949	0.997756	0.605792	1.64703
FBXO21	46716	1.75987	1.06853	1.647
S100A11	4530	16.2876	9.89035	1.64682
HCG18	39754	2.53989	1.54252	1.64658
RPS14	5528	18.6862	11.3503	1.64632
ATP6V1D	22140	2.79382	1.69776	1.64559
SLC31A1	42965	1.23305	0.749421	1.64534
ATG4B	36245	1.35447	0.823272	1.64523
REEP4	3916	1.46716	0.891941	1.64491
GRPEL1	8021	2.79821	1.70147	1.64458
LOC100505876	8252	2.51725	1.53072	1.64449
GGCX	16680	2.02114	1.22913	1.64437
PCM1	107092	2.65393	1.61401	1.64431
DDX31	76113	2.0721	1.26031	1.64412
YIPF6	38504	1.35896	0.826636	1.64396
YAE1D1	6478	2.4935	1.51682	1.6439
GOLIM4	85764	2.62122	1.59574	1.64264
HYMAI	5834	2.62765	1.59984	1.64245
PISD	12334	2.33099	1.41969	1.6419
TPRA1	17661	1.68472	1.02644	1.64132
TIA1	39204	3.14788	1.91793	1.64129
HDDC2	26787	1.47519	0.898902	1.6411
KCTD5	26537	0.851061	0.518624	1.641
WBSCR22	14654	1.62407	0.989722	1.64094
HIPK1	48496	2.28805	1.3945	1.64077
ABCD3	100287	1.48137	0.903188	1.64016
ZNF343	27312	1.4368	0.876101	1.63999
PGAM1	7172	7.8631	4.79462	1.63998
STARD3NL	52465	1.81844	1.10883	1.63996
EPT1	49806	1.87735	1.14477	1.63994
FOXP4	55959	0.93483	0.570151	1.63962
SDHC	50370	1.53492	0.936272	1.6394
WDR36	38331	2.05086	1.25154	1.63867
RABIF	10976	1.83687	1.12104	1.63854
NACA	13116	9.53442	5.81998	1.63822
B3GAT3	6880	1.32732	0.810271	1.63812
DHX33	28149	1.42687	0.871053	1.6381
RPL11	4647	21.78	13.2978	1.63786
HS6ST1	53118	1.42855	0.872225	1.63782
SUMO1	32420	2.06742	1.26236	1.63774
WDR47	72013	1.41695	0.865257	1.63761
DR1	16671	5.04183	3.07881	1.63759
OSBPL11	66680	0.887195	0.54186	1.63731
ZNF12	18503	4.25122	2.5965	1.63729
MAP2K1	104672	2.08402	1.27288	1.63725
RBM28	33527	1.92029	1.17295	1.63715
UTP11L	12114	4.19017	2.55954	1.63708
C4orf34	87936	0.854949	0.522251	1.63705
LDHB	22515	5.74095	3.50713	1.63694
C1orf43	14091	3.22708	1.97153	1.63684
FAM104A	25042	2.36116	1.44275	1.63657
BZW2	60390	2.23915	1.36829	1.63646
IMPAD1	35940	3.51302	2.14691	1.63631
ATP5O	12402	3.73893	2.28511	1.63621
SDR39U1	3036	1.86047	1.13714	1.6361
TXNDC12	35244	1.42925	0.873797	1.63568
ZNF518A	34046	0.96824	0.592176	1.63505
MED29	9241	1.60235	0.980311	1.63453
IDH3B	5803	2.79856	1.71242	1.63427
TMEM183	13175	8.38218	5.12996	1.63397
RAB21	32493	3.85472	2.35929	1.63385
HOMEZ	12466	0.912406	0.558523	1.63361
CCT3	29455	3.1931	1.95556	1.63283
TMEM222	14256	2.23073	1.36621	1.63279
LRIF1	16755	2.09926	1.28576	1.6327
PHKG2	12878	1.17011	0.716681	1.63268
SDF4	15160	1.73316	1.06156	1.63265
VHL	12036	3.72762	2.28353	1.63239
PPAPDC1B	6089	2.31895	1.42078	1.63217
ZNF680	43251	1.42019	0.870148	1.63212
TMEM55A	46702	2.4042	1.4731	1.63207
DUSP6	4460	4.65536	2.85252	1.63202
ARL5A	27530	2.36523	1.44934	1.63194
ELL	79465	2.47539	1.5169	1.63187
CCDC72	3852	7.37888	4.52179	1.63185
ACTR8	15136	2.26425	1.38764	1.63173
DUSP4	17689	3.76823	2.30935	1.63173
SLC39A14	66879	2.17622	1.33424	1.63106
MICU1	258866	1.15717	0.709549	1.63085
ZDHHC9	40647	1.39453	0.855108	1.63082
GNPTG	11453	1.0604	0.650337	1.63054
FHL3	8746	2.16426	1.32738	1.63048
ZBTB39	7681	2.52375	1.54791	1.63042
LNPEP	93770	1.73807	1.06615	1.63023
PTPLB	90562	1.22995	0.754468	1.63022
CYB5R4	100777	1.08227	0.664027	1.62986
SEMA4C	10263	1.65798	1.01741	1.62961
ENTPD4	28580	3.0767	1.88834	1.62931
ATG16L1	44104	2.59056	1.59004	1.62924
LOC255480	4638	1.64937	1.01243	1.62912
RRP1	14566	1.80063	1.10528	1.62912
WDR26	49157	4.98705	3.06176	1.62882
SDHB	35441	1.67314	1.02728	1.62871
POLE3	3512	4.49461	2.75969	1.62866
TMEM85	5108	3.12482	1.91867	1.62864
ZNF346	44049	1.79583	1.10276	1.62849
ZNF100	43588	1.25221	0.768959	1.62845
ETF1	37149	5.76143	3.53885	1.62805
C12orf47	3134	1.55007	0.952122	1.62802
IGBP1	32856	1.40391	0.862428	1.62786
RBM14	13345	11.1993	6.88005	1.62779
USP8	76699	1.88327	1.15705	1.62765
STK17A	44287	6.36643	3.91184	1.62748
ARPP19	21782	6.13102	3.7678	1.62721
NFE2L1	13222	3.99431	2.45611	1.62627
DNAJC25	23000	2.6172	1.60943	1.62617
ZCCHC6	66755	2.33952	1.4391	1.62568
TRMU	21940	1.57547	0.969187	1.62556
MRRF	58861	1.5191	0.934514	1.62555
ZNF625	11838	0.949274	0.584244	1.62479
CDC123	54629	2.16882	1.33505	1.62452
TAF9	18288	3.41493	2.10214	1.6245
VEZF1	16706	7.32847	4.51286	1.62391
ABCF3	7933	2.34813	1.44598	1.6239
MED6	16428	3.48451	2.14578	1.62389
ZNF418	13489	1.30044	0.800827	1.62387
RAB22A	57793	2.96862	1.82831	1.6237
OGFR	9176	0.834846	0.514255	1.62341
SLIRP	9517	2.90434	1.78925	1.62322
SF3A3	33110	2.96615	1.8275	1.62306
C1orf55	16664	3.17436	1.95584	1.62302
ZNF707	10934	1.02316	0.630433	1.62295
LRFN4	3071	1.00198	0.61764	1.62227
OTUD3	30550	3.52631	2.17369	1.62227
LARP4	79197	2.31349	1.42619	1.62215
C20orf30	13250	2.75539	1.69863	1.62212
API5	32576	3.28506	2.02551	1.62184
AKR7A2	9439	1.9869	1.22531	1.62155
CDK5RAP1	42693	1.54656	0.953904	1.6213
ODC1	7946	3.44389	2.12416	1.6213
[truncated: 5,666 more rows]
