# Supplementary material for: DNA repair and recovery of RNA synthesis following exposure to ultraviolet light are delayed in long genes
Source: Nucleic Acids Res. 2015 Feb 26;43(5):2744–56. doi: 10.1093/nar/gkv148 (PMC4357734; doi:10.1093/nar/gkv148)
Supplement: SUPPLEMENTARY DATA [file supp_gkv148_nar-00185-d-2015-File018.xlsx]

## Sheet: CSB 10J 2h
#name	gene_bp	1 = csbUV10J2h1.null_synthesis	2 = csb0h1.null_synthesis	ratio 1/2
CSRNP1	11761	6.98763	0.643383	10.8608
GDF15	3019	4.94621	0.594475	8.3203
HMGA1	9432	5.18792	0.649185	7.99144
BTG2	4066	8.99286	1.33462	6.73814
CHAC1	3082	5.94215	0.901273	6.59306
S100A16	6148	7.97302	1.22548	6.50604
PMAIP1	4347	9.73835	1.53705	6.33574
HSPB7	4763	5.43084	0.875104	6.20594
RPL18A	3394	14.91	2.44696	6.09327
HBEGF	13761	3.52084	0.600046	5.86762
SPHK1	3252	3.81062	0.651057	5.85297
PCNA	11670	4.70503	0.810697	5.80368
SSR4	4338	3.96087	0.683914	5.79147
VASN	11681	4.18421	0.725775	5.76516
PRDX5	3736	3.96892	0.710033	5.58977
CD151	5884	8.2388	1.47452	5.58745
NOP56	5862	3.74394	0.670439	5.58431
OAZ1	3968	20.6263	3.70856	5.56181
ISLR	3126	10.1475	1.82478	5.56094
MXRA8	5845	5.88067	1.06071	5.54409
SLC3A2	32872	3.15393	0.575371	5.48156
LOC730101	4753	14.9207	2.73687	5.45174
SNHG15	3633	3.22274	0.591336	5.44993
CDC42EP2	7612	4.84567	0.89087	5.43926
ALDOA	17331	22.4877	4.15606	5.41082
TMED9	3887	6.78593	1.25715	5.39787
KLF10	6979	6.70962	1.26889	5.28779
RPS11	3311	25.4173	4.81315	5.2808
CXorf26	5263	4.28913	0.812737	5.27739
SMPD1	4585	4.37266	0.83521	5.2354
PHLDA3	3678	5.84132	1.11803	5.22465
RPL13	6173	12.3165	2.36277	5.21274
PCDHG	18173	6.94812	1.33468	5.20583
CTSD	11241	25.983	4.99799	5.19869
BSG	12169	3.2242	0.627706	5.13648
TCEB2	5883	3.38925	0.661104	5.12665
RPL35	4083	12.5283	2.45644	5.10019
CFL1	3520	38.4073	7.55282	5.08516
RPL12	3759	31.8823	6.31192	5.05113
CHPF	4819	5.81455	1.15656	5.02745
POLR3GL	14152	2.87557	0.573526	5.01384
TUBB2A	3882	3.45055	0.688467	5.01193
EFEMP2	6494	5.31533	1.06267	5.00186
ARHGDIA	3686	8.96323	1.8181	4.93
RPL18	3846	11.9197	2.43219	4.90081
GAPDH	3880	70.0274	14.3004	4.89688
ATP5G1	3085	2.71748	0.556003	4.88753
GNB2	5430	2.63885	0.539947	4.88724
MAZ	4650	2.54816	0.521439	4.88678
PLK3	5632	2.68849	0.550751	4.8815
HAX1	3317	2.44422	0.503007	4.85922
HEXIM1	4785	3.7012	0.762787	4.85221
PSMD8	9275	2.5165	0.520398	4.83572
RPL31	17465	51.7908	10.7212	4.83069
EDF1	4168	4.53083	0.942698	4.80624
BGN	14658	3.93369	0.819136	4.80224
LGALS1	4197	53.3576	11.1245	4.7964
MAP1LC3B	12580	5.8465	1.23202	4.74546
PPP1R15A	3671	10.6622	2.25903	4.71981
RPL7A	3212	44.0436	9.34101	4.71508
HNRNPAB	6677	4.94495	1.05124	4.70392
LOC100630923	12462	5.00706	1.06992	4.67985
ACADVL	5433	2.52311	0.539649	4.67546
TIMP1	4501	18.6617	4.02459	4.63692
CST3	4281	4.68775	1.01099	4.63679
THY1	5592	9.94729	2.15065	4.62525
RPL14	5059	16.7206	3.61525	4.62502
C19orf10	12859	2.32385	0.502541	4.6242
PTRH2	10190	5.18271	1.1252	4.60603
SNRPD2	4732	3.73483	0.813479	4.59118
GRINA	3358	3.66611	0.801839	4.57213
DNAJC9	4444	2.965	0.649045	4.56825
CHMP2A	3554	2.84765	0.628542	4.53056
ELOVL1	4628	2.70903	0.599039	4.52229
ATP6V1F	3047	3.35342	0.743324	4.51138
MVP	27646	8.67994	1.92694	4.50452
EEF1B2	3336	16.3044	3.62299	4.50026
GSTP1	3059	7.15865	1.59078	4.50009
PPIB	7341	15.6074	3.46926	4.49877
EEF2	9408	14.0077	3.12073	4.4886
MYL6	3322	64.2448	14.3297	4.48333
CD63	3681	45.377	10.1365	4.47659
ODC1	7946	2.92049	0.652441	4.47625
VAT1	7838	5.77823	1.29268	4.46996
DBI	5619	5.47059	1.22569	4.46327
BHLHE40	5769	9.63278	2.16106	4.45743
POLR2A	30238	4.11629	0.923847	4.4556
RPL39	5138	15.4931	3.50764	4.41696
TPI1	3527	8.28714	1.87744	4.41406
RPL23A	4375	20.3388	4.61121	4.41073
RPL17	4085	43.1275	9.79561	4.40274
IGFBP6	4693	4.1521	0.943488	4.4008
SEMA7A	24670	3.49617	0.799579	4.37251
CDIPT	4901	4.13641	0.946409	4.37064
RPL19	4445	23.9648	5.49657	4.35996
PTMA	5016	7.22831	1.65978	4.35498
TUBA1B	3738	13.8857	3.2193	4.31327
S100A11	4530	35.6925	8.27909	4.31116
SNHG12	3317	8.82527	2.04753	4.3102
PFDN5	4000	9.7785	2.27143	4.305
GRN	7980	3.42514	0.7973	4.29592
LOC645638	4902	17.856	4.16725	4.28484
RPS8	3167	27.2393	6.36867	4.27708
TAGLN2	7382	7.82104	1.83185	4.26948
RPS24	23054	7.58079	1.77614	4.26813
PSMC5	4618	3.1104	0.729989	4.26089
RPS5	7536	9.00668	2.1145	4.25948
CDK11	9448	8.5772	2.01368	4.25947
RPL13A	4700	19.5369	4.60224	4.24509
TRNP1	7183	2.80538	0.660853	4.24509
CXXC5	34380	2.18866	0.515784	4.24337
PLP2	3285	5.24069	1.23778	4.23394
RPL26	5732	28.2165	6.66937	4.23076
FKBP10	10508	4.07173	0.964223	4.22281
LOXL4	20565	2.1356	0.505871	4.22163
RPL28	6152	14.6277	3.46898	4.21671
PSMA7	6684	5.04983	1.19819	4.21455
EIF5A	5465	6.62724	1.57297	4.2132
PNP	8628	2.24969	0.533993	4.21296
COPZ2	11620	15.1741	3.60408	4.21026
RPS4X	4689	25.0451	5.95615	4.20491
IER2	4437	6.60256	1.57253	4.19869
CAPNS1	10338	5.61978	1.34067	4.19177
PTMS	4578	6.15221	1.46813	4.19051
UBC	3396	23.1718	5.53685	4.18501
QPRT	18874	4.70872	1.12969	4.16815
RPS14	5528	15.9224	3.82336	4.1645
ARMCX2	4596	2.25923	0.542622	4.16354
RPL15	3694	33.9839	8.17983	4.1546
LAMB2	12053	3.21456	0.776089	4.142
NME2	6310	9.19923	2.22111	4.14173
CYB5R1	5404	2.18066	0.528705	4.12453
SLC7A5	39472	2.21379	0.537634	4.11765
PPP1CA	3725	2.40246	0.583625	4.11644
RPL10	4110	39.9086	9.71998	4.10583
RAN	4210	17.9882	4.38167	4.10533
RPS3A	5051	28.082	6.84304	4.10373
TSPO	11714	2.05032	0.500517	4.0964
CTSL1	5411	6.24914	1.53012	4.08408
ATP6V0C	6498	3.92277	0.960724	4.08314
TRIM28	6247	2.51589	0.616197	4.08293
GADD45A	3162	31.3378	7.68898	4.07568
PCOLCE	5917	6.20959	1.5236	4.0756
ARMCX3	4712	4.72719	1.16394	4.06137
AVPI1	9835	2.36436	0.58261	4.05822
RPS7	5657	18.86	4.653	4.0533
VKORC1	4102	3.86194	0.95291	4.05279
FLNC	28846	3.09869	0.7654	4.04846
RPL23	3733	27.501	6.7944	4.0476
C9orf47	5280	2.38199	0.591505	4.027
RAB34	3988	3.13285	0.78135	4.00953
RBM15B	6638	2.09463	0.522813	4.00646
TOB1	5753	15.1092	3.77206	4.00556
EIF4A1	6301	17.1615	4.29126	3.99918
SERPINB2	16186	6.01935	1.507	3.99426
COL1A1	17544	276.187	69.1976	3.99128
RIC8A	6581	2.46236	0.617504	3.9876
CDK4	4721	3.1996	0.802619	3.98645
CTSB	25613	10.2592	2.57443	3.98504
UBA52	5657	8.55785	2.14825	3.98364
RPL21	5011	196.37	49.3054	3.98273
HDGF	10342	4.2158	1.0587	3.98205
RHOC	6277	5.47468	1.37585	3.97913
FAHD2A	10432	2.82765	0.710971	3.97717
RPL32	6638	17.6756	4.4529	3.96946
P4HB	17511	5.72965	1.44425	3.96721
ISCU	6867	7.8914	1.99029	3.96495
TAGLN	5469	44.1506	11.1418	3.96261
RPS3	6172	14.5231	3.67251	3.95454
MYL9	8330	20.8582	5.275	3.95416
CALR	5891	18.487	4.6764	3.95325
TAX1BP3	5787	8.48808	2.15308	3.9423
RPL11	4647	21.9748	5.57648	3.94062
SNF8	14696	7.60042	1.93803	3.92172
UPP1	19976	4.82318	1.23109	3.91781
TMEM66	20019	14.96	3.81947	3.91677
RPL3	6784	17.8237	4.55622	3.91195
PGAM1	7172	6.82392	1.74852	3.90268
AUP1	3200	3.57571	0.916223	3.90266
PHB	10823	3.90192	1.00048	3.90005
SRP14	3499	17.2932	4.43596	3.89841
UCHL1	11549	3.07861	0.790596	3.89404
HSPA8	4702	43.6608	11.2479	3.88168
RPS10	8672	9.08431	2.34429	3.87508
COL6A1	23301	8.61866	2.22465	3.87416
RPS27A	3951	31.1034	8.02992	3.87344
COPS6	3240	4.07219	1.05289	3.86763
RAB13	4679	4.46315	1.15518	3.8636
RPL37	3958	33.3498	8.63272	3.86319
RPL27	4526	17.1644	4.45557	3.85235
DYNLL2	6839	3.51172	0.912653	3.84782
EIF3G	4910	2.45346	0.637752	3.84704
S100A13	15293	3.79007	0.985542	3.84567
APH1A	3811	2.67543	0.69606	3.84368
SRSF5	4894	25.5352	6.65528	3.83683
TPT1	3994	72.0136	18.8148	3.8275
PSMC3	7705	2.05065	0.535836	3.82701
EMP3	5182	6.42019	1.67812	3.82582
CD81	20103	3.11189	0.813631	3.82469
LDOC1L	5556	2.19538	0.57437	3.82224
CDK9	4748	3.08596	0.808072	3.81892
RPS19	11497	12.4373	3.25772	3.81779
CDK2AP1	11148	3.53011	0.924763	3.81731
RPL24	5630	15.6455	4.10298	3.8132
B2M	6673	42.7656	11.2362	3.80606
RPS27L	4203	29.2149	7.68968	3.79923
DYRK3	13662	3.71666	0.981045	3.78847
RPS13	3282	20.1885	5.32902	3.78841
TMEM119	8273	5.51417	1.46098	3.7743
EIF5	10869	15.7835	4.18654	3.77006
SNHG7	3591	3.44079	0.913546	3.76641
RPS20	6402	14.8633	3.94963	3.76321
HYMAI	5834	6.28435	1.67096	3.76092
FLNA	26107	11.7237	3.12006	3.75752
SRXN1	6623	3.93481	1.04741	3.7567
AES	10057	2.25288	0.600451	3.75198
ATP5B	7894	7.88653	2.10298	3.75017
HMGB2	3069	4.6758	1.24778	3.7473
TUFM	3998	2.12849	0.568713	3.74264
EEF1A1	5283	192.402	51.4531	3.73937
GNAI2	23140	3.04195	0.814256	3.73586
RPS15A	7380	17.4106	4.66075	3.73558
ATP6V0B	3371	3.12783	0.83766	3.73401
SLC20A1	17967	25.4597	6.82236	3.7318
HSP90AB1	6766	15.7951	4.23506	3.7296
RPS23	5097	17.8905	4.80527	3.7231
S1PR1	4772	2.65894	0.71471	3.72031
CDC42EP1	8940	4.67467	1.25716	3.71844
NME1	8531	2.44588	0.657879	3.71783
SEPW1	6102	3.13146	0.843299	3.71334
CRABP2	6209	2.14695	0.578209	3.7131
CLCF1	10010	2.83855	0.765123	3.70993
ARF5	3354	4.78601	1.29042	3.70888
RPL6	4450	26.5616	7.18209	3.69831
CETN2	3431	2.75141	0.744086	3.6977
SNX17	6606	3.47399	0.940953	3.69199
TMEM106C	5332	2.44982	0.665831	3.67934
RPL36A	5265	10.1434	2.75783	3.67804
FIBP	4800	2.04748	0.556798	3.67724
MRPL27	5335	5.37482	1.46276	3.67444
POLR2C	9371	2.78056	0.756924	3.6735
NFIL3	14818	2.88222	0.784717	3.67294
TXNDC17	3640	2.88411	0.785239	3.67291
RAB1B	8908	3.04916	0.830669	3.67073
LGALS3	16214	7.01013	1.91329	3.66391
PEBP1	9521	5.08618	1.38828	3.66366
CAMK2N1	3845	2.33749	0.638032	3.66359
RPL30	3881	23.8206	6.50718	3.66066
SIGMAR1	3050	3.5906	0.980902	3.66051
PSMD2	9819	6.69163	1.82873	3.65917
MRPL49	5187	2.03556	0.557552	3.65089
VEGFB	4681	1.89583	0.519823	3.64707
CD274	20065	4.82915	1.32698	3.6392
BLOC1S1	3674	2.33322	0.642047	3.63403
ATP5E	3690	20.4464	5.63081	3.63116
CCDC72	3852	7.8187	2.15398	3.62989
RPS9	6790	10.9342	3.01338	3.62855
RPL38	6225	11.3695	3.13445	3.62727
RPL9	4824	30.9885	8.54449	3.62672
HOXB6	9236	2.61238	0.72043	3.62614
FKBP8	11816	1.84725	0.509765	3.62373
RPLP0	4512	33.6965	9.31199	3.61861
RPL22L1	5381	7.38281	2.04224	3.61506
CCNG2	12857	4.50269	1.24748	3.60943
MAP1A	14013	4.03997	1.1201	3.60679
NOP16	4309	1.86096	0.516187	3.60521
JTB	3707	4.0366	1.12077	3.60163
IMPDH2	5114	2.5845	0.717614	3.60152
FAM32A	6623	1.95003	0.542066	3.5974
SQSTM1	31690	4.47653	1.24932	3.58317
HSPE1	3467	6.11031	1.70836	3.57671
UQCRB	8559	7.97005	2.23471	3.56648
FUT11	3928	1.99007	0.558541	3.56298
LRP10	6332	6.47241	1.81693	3.56228
FAM36A	9721	5.64821	1.58596	3.56138
PRELID1	3116	3.91518	1.09971	3.56019
MRPL17	3017	3.19997	0.899078	3.55917
CTSA	7868	4.06027	1.14307	3.55207
AP2M1	9246	8.07462	2.27691	3.54631
TEX261	8934	2.50233	0.706065	3.54405
CDC37	12463	1.89091	0.533827	3.54218
MLF2	5479	4.86693	1.37441	3.5411
TRAPPC4	5145	1.98894	0.564078	3.526
C17orf79	7443	2.96302	0.840498	3.52531
C14orf119	4983	4.73869	1.34488	3.5235
FXYD5	15164	2.9859	0.849675	3.51417
ECM1	5779	8.37643	2.38696	3.50925
FTH1	3376	148.736	42.3898	3.50877
MAGED2	8275	2.94526	0.839503	3.50834
MFGE8	14750	4.02722	1.14937	3.50385
TOMM5	4225	7.78211	2.22182	3.50258
RPL4	5541	30.7883	8.79097	3.50226
CHCHD2	4922	6.28851	1.79591	3.50157
SDC4	23136	10.214	2.92829	3.48804
C11orf10	3484	2.47555	0.709756	3.48789
MRPL20	5418	2.25585	0.646767	3.48789
SURF4	14631	6.18016	1.77208	3.48752
AEBP1	10200	2.41962	0.695461	3.47916
CTSZ	12068	4.29953	1.23623	3.47794
SNHG1	3901	18.869	5.43979	3.4687
TMEM85	5108	3.85344	1.11095	3.4686
TRMT5	9616	2.19134	0.632096	3.46678
PEA15	10038	14.7757	4.26671	3.46302
RPS6	3982	37.0766	10.7263	3.45661
BET1L	4499	3.10567	0.900453	3.44901
DNAJA1	13854	5.4028	1.56889	3.44371
CYP1B1	8578	10.636	3.09082	3.44116
DUSP7	7525	2.30845	0.672309	3.43361
SERF2	18994	5.26004	1.53205	3.43333
MRPL50	8671	3.45796	1.00749	3.43225
FAM57A	10229	2.51041	0.731868	3.43014
SBDS	7899	5.32577	1.55288	3.42961
HSP90AA1	59012	2.18949	0.638786	3.42758
HSPB8	15957	2.29793	0.670631	3.42652
NDUFA6	5359	3.27563	0.956353	3.42513
NME4	3563	3.275	0.957226	3.42134
PTBP1	14936	2.96988	0.868483	3.41962
ST6GALNAC6	14271	1.72529	0.50453	3.4196
NCL	9747	11.227	3.28764	3.41491
FAM101B	5961	6.48368	1.90395	3.40538
HINT1	6160	7.62692	2.24057	3.40401
RG9MTD1	4378	3.70423	1.08882	3.40206
MMP3	7815	3.33279	0.980023	3.40073
CHPF2	6321	5.52149	1.62438	3.39914
GNB2L1	6979	20.4975	6.03677	3.39544
C9orf123	3309	3.51345	1.03673	3.38897
CSTF2T	4110	2.13165	0.630864	3.37894
C19orf53	4330	3.3894	1.00416	3.37536
ABT1	3107	2.42617	0.719587	3.37161
C1S	10356	1.73567	0.51541	3.36755
CNP	10996	1.81329	0.538711	3.36598
NFE2L1	13222	2.39456	0.711621	3.36494
PIGT	10178	2.51179	0.746803	3.36339
ATP5G3	5505	7.8339	2.32963	3.36272
CIB1	3803	1.88667	0.561166	3.36205
HNRNPA1	4543	35.7804	10.6562	3.35771
NFKBIA	3245	4.36155	1.2996	3.35607
PDCD5	6265	4.33573	1.29332	3.3524
SRSF6	5741	26.7893	8.00153	3.34802
LAMP1	26273	2.92631	0.874782	3.34519
PA2G4	9592	2.90138	0.867683	3.34382
SRSF2	3297	19.3113	5.78359	3.33898
QSOX1	43202	1.92381	0.576429	3.33746
GTF3C6	9329	2.45305	0.735457	3.33541
MSX1	4269	2.26949	0.680592	3.33458
FKBP11	3589	2.48297	0.744673	3.33431
NDUFB8	6140	2.78127	0.836456	3.32506
MBD4	9060	4.42567	1.33187	3.3229
PDGFRB	42021	5.24647	1.58103	3.31839
PPP4C	9312	2.79465	0.842328	3.31777
CHCHD7	6862	2.20743	0.666559	3.31168
NDUFA1	4896	5.25171	1.58664	3.30996
FIS1	5479	2.22623	0.673448	3.30572
LUM	8311	33.9547	10.2753	3.3045
CKAP4	10055	11.9278	3.61013	3.30398
ZNF699	9810	3.7895	1.14864	3.29912
IGFBP3	9028	24.8169	7.52441	3.29819
KDELR1	8984	3.73269	1.13249	3.296
ZYX	9847	7.31533	2.22017	3.29494
PSMD4	12758	1.67813	0.509646	3.29274
EIF2B5	10290	1.77821	0.540783	3.28821
KLF4	4915	2.17436	0.661452	3.28725
UQCR10	3045	4.91084	1.49405	3.28693
CEBPG	9018	4.06191	1.23582	3.28681
C20orf24	6824	2.6784	0.815397	3.28478
C8orf33	3593	3.75215	1.14352	3.28123
COX7B	5921	5.87117	1.79037	3.27931
FSCN1	13852	3.37503	1.0295	3.27832
PPIF	7870	1.64381	0.501988	3.2746
PDZD11	3588	2.56463	0.783792	3.27208
EEF1G	14388	7.76155	2.37211	3.272
RPS29	9053	10.1411	3.10469	3.26638
TMBIM1	18364	2.76709	0.847152	3.26634
DNAJB1	3620	4.44396	1.36332	3.25966
PJA1	4785	1.65732	0.508525	3.25907
HSBP1	5002	8.72084	2.67846	3.25592
ARMCX5-GPRASP2	5948	1.91408	0.5879	3.25579
CNPY2	5916	2.52145	0.77453	3.25546
HOXB7	3789	2.95696	0.908352	3.2553
EIF6	5870	3.9134	1.20491	3.24788
RPL35A	5670	24.3945	7.51428	3.24642
ORMDL2	3154	1.79159	0.552231	3.24428
RPL34	9918	12.3736	3.81597	3.24258
GAS5	4087	30.73	9.47844	3.24209
GNG11	4811	10.9921	3.39079	3.24175
CERS2	9831	2.82752	0.872807	3.23957
POLR2M	10853	5.98394	1.84834	3.23747
RPS19BP1	3763	2.46003	0.760796	3.23349
FAM53C	12195	2.59657	0.804292	3.22839
OGFRL1	13497	2.43977	0.756544	3.22489
SRPR	6064	4.77741	1.48186	3.22393
HMGN2	4232	8.72678	2.70801	3.22258
SPRY4	14629	9.72039	3.01922	3.2195
TMEM185B	5938	2.11774	0.65834	3.21679
CYCS	6711	8.11423	2.52619	3.21204
ATP5H	8120	3.93444	1.22578	3.20974
SAT1	3053	6.12229	1.90761	3.2094
CDKN2B	6411	3.11646	0.971847	3.20674
UBE2Q1	10070	2.5988	0.810728	3.20551
TPM2	8064	43.2109	13.4844	3.20451
KLHL21	12146	2.35664	0.735663	3.20342
C20orf11	10387	2.39972	0.749797	3.20049
RPL27A	7425	21.0638	6.58596	3.19829
RPL22	14600	7.05613	2.20624	3.19826
PSMA4	8817	5.87834	1.83909	3.19633
ST7-OT4	5915	3.08134	0.964262	3.19554
TOB2	13536	2.82852	0.88556	3.19405
SLC35B1	6593	5.95424	1.8654	3.19194
TMED3	11699	3.29407	1.03333	3.18782
TPD52L2	26318	2.32653	0.729824	3.1878
BRD2	12846	10.3258	3.24612	3.18097
PTTG1IP	24319	4.54169	1.42868	3.17894
PRNP	15438	10.8614	3.41895	3.17682
ANKRD57	4654	2.06911	0.651405	3.17638
POLR2K	3392	5.98957	1.88567	3.17636
TMEM43	18741	2.56309	0.807761	3.17308
YBX1	19955	13.2826	4.18688	3.17243
TRIP6	6127	3.27171	1.03173	3.17109
C4orf3	8027	3.18415	1.00465	3.16941
ARPC5L	8213	1.63688	0.517871	3.16079
B4GALT3	6659	1.73031	0.548121	3.1568
LENG8	13132	2.4728	0.783705	3.15527
EIF3I	9235	2.86649	0.909241	3.15262
SLC1A5	13703	4.60299	1.46017	3.15237
C19orf43	4076	2.70531	0.858205	3.15229
EIF3F	8853	7.35018	2.33228	3.1515
COX6B1	10562	3.65274	1.15946	3.15038
DDIT3	3930	10.9598	3.48169	3.14784
CRYAB	3124	10.0159	3.18473	3.14498
GNG5	8257	14.0086	4.4572	3.14291
PPIA	6476	33.3264	10.6049	3.14255
SPRY2	4975	10.1342	3.22605	3.14136
SLC30A1	3719	9.14829	2.91263	3.1409
SAP18	8572	6.16165	1.96209	3.14035
NDUFV1	5690	1.57292	0.501254	3.13797
RCN3	16016	2.0433	0.652546	3.13127
UFC1	5113	1.83166	0.585126	3.13037
PNRC2	3649	16.131	5.15432	3.12961
SLC35B2	3446	2.3862	0.762558	3.1292
FZD1	4350	1.72322	0.551177	3.12644
PNRC1	4451	3.65017	1.1686	3.12354
LOC100505738	5410	1.5842	0.507216	3.12332
PDCD2	9121	3.04722	0.975652	3.12327
FAM26E	6902	3.38845	1.08654	3.11857
HOTAIRM1	4165	2.11274	0.678432	3.11415
PPP1R15B	8453	18.4056	5.91054	3.11403
SLC31A2	13185	2.11222	0.679175	3.10998
FXC1	3235	8.41468	2.70897	3.10623
POLE3	3512	2.20387	0.709888	3.10453
ING2	6030	1.68282	0.542069	3.10444
HMOX1	13148	4.39314	1.41532	3.10399
ITGA3	34510	2.56387	0.827611	3.09792
FAM109B	5188	1.65232	0.534378	3.09204
ZNF211	9613	1.75665	0.568494	3.09001
EIF4A3	11970	2.1977	0.711488	3.08888
TMEM98	13740	2.687	0.870877	3.0854
CHRAC1	5856	2.30092	0.745894	3.08478
C1orf63	5246	13.9905	4.53682	3.08377
DHCR24	37622	2.26567	0.735827	3.07908
MTHFD2	16735	6.21899	2.02111	3.07702
RBM8A	5979	3.68222	1.19757	3.07474
LOC100507246	7585	7.1904	2.34118	3.07127
PRDX1	11856	8.98129	2.92657	3.06888
TMEM55B	3626	1.80533	0.588559	3.06737
ACTB	3454	246.045	80.2589	3.06564
ESYT1	16475	1.60283	0.522919	3.06516
PRDX4	18870	1.73907	0.567592	3.06394
TMEM173	7231	2.18297	0.712534	3.06367
NXF1	13367	1.83529	0.599827	3.0597
BTF3	7199	13.7744	4.50253	3.05926
BUD31	10639	4.45532	1.45701	3.05785
UQCR11	8330	1.90856	0.624835	3.0545
LRRC59	16321	8.76367	2.87201	3.05141
NDUFA13	11995	2.47767	0.813098	3.0472
DPH3	7929	2.61947	0.860284	3.04489
CRNDE	10302	3.36137	1.1051	3.04169
CDKN1A	10880	47.7952	15.7143	3.04151
TMEM14B	9220	2.18306	0.718193	3.03966
DCTN3	6949	2.06254	0.680237	3.03209
ICMT	14792	1.54792	0.51103	3.02902
TGFBI	34924	12.1526	4.01352	3.02792
MYO1C	28522	1.66817	0.551736	3.02349
HMGB1	7203	7.62209	2.52137	3.023
YIPF3	5164	2.72036	0.89992	3.02289
EPHA2	31751	2.07543	0.686589	3.02281
CYB5R3	31560	2.20474	0.729958	3.02037
DUSP14	23638	10.3425	3.43026	3.01508
ILF2	8966	3.98479	1.32247	3.01314
NIP7	3599	3.99732	1.33004	3.00541
CREB3	4689	2.9377	0.978322	3.00279
KDELR3	15363	1.84827	0.615894	3.00095
FUS	14762	9.18726	3.06306	2.99937
UBE2A	9881	4.32246	1.44122	2.99917
LOC647979	5343	19.9321	6.64704	2.99864
ATP5J2	8041	3.53977	1.18106	2.99711
ENO1	18093	10.0384	3.34973	2.99678
RPS18	4430	8.62935	2.88144	2.9948
AJUBA	11439	5.65971	1.89053	2.99372
BLCAP	10515	4.08373	1.36494	2.99188
SSR2	11920	3.19663	1.06885	2.99072
IRF2BPL	4149	2.47201	0.826835	2.98973
VAMP2	3829	3.36309	1.12513	2.98907
PTRF	20872	11.014	3.68779	2.98661
PSG5	18794	3.02596	1.01349	2.98568
NDUFS5	8342	4.92072	1.65042	2.9815
NPC2	13442	2.91345	0.977455	2.98065
TUBA1A	4279	13.615	4.5715	2.97823
SUPT4H1	7025	8.11372	2.7256	2.97686
HBXIP	6670	4.09338	1.37529	2.97638
ERP29	9873	2.03154	0.682813	2.97525
PLIN2	11846	2.5496	0.858682	2.9692
CCND1	13370	11.8709	3.99824	2.96903
RNF187	8822	1.67799	0.565206	2.96881
TM9SF1	6530	1.75804	0.592547	2.96692
SRSF10	14017	5.60042	1.88763	2.96691
GPATCH4	7180	1.58109	0.533508	2.96357
KPNA2	11123	3.34074	1.12788	2.96196
MRPL40	3561	1.824	0.616105	2.96053
TP53RK	5273	4.62309	1.56228	2.95919
GSTK1	5701	2.37138	0.801899	2.95721
CLDND1	7594	4.41582	1.49443	2.95485
ZNF436	10417	1.67468	0.567107	2.95302
C22orf29	8711	2.04945	0.694222	2.95215
COX5A	17879	1.58834	0.538641	2.94879
AEN	10986	5.67871	1.9262	2.94814
C12orf44	7522	1.73927	0.590022	2.94781
IFT20	7143	2.44349	0.829296	2.94646
ZNF181	8295	1.8984	0.644395	2.94602
DDOST	9778	3.88137	1.3177	2.94556
SET	12742	4.95493	1.68233	2.94528
SS18L2	4193	1.94535	0.661187	2.94221
MMP14	11011	8.89959	3.02499	2.94202
MRPS7	4709	1.60696	0.54638	2.9411
TMEM14C	8215	3.56257	1.21151	2.9406
CCNG1	7446	14.1648	4.81729	2.94041
NDUFB9	10885	3.37215	1.14704	2.93987
LMNA	25418	11.3001	3.85121	2.93417
LOC388796	14780	3.00168	1.02329	2.93336
MAK16	16094	3.16852	1.08065	2.93205
EIF1AD	5622	2.78757	0.950775	2.93189
C1orf123	6518	1.70334	0.581398	2.92973
TINF2	3030	3.13447	1.0708	2.92722
NGRN	6549	6.3512	2.17449	2.92078
DUSP6	4460	11.5828	3.97171	2.91633
MYL12B	16172	19.0387	6.54436	2.90918
UQCRFS1	5970	6.07248	2.08804	2.90822
LOXL1	25690	4.69759	1.61718	2.9048
TMEM70	6642	2.9299	1.00931	2.90287
MARVELD1	4445	4.33589	1.49419	2.90183
TMEM214	8792	2.08316	0.719127	2.89679
ZNF259	9464	2.70298	0.933605	2.89521
MED28	9888	4.2768	1.47779	2.89405
SLC2A3	17069	7.71447	2.66594	2.89371
ARL6IP1	9867	4.9065	1.69594	2.89309
ADO	3724	3.23775	1.11916	2.89302
PKM2	32358	18.0564	6.24576	2.89099
HOXC8	3656	11.8892	4.1202	2.88559
BLOC1S2	12727	2.82772	0.980066	2.88523
UBQLN2	3418	4.82813	1.67383	2.88448
AP2S1	12781	2.04808	0.710367	2.88313
PTGS2	8616	4.92143	1.70838	2.88076
GSTO1	13271	11.5575	4.0141	2.87923
NOB1	13056	1.60528	0.557592	2.87895
SRSF7	7896	10.9401	3.80162	2.87775
MED10	6601	5.5205	1.91866	2.87727
BYSL	11820	1.62299	0.564368	2.87577
MKI67IP	9983	5.71516	1.9876	2.87541
ZNF697	28391	1.86083	0.647662	2.87315
SFPQ	9543	22.5381	7.85371	2.86974
MAD2L1	7435	1.73159	0.603529	2.86911
KRTCAP2	3921	2.78337	0.970192	2.86889
CTDNEP1	8354	1.65446	0.577448	2.86512
TPP1	6696	2.97775	1.03955	2.86446
FADD	4240	1.6357	0.571356	2.86284
TMEM219	11023	4.52885	1.58222	2.86234
MFAP4	3778	4.2881	1.49931	2.86005
CHAMP1	12839	3.82956	1.33909	2.85982
COX7A2	6254	6.8742	2.4045	2.85889
NUDT15	9580	1.57554	0.551714	2.85572
FAM8A1	11433	1.50947	0.528587	2.85567
STMN1	22692	1.54235	0.540789	2.85204
FOSL1	8306	9.83644	3.44962	2.85146
DKK1	3377	51.1231	17.9294	2.85136
SLC25A3	8376	19.5326	6.85433	2.84967
BAX	6939	3.53741	1.24171	2.84882
TXNIP	4167	33.1442	11.6474	2.84563
RSL1D1	17388	2.36074	0.830468	2.84266
RPL5	9888	21.0285	7.40556	2.83956
TRIM8	13825	1.72763	0.608615	2.83863
PYGO2	4757	1.94446	0.685356	2.83715
AHSA1	11443	1.70286	0.60133	2.83182
CALM1	11293	7.14467	2.52412	2.83056
NET1	45909	4.69407	1.66089	2.82624
SNRNP70	23406	2.89146	1.02341	2.82532
SERTAD2	22292	13.5082	4.78489	2.8231
BTG1	5620	8.62026	3.05358	2.823
INPPL1	14307	1.55162	0.550149	2.82036
BCAS2	14085	1.7622	0.625075	2.81918
EBNA1BP2	8397	2.61739	0.928907	2.81771
HSPD1	13691	3.81191	1.35622	2.81069
CIRBP	5543	2.55715	0.910353	2.80897
MARS2	3087	1.57806	0.562104	2.80742
GRPEL2	9170	5.16279	1.84057	2.805
NR1D1	7937	2.62159	0.934804	2.80443
SSB	13187	3.61103	1.28796	2.80368
MGAT1	19597	3.45728	1.23352	2.80278
BZW1	12301	14.1275	5.042	2.80196
STAT6	16010	1.5143	0.54067	2.80078
NDUFAF4	8581	1.87474	0.669405	2.80061
ATP5O	12402	2.66595	0.952059	2.80019
TIMM22	5034	1.99947	0.714161	2.79975
C14orf2	9279	2.49124	0.890586	2.7973
ATXN7L3B	3682	7.09727	2.53927	2.795
RAE1	27375	3.06483	1.09676	2.79444
SEPN1	18047	1.40616	0.503957	2.79024
RWDD2A	3225	1.45176	0.520449	2.78944
MARS	28703	1.90368	0.683476	2.78529
RNF19B	28237	1.65566	0.594741	2.78383
SNRPB	9219	5.2662	1.89189	2.78357
SEC61B	8332	7.17195	2.5781	2.78187
RPSA	5829	9.73019	3.49866	2.78112
NCBP2	7192	2.65404	0.954948	2.77925
MDH2	18538	1.72744	0.621869	2.77782
MANF	4137	2.0347	0.732811	2.77657
ZMAT2	6208	3.5761	1.28913	2.77404
NDUFB4	6131	6.223	2.24335	2.77398
EIF4G1	20864	3.45581	1.24713	2.77101
GLUL	10503	6.17342	2.22875	2.7699
MIDN	10591	2.54488	0.919003	2.76917
CCT7	18787	3.10943	1.12319	2.76839
FBXL12	8789	1.67982	0.606823	2.76822
ASNS	20426	1.4476	0.523641	2.76449
POLR2G	5177	1.60786	0.581745	2.76386
LOC339290	8407	3.96633	1.43518	2.76365
CHCHD8	4178	3.17672	1.15049	2.76119
MLEC	14719	2.88089	1.04339	2.76109
C2orf28	5148	3.87174	1.4025	2.7606
GMNN	11167	1.70099	0.616193	2.76048
PUS3	9737	1.49151	0.541243	2.75571
STARD5	11518	2.51471	0.912573	2.75563
ATMIN	11494	2.1947	0.796481	2.7555
C21orf91	30420	1.99974	0.726673	2.75191
MRPL32	5515	2.83481	1.0307	2.75037
CCDC71	3818	1.81002	0.658216	2.74989
C6orf120	4146	4.88085	1.77513	2.74957
ID4	3299	2.46108	0.895356	2.74872
GNAS	71456	5.3552	1.94828	2.74868
LSM10	4463	2.05417	0.747349	2.74861
EIF5B	62895	10.6717	3.88489	2.74698
RRP8	3737	2.62386	0.95525	2.74678
PRRC2A	17105	1.86956	0.6807	2.74653
BRK1	11542	3.74993	1.36651	2.74417
NDUFB1	5686	2.68697	0.979603	2.74292
PSMD7	9514	6.62052	2.41584	2.74046
RHBDD2	9928	1.86375	0.681039	2.73663
CNIH4	19101	1.67774	0.613138	2.73632
KIAA1586	8640	4.1401	1.51314	2.7361
CALM3	9528	3.23726	1.18457	2.73286
ALG2	5540	4.87954	1.78569	2.73258
IRF9	5353	1.47197	0.538901	2.73143
NDUFS6	14672	1.70383	0.623961	2.73067
NDUFS3	5554	1.98016	0.726163	2.72688
DUSP5	13678	9.2382	3.38895	2.72598
PFDN2	17521	1.92685	0.706914	2.72572
PSAP	35028	5.11364	1.87616	2.72559
C15orf17	7135	2.13702	0.784533	2.72394
SLIRP	9517	3.08373	1.1323	2.72342
MRPL9	3918	2.77586	1.01979	2.72199
MAT2A	6303	37.8548	13.9301	2.71748
PYCR2	4386	1.50674	0.554786	2.71589
TNFAIP1	11488	2.34048	0.862671	2.71306
RBM3	6813	9.7657	3.60081	2.71208
SBDSP1	8027	3.75892	1.38648	2.71112
OXA1L	5268	6.72839	2.48366	2.70906
PABPC4	16037	4.67989	1.72784	2.70852
C12orf29	14670	2.77239	1.02512	2.70445
TMEM167B	6152	4.15544	1.53672	2.7041
POLG	18491	1.64244	0.607747	2.70251
ZXDB	5642	2.65953	0.985	2.70003
TOR1A	11221	1.41684	0.524764	2.69996
PHLDA1	6330	30.516	11.3122	2.69762
HNRPDL	7662	19.9359	7.39102	2.69731
NUTF2	24401	1.74817	0.648186	2.69702
RHOG	14006	2.01677	0.747781	2.69701
G6PC3	5615	1.69481	0.628447	2.69682
PTP4A1	11570	12.7781	4.7407	2.6954
SRSF1	6428	15.1402	5.6177	2.69509
BNC1	28814	1.46392	0.544068	2.69069
C9orf78	8009	1.60785	0.597678	2.69016
SOD2	14205	2.05089	0.762417	2.68998
C9orf89	17116	1.35688	0.504568	2.68919
EI24	15278	2.87463	1.06906	2.68893
DAZAP2	7994	4.05787	1.50947	2.68827
COL6A2	34731	13.1237	4.88301	2.68763
MTA2	8638	1.69624	0.632662	2.68112
C1GALT1C1	4477	3.16278	1.18057	2.67903
SDR39U1	3036	1.35436	0.505851	2.67739
POLR2D	11890	2.12795	0.79489	2.67704
EIF1AX	17331	5.58125	2.08505	2.67679
VAMP1	8440	3.14097	1.17449	2.67433
GRPEL1	8021	1.45479	0.544039	2.67405
TM2D2	7715	2.53013	0.946192	2.67401
DDX5	8111	54.4352	20.364	2.67311
PLAUR	24252	1.43072	0.536209	2.66821
BOD1	9519	4.67833	1.75375	2.66762
CRIPT	8557	2.11389	0.792486	2.66742
ARF1	16553	6.30795	2.36491	2.66731
ATP1A1	31602	3.21443	1.20547	2.66654
MMGT1	11904	1.97135	0.739341	2.66636
NOL7	5569	4.82857	1.81131	2.66579
H2AFJ	3667	3.20272	1.20203	2.66443
ATP5L	8459	4.97688	1.86796	2.66434
CACYBP	12593	2.30586	0.865495	2.66421
CKS2	5506	3.5786	1.34344	2.66376
SRA1	8026	3.15722	1.18537	2.66349
IDH3B	5803	1.66593	0.625537	2.6632
PDAP1	14008	2.69853	1.01338	2.6629
FAM43A	3145	2.5548	0.960175	2.66076
C8orf58	4549	1.39033	0.522765	2.65957
CHMP7	18363	2.02959	0.763251	2.65914
DEGS1	10215	7.20173	2.71209	2.65542
HNRNPH2	6008	4.21128	1.58684	2.65388
RNASEH1	13250	2.5565	0.963381	2.65367
TOPORS	12085	4.25261	1.60418	2.65096
NDUFA4	8234	13.6577	5.15218	2.65086
RBM15	7359	6.63335	2.50285	2.65032
NDUFS2	15080	1.96579	0.741986	2.64936
SYDE1	7576	1.66466	0.629205	2.64566
DCTN1	30934	1.74204	0.658473	2.64558
MAP7D1	24639	2.72165	1.02919	2.64446
PRR13	4995	4.96764	1.87878	2.64408
ITPRIPL2	7699	4.96202	1.87689	2.64375
KLHL9	4412	12.6095	4.76969	2.64367
GANAB	21807	2.31355	0.875286	2.64319
ZFAND2A	7313	1.56981	0.59393	2.64309
HSPA13	12073	2.51791	0.953192	2.64156
C5orf43	4767	5.41425	2.05015	2.6409
TMED4	3066	2.83215	1.07361	2.63797
BRI3	11297	5.51492	2.09566	2.63159
FEM1B	13500	8.65456	3.29041	2.63024
DSP	45077	4.99104	1.89822	2.62933
C6orf48	4849	8.73336	3.32186	2.62906
C11orf51	3190	1.80757	0.687759	2.6282
POLR1E	17749	1.85038	0.704576	2.62623
SERPINB1	8348	2.50217	0.953197	2.62503
CTSK	12234	9.76515	3.72095	2.62437
PPAPDC1B	6089	2.07107	0.789414	2.62355
DUSP3	12880	2.59182	0.988138	2.62293
COX4I1	7435	5.66829	2.16742	2.61522
MOCS2	11704	2.75663	1.05462	2.61386
SELS	6487	4.9972	1.913	2.61223
HSPA5	6540	15.9656	6.11211	2.61213
C1orf52	9719	6.55858	2.51801	2.60467
RER1	13672	1.91413	0.735246	2.60339
FAM111A	12194	2.96341	1.13841	2.60311
BCL10	11128	7.74743	2.97698	2.60245
UXS1	101037	3.20002	1.23073	2.6001
MRPL16	4738	2.58237	0.993461	2.59937
LRP1	84844	2.54498	0.979402	2.5985
YRDC	5252	2.86172	1.1013	2.59849
NFATC4	12666	1.37446	0.529095	2.59776
SNHG4	9433	7.53958	2.91017	2.59077
SERPINH1	10749	7.7734	3.00459	2.58717
SMG8	5241	1.614	0.624114	2.58607
DIMT1	15378	2.49005	0.962885	2.58603
DSEL	10149	11.4635	4.43467	2.58497
TMEM183	13175	6.53768	2.53212	2.5819
C1QBP	6373	3.5471	1.37426	2.5811
C22orf32	4594	1.87466	0.726455	2.58056
CCDC107	3214	3.36016	1.30319	2.57841
FKBP1A	24196	4.9079	1.90392	2.57779
LTBR	7376	2.61097	1.01402	2.57487
HNRNPH1	9544	21.4228	8.32582	2.57306
MIR22HG	4769	10.3242	4.01565	2.57099
ARF6	4037	14.4651	5.62672	2.57079
ARL4A	4107	6.05993	2.35729	2.57072
YWHAH	13112	6.75261	2.62684	2.57062
ENSA	7500	2.61961	1.01945	2.56963
SNX12	7444	1.29849	0.505416	2.56915
PDHB	6223	7.50898	2.923	2.56893
CDKN1B	5004	13.3841	5.21106	2.5684
EXOC8	5097	3.67482	1.43219	2.56587
ASNSD1	9433	4.14743	1.61742	2.56423
AP1S1	6872	1.69996	0.663952	2.56037
GPX8	7146	8.77211	3.42615	2.56034
PSMD3	17153	2.35782	0.920914	2.5603
BAG1	12290	1.75757	0.686472	2.56029
ELK1	15084	1.38445	0.540805	2.55998
HMGN1	6807	8.24304	3.22015	2.55983
POLE4	11085	2.29598	0.897286	2.55881
HNRNPA2B1	10858	33.3903	13.0506	2.55853
COX11	16806	2.12733	0.832195	2.55629
TIGD6	8045	1.81188	0.709045	2.55538
LSM5	9926	1.4119	0.552577	2.55512
LRRN4CL	3498	2.73379	1.07008	2.55475
HNRNPL	15952	3.06657	1.20143	2.55243
H3F3A	9296	5.92933	2.32308	2.55236
NANP	11076	2.6605	1.04259	2.55182
GNL3	8575	6.00809	2.35744	2.54857
LOC283392	20003	1.74818	0.686005	2.54835
BRF2	6034	1.73093	0.679458	2.54752
PHB2	5402	2.8876	1.13363	2.54722
ZNF295	23557	2.29875	0.903397	2.54456
SERPINB8	19346	4.25726	1.6742	2.54286
SERTAD3	3535	2.71381	1.06723	2.54285
S100A10	11329	11.9167	4.68865	2.54161
TUBB	5039	3.27957	1.29058	2.54116
RPP38	7075	1.43765	0.566635	2.53717
SRSF3	10155	39.9471	15.7473	2.53676
CDC42SE1	8679	4.94829	1.95186	2.53517
CAMLG	13681	1.75553	0.692484	2.53512
SF3B4	4936	6.39882	2.52623	2.53295
SHC1	12186	4.084	1.61235	2.53295
MRPL14	13819	1.90669	0.753376	2.53086
ETS2	19030	3.65909	1.44694	2.52885
SF3B14	8861	2.6508	1.04869	2.52773
LOC401093	7011	1.58895	0.628704	2.52734
BTG3	19301	2.55423	1.01159	2.52497
TAF1D	5608	24.8892	9.85992	2.52428
METTL11A	9445	2.25392	0.893249	2.52328
LOC338799	8218	1.58993	0.63027	2.52262
ZNF202	17367	1.66992	0.66221	2.52174
MAD2L1BP	11410	1.67813	0.665999	2.51972
C14orf28	9954	4.2302	1.67885	2.5197
ZBTB39	7681	1.50443	0.597233	2.519
USMG5	7462	6.01857	2.3893	2.51897
CFL2	4442	20.6517	8.20211	2.51785
RBM22	10318	3.89783	1.54821	2.51764
TSPYL5	4463	1.87843	0.746317	2.51693
LOC100506451	4788	1.75866	0.699264	2.51502
EMG1	5222	2.63201	1.04652	2.51501
NRBP1	13652	2.30695	0.917482	2.51444
ATP6V1G1	11159	5.18445	2.06225	2.51398
AKR1B1	16782	2.5045	0.997131	2.51171
TMED2	13613	5.93701	2.36502	2.51034
UROD	3537	1.74029	0.693592	2.5091
MMP2	27506	13.9507	5.56761	2.50569
TSPYL1	5259	4.9515	1.97679	2.50482
GNPNAT1	16476	3.41722	1.36457	2.50425
C13orf27	7687	1.59169	0.635687	2.50389
AHNAK2	41104	1.50853	0.602659	2.50312
C4orf46	5372	1.44175	0.576122	2.50251
VPS4A	13660	1.44302	0.576741	2.50202
FAM210B	9736	2.31962	0.927259	2.50159
SNRPF	7530	3.11395	1.24491	2.50135
IRF1	9165	1.2732	0.509234	2.50023
RRAGC	20326	3.87739	1.5518	2.49864
ZNF263	7973	1.43248	0.574254	2.49451
PDP1	9214	6.5361	2.6213	2.49346
TMEM126A	8635	2.67207	1.07174	2.49321
PFN2	6051	25.197	10.1095	2.49241
TNFRSF10D	28437	5.102	2.0476	2.4917
ZNHIT3	9190	2.07102	0.831222	2.49154
S1PR3	13564	1.94725	0.782171	2.48955
TNKS1BP1	25311	1.31176	0.527625	2.48616
RSL24D1	15720	5.25121	2.11371	2.48436
LOC339535	5634	3.02964	1.21998	2.48335
MRPL18	7970	1.97582	0.79575	2.48297
ISG20L2	5293	1.46972	0.59204	2.48247
NAB1	43645	1.90179	0.766175	2.48219
SEC61G	7000	10.0581	4.05272	2.48181
ZNF703	3096	1.78411	0.71917	2.48079
H3F3B	3346	17.4821	7.04779	2.48051
IGFBP4	14307	3.76529	1.51954	2.47791
TXN	12829	8.68646	3.50572	2.4778
CCDC59	6502	3.58138	1.44657	2.47577
ENY2	11638	3.47464	1.40359	2.47554
TBL2	9737	1.62688	0.657527	2.47424
NARS	21284	3.3428	1.35263	2.47133
SOD1	9309	5.48637	2.22042	2.47087
CD276	30238	1.656	0.670243	2.47075
MGC45800	5510	2.43987	0.9882	2.469
EIF2S2	23971	6.51416	2.63917	2.46826
SMARCD2	10911	1.55678	0.630863	2.4677
TGOLN2	10279	5.92574	2.40213	2.46687
TXLNA	18542	2.36856	0.961645	2.46303
ZNF134	7807	1.76415	0.716364	2.46264
TGFB1I1	5806	4.1613	1.69034	2.46181
CCT2	16150	5.17686	2.10318	2.46144
TMPPE	6386	2.96146	1.20335	2.46101
POLR3D	6062	2.65305	1.07848	2.45999
CINP	14635	1.31825	0.536168	2.45865
SERP1	4649	7.67127	3.1206	2.45827
C3orf38	8223	3.80382	1.54748	2.45807
CCNB1	11234	1.64042	0.667556	2.45735
C12orf5	38832	2.61596	1.06474	2.4569
MED31	8322	5.50369	2.24327	2.45342
CCNDBP1	11910	2.37804	0.970037	2.45149
PPRC1	17304	2.02303	0.825278	2.45133
TMEM126B	7962	2.7841	1.13588	2.45105
DDX39B	12257	6.17418	2.51974	2.45032
TPBG	4211	6.85137	2.79922	2.4476
PSMB5	9370	2.30118	0.94031	2.44726
TIGD7	6632	1.7367	0.709744	2.44694
RAP2B	6235	7.28336	2.9768	2.44671
ZNF460	13584	7.05329	2.88532	2.44454
CSDA	24278	6.21794	2.5451	2.4431
MAP2K3	30584	3.24736	1.32987	2.44186
SLC35A4	4264	1.75355	0.718541	2.44043
GMFB	14536	9.40629	3.856	2.43939
TFAM	10722	3.34945	1.37465	2.43658
PMF1	27090	1.37024	0.562495	2.436
MRPL33	8025	5.4397	2.23348	2.43553
TMEM127	15806	3.25714	1.33915	2.43224
ZNF302	8736	2.4627	1.01272	2.43177
IDI1	9098	4.00496	1.64852	2.42943
MRPL52	5155	1.82237	0.750225	2.4291
SRSF9	8088	6.08044	2.50346	2.42881
CCNL1	12897	29.2276	12.0373	2.42809
CASP4	25732	2.28104	0.940202	2.42612
MRPL2	5476	1.25775	0.518461	2.42593
LAPTM4A	19379	6.64308	2.73925	2.42515
COMMD3	3935	2.9379	1.21189	2.42423
UBA1	24329	3.35163	1.38456	2.42072
LOC100268168	4586	1.55061	0.640573	2.42066
HSPH1	25355	3.39507	1.40285	2.42012
SELK	6764	2.23362	0.922943	2.42011
PRPF19	16042	1.38887	0.574404	2.41793
FAM40A	20023	1.86507	0.771483	2.41751
NECAP1	15567	2.56412	1.06086	2.41702
SUMO2	15274	5.03131	2.08277	2.41568
SSR3	15045	35.5474	14.723	2.41441
NDUFA5	16876	2.89557	1.19954	2.4139
SNAI1	5908	1.35176	0.560405	2.41211
NHP2L1	14977	1.76814	0.733131	2.41177
YOD1	7229	10.68	4.42956	2.41107
HEBP2	9247	2.25695	0.936101	2.41101
CRYBB2P1	13592	3.7708	1.56414	2.41078
HNRNPK	12572	34.4039	14.2824	2.40883
CBR1	3178	3.69758	1.5352	2.40853
NDUFB2	9966	1.8264	0.758417	2.40817
AHNAK	113317	5.20673	2.16252	2.40771
ETHE1	20526	2.3126	0.961697	2.40471
BMI1	10276	2.37031	0.985992	2.40399
ATN1	17859	1.5519	0.645942	2.40254
FDPS	11919	1.5398	0.640904	2.40254
TFAP2C	9981	5.60644	2.33355	2.40254
GABARAPL2	11531	3.22411	1.34293	2.4008
CLIC1	5984	2.15195	0.896592	2.40014
CDKN2AIP	3261	4.32857	1.80511	2.39795
COX19	10750	1.75285	0.731007	2.39786
PRPF38A	13774	2.38517	0.994788	2.39767
KCTD4	8188	2.32907	0.971917	2.39637
FAM122A	3646	3.3825	1.41157	2.39627
EHD1	25984	2.51392	1.04929	2.39583
SYDE2	43373	1.40357	0.585926	2.39547
BUB3	11127	7.17882	2.99766	2.39481
COX6C	16020	3.54858	1.48247	2.39369
RABGGTB	8879	24.9261	10.4166	2.39292
NDUFC1	12635	1.64676	0.688249	2.39268
MTCH1	18033	2.82287	1.17981	2.39265
CYP51A1	22597	7.1759	3.00004	2.39193
TCP1	11206	6.5914	2.75668	2.39106
CD59	33470	10.9115	4.56367	2.39095
ITGA5	24006	3.96887	1.65999	2.3909
ATXN2L	14145	2.30931	0.966175	2.39016
PDHA1	17815	1.20895	0.50587	2.38984
ZNF154	8770	2.00293	0.838141	2.38973
CCDC92	36209	1.61966	0.677923	2.38915
AMIGO2	4245	21.3424	8.93459	2.38874
TNFSF9	4930	1.7575	0.736151	2.38742
RBM24	12291	2.1055	0.882766	2.38512
PAPD7	42444	1.93254	0.810881	2.38326
MRGPRF	8989	1.24246	0.521424	2.38282
TXNDC9	17374	4.87277	2.04614	2.38145
ZBTB33	7645	2.13201	0.895403	2.38106
C1orf43	14091	3.04175	1.27771	2.38063
CCT6A	12305	4.5163	1.89715	2.38057
RBM14	13345	5.08493	2.1372	2.37925
PRKRA	19818	3.13261	1.31737	2.37793
TTPAL	18698	1.74699	0.734745	2.37768
MRPL10	8270	2.17756	0.916234	2.37664
SKP1	20643	7.4903	3.15222	2.3762
SLMO2	9702	2.94305	1.2395	2.37438
RAD23A	7802	2.17781	0.917254	2.37427
SLC39A6	20864	1.84979	0.779102	2.37426
SF1	14241	7.56374	3.18616	2.37394
YWHAG	32235	5.34777	2.25404	2.37253
SESN2	23040	4.19916	1.77029	2.37202
ZC3HAV1L	10324	2.07398	0.875265	2.36955
DDX20	12010	1.96205	0.828689	2.36766
ZNF416	7310	1.214	0.512949	2.36671
CBX1	31470	2.91979	1.23409	2.36595
WDR77	9319	3.28009	1.38688	2.36509
YAE1D1	6478	3.06125	1.29437	2.36505
POLR2H	5170	1.43515	0.606867	2.36485
COPS7A	7892	1.32066	0.558618	2.36416
MUL1	8734	2.12693	0.89974	2.36394
SLC16A1	44506	1.48402	0.62795	2.36328
PSMD10	7440	2.17748	0.922085	2.36147
MRPS5	34803	3.02466	1.28091	2.36134
SOCS3	3300	2.83664	1.20135	2.36121
C12orf62	8335	1.90341	0.806322	2.36061
FOSL2	21738	10.5381	4.46475	2.36029
ATP6AP2	25673	1.75918	0.745781	2.35884
CLN5	10594	3.21683	1.36494	2.35676
STIP1	18434	1.54257	0.654591	2.35654
INPP1	28196	1.69691	0.720103	2.35648
GEM	13063	1.91375	0.812274	2.35604
ASTE1	12926	1.2504	0.530797	2.3557
DYNLT3	8801	2.27989	0.968417	2.35424
FZD7	3851	8.74703	3.71944	2.35171
NANS	26407	1.49723	0.636842	2.35102
MRPL46	7925	1.99922	0.850458	2.35076
FHL2	77948	10.39	4.42122	2.35003
USP1	15501	1.77354	0.755263	2.34824
GTPBP8	10422	3.05092	1.29943	2.34789
CHMP4A	4250	1.75129	0.745997	2.34758
DIABLO	19860	1.43561	0.611587	2.34735
RABIF	10976	1.9439	0.828269	2.34694
PEX19	8343	1.74717	0.744634	2.34635
XBP1	6013	10.3882	4.42772	2.34617
YKT6	13316	4.81252	2.05202	2.34526
MRPS9	61936	2.36095	1.00677	2.34507
C16orf53	6289	1.80966	0.772081	2.34387
PRDX6	11461	14.3229	6.11159	2.34356
LMAN2L	34147	1.18032	0.503714	2.34323
ARPC3	15453	3.9271	1.67645	2.34251
TARS	27299	6.13356	2.61842	2.34247
FLJ10038	5942	3.08843	1.31876	2.34192
MALAT1	8707	573.584	244.958	2.34156
ZNF22	4505	3.43151	1.46552	2.3415
C16orf61	30804	2.76813	1.1823	2.34131
C18orf32	6097	3.15047	1.34601	2.3406
FTSJD1	7307	2.27893	0.974458	2.33866
CBX3	12397	7.15882	3.0611	2.33864
LOC100506548	3880	4.4462	1.90158	2.33816
TUBA1C	8249	10.4395	4.46548	2.33782
TSPYL4	4131	5.53584	2.36801	2.33776
SEC61A1	19315	8.2037	3.51108	2.33652
SNRNP200	31234	3.13242	1.34088	2.33609
ZNF542	11729	2.46965	1.0577	2.33492
EIF3K	17874	1.29934	0.556817	2.33351
EXOSC3	4760	5.64129	2.4177	2.33333
ARL2BP	8508	3.80828	1.63273	2.33246
SNHG6	3613	12.1482	5.21062	2.33143
EIF2B1	12754	1.57611	0.676053	2.33134
ZNF800	22414	4.28647	1.83921	2.3306
EIF3B	25904	1.89662	0.813846	2.33044
DYNLT1	8298	3.55625	1.52637	2.32987
DCAF16	10104	6.48642	2.78466	2.32934
TRPV2	21462	1.40476	0.603127	2.32913
NUDCD2	6558	1.45963	0.626805	2.32868
ZFYVE27	23787	1.57168	0.674979	2.32849
NQO1	17230	3.64347	1.56517	2.32784
PRKAR1A	20801	7.97507	3.42639	2.32754
PLRG1	15437	4.71464	2.02577	2.32733
C16orf80	15800	1.38386	0.595825	2.32259
MED19	8487	1.25426	0.540515	2.32049
SC5DL	20732	2.83239	1.22083	2.32005
ARRDC4	13136	2.64193	1.13876	2.32001
CSNK1E	27393	2.63583	1.13753	2.31715
TXNDC5	29565	2.92994	1.26475	2.31662
ZNF770	9956	5.303	2.28956	2.31617
ZFP36L1	8589	32.8505	14.1835	2.31611
PDP2	10620	1.73088	0.747468	2.31566
FRG1	22386	1.42242	0.61459	2.31442
HERPUD1	12046	16.4273	7.10639	2.31162
CCT5	16220	4.10348	1.77647	2.30991
PRELP	15597	1.93453	0.837571	2.30969
TARDBP	12871	7.49045	3.2433	2.30952
REXO2	10893	5.38752	2.33353	2.30874
LOC387647	12799	4.88872	2.11776	2.30844
IK	14682	2.1392	0.927564	2.30626
LOC100499177	7465	3.76591	1.63314	2.30593
LEMD2	17917	2.14039	0.928399	2.30546
DNAJA2	18352	5.53312	2.40002	2.30545
SRRM2	19084	4.73121	2.05261	2.30497
JAGN1	3761	4.02151	1.74625	2.30294
THAP1	6658	1.17964	0.512255	2.30284
LAMTOR1	6096	3.37531	1.46659	2.30147
TMEM199	4403	1.93181	0.839582	2.30092
RRP36	7953	1.41025	0.612979	2.30065
ZMYM6NB	3822	1.46231	0.63575	2.30013
SLC25A28	9947	2.51317	1.09279	2.29977
SQLE	23806	3.57217	1.55331	2.29971
SRPRB	37460	1.20564	0.524305	2.2995
SRRT	13585	1.23545	0.537348	2.29916
U2AF1	14623	7.97005	3.46715	2.29873
MRC2	66191	2.12039	0.922657	2.29813
TXNL4B	9460	1.33728	0.581905	2.29811
SERBP1	22631	6.6351	2.88876	2.29687
TH1L	13878	1.37169	0.597281	2.29656
ZNF222	7769	1.19089	0.518585	2.29642
GPN2	10997	1.26792	0.552299	2.29571
DAPK3	11375	2.49435	1.08676	2.29522
EIF4G2	11990	29.5951	12.8956	2.29498
HSP90B1	17515	9.1092	3.97264	2.29298
SYF2	10247	1.99006	0.868105	2.29242
VAMP3	10164	5.37989	2.34693	2.29231
WBP4	22443	3.10781	1.35665	2.2908
RNF6	9604	4.72963	2.06464	2.29078
UCHL3	56142	2.92798	1.2807	2.28623
TSN	12308	2.92693	1.28072	2.28538
ZNF543	10280	1.90653	0.834275	2.28525
KLHL36	13786	1.34123	0.587022	2.2848
VDAC3	14177	2.09182	0.915863	2.28399
DNTTIP2	9749	4.1292	1.80849	2.28323
SDHD	8948	3.61241	1.58258	2.28261
EPM2AIP1	7439	9.80406	4.2955	2.2824
CSRNP2	22467	1.45392	0.637385	2.28107
FLJ35776	3266	2.01344	0.882676	2.28106
ARF3	21261	2.05182	0.900164	2.27938
RASSF1	11151	1.20222	0.527646	2.27846
GBP3	16190	2.75469	1.20976	2.27705
ILK	7136	6.57462	2.88759	2.27685
CCNJ	17467	2.41227	1.05965	2.27648
SUMO3	12513	2.53203	1.11276	2.27545
KCTD9	30621	5.54484	2.4372	2.27509
JRKL	3570	1.70284	0.748636	2.27459
SNRPD3	16892	2.24675	0.988095	2.27382
CLDN12	12621	3.13146	1.37736	2.27352
SGCB	17625	4.61729	2.03128	2.27309
SRP19	31892	2.76958	1.22014	2.26989
EIF3D	18381	5.04977	2.22504	2.26952
PNN	8036	5.94637	2.62047	2.2692
CD164	16046	10.2957	4.53803	2.26876
COPS8	13406	3.64733	1.60828	2.26785
NPM1	23181	13.2556	5.84682	2.26715
YARS2	9410	1.95037	0.860539	2.26645
TUBE1	16892	2.7743	1.22424	2.26614
SRRD	8055	1.47209	0.649643	2.266
EIF4A2	6325	50.864	22.4605	2.2646
SLC25A25	41046	1.14824	0.507757	2.2614
PPCS	3914	2.47236	1.09364	2.26067
ATP5S	13900	1.52411	0.674399	2.25995
MEX3C	23132	3.95394	1.75032	2.25898
BCL2L2	4998	1.97058	0.872559	2.25839
U2AF2	20667	1.95696	0.866536	2.25837
MESDC2	14111	1.92683	0.853716	2.25699
CCDC47	28479	3.73813	1.65651	2.25663
SLC12A4	25221	1.84435	0.817417	2.25631
SLC39A13	8006	2.0288	0.899343	2.25587
IDH3A	21166	1.25247	0.555457	2.25485
SNAPIN	3182	1.85137	0.821117	2.2547
KARS	19964	2.21975	0.985254	2.25297
VBP1	23398	3.47986	1.54507	2.25223
AGA	11729	1.21777	0.540755	2.25198
TNFRSF1A	13361	3.33523	1.48164	2.25104
PSME3	10355	2.51269	1.11715	2.2492
HDAC3	15981	1.42017	0.631607	2.2485
ITGB1BP1	17829	1.73259	0.770557	2.24849
HIST1H2BK	8566	2.03673	0.906282	2.24735
NEAT1	3735	92.5364	41.1897	2.24659
ARFGAP2	12828	1.16281	0.517749	2.2459
ATP6V1D	22140	3.79551	1.69077	2.24484
PHF5A	8988	2.39123	1.06558	2.24406
KLF9	30061	2.66947	1.18983	2.24357
ORAOV1	9834	1.34683	0.600455	2.24302
CLK1	11736	13.4886	6.0143	2.24275
ETV3	13925	3.50378	1.56266	2.24219
SAFB2	35929	1.27072	0.56677	2.24204
RBMX2	11375	1.1878	0.529799	2.24198
CHMP2B	28286	4.77804	2.13155	2.24158
PCYOX1	23087	1.37398	0.613008	2.24137
C20orf30	13250	3.03071	1.35279	2.24034
REST	27969	2.57477	1.14952	2.23987
LMAN2	20323	1.42313	0.635853	2.23814
GART	38961	1.15713	0.517051	2.23794
RRM2	8852	1.58312	0.707666	2.2371
TWF1	12653	6.49732	2.90513	2.2365
HEXB	36145	1.62594	0.72712	2.23614
KIAA0100	30720	1.30298	0.583028	2.23485
RAP2C	15137	2.30257	1.03039	2.23466
C14orf166	15193	5.79156	2.59399	2.23268
GSTM3	7107	1.78524	0.79982	2.23205
LOC100505806	4098	10.6401	4.77371	2.2289
CNBP	16153	9.53149	4.27771	2.22818
SNRPE	9541	3.02543	1.35819	2.22755
GABARAPL1	10236	4.56404	2.05047	2.22585
OSR1	7127	2.27311	1.02135	2.22559
TMBIM6	23425	8.60512	3.86718	2.22517
NONO	17977	6.0875	2.7359	2.22504
C14orf1	10306	1.15782	0.520702	2.22358
PSMG1	8057	2.71928	1.22356	2.22243
CNN2	12767	4.35087	1.9579	2.22221
NDUFAB1	15305	1.48555	0.669277	2.21963
KRR1	14000	4.55042	2.05055	2.21912
SCD	17817	3.12619	1.40909	2.21859
NSA2	9632	2.321	1.0465	2.21787
UPF3A	24233	1.26225	0.569551	2.21622
EMP1	20107	23.5488	10.6311	2.21509
STARD4	14136	6.16595	2.78446	2.21442
DNAJC19	6065	2.23528	1.00958	2.21407
MCL1	5188	44.7975	20.2388	2.21345
USP36	44005	1.4069	0.63591	2.21242
RP9	14593	4.0188	1.81762	2.21102
TFRC	32878	1.54483	0.698845	2.21055
H2AFV	21238	2.03767	0.922178	2.20963
LLPH	7685	5.17357	2.34177	2.20926
TIPARP	32353	39.3159	17.7961	2.20924
ZDHHC16	11198	1.64569	0.744988	2.20902
PNO1	18090	1.71883	0.778183	2.20877
RNF114	17509	2.67637	1.21203	2.20817
ZNF669	4411	2.21602	1.00381	2.20761
IDS	26590	1.49968	0.679585	2.20676
PSMD13	16177	3.04169	1.37891	2.20587
PSMC1	16073	2.97783	1.35005	2.20572
CXCL12	14941	1.544	0.700087	2.20544
ZNF121	18918	3.88402	1.76145	2.20501
C20orf4	20407	1.68396	0.764296	2.20328
LIN7C	12362	4.0299	1.82921	2.20308
ERLIN1	35968	1.35964	0.617736	2.201
TMEM5	29251	1.15932	0.527076	2.19953
TM2D3	10546	4.25318	1.93368	2.19953
DUT	11950	1.75058	0.796003	2.19921
HARS	17482	1.4386	0.654189	2.19906
TERF2IP	9707	4.93807	2.24579	2.19881
LIPT1	8196	1.93334	0.87939	2.1985
PSMD6	12890	7.183	3.26789	2.19805
RCN1	14796	7.09258	3.22981	2.19597
RCN2	18640	1.85372	0.844238	2.19573
ATP10A	184490	1.23085	0.561046	2.19385
UTP11L	12114	4.01499	1.8305	2.19338
LOC100506710	10506	2.35796	1.07525	2.19294
C17orf42	7286	1.5545	0.708997	2.19253
EIF2B2	6683	2.32241	1.0593	2.1924
C18orf21	6663	4.29179	1.95768	2.19228
C10orf32	10752	1.33903	0.610903	2.19189
DUSP12	7372	3.23743	1.47721	2.19158
FUT4	6048	3.03743	1.38646	2.19078
ZNF189	11780	5.79253	2.64733	2.18806
PRDX3	11131	3.45369	1.57861	2.1878
YTHDF1	20757	1.81748	0.831032	2.18702
ARHGEF40	19510	1.68184	0.769121	2.1867
MLX	6144	2.49282	1.14062	2.1855
ADSL	20072	1.77813	0.813818	2.18492
ZNF79	20999	1.73	0.791847	2.18477
MYADM	10079	5.35774	2.45246	2.18464
MOGS	4354	1.11017	0.508474	2.18334
NDUFB3	14012	1.13716	0.520945	2.18288
SFXN3	10003	1.83097	0.839433	2.1812
ZNF275	18772	1.77832	0.815847	2.17972
LOC100129387	4133	1.96446	0.902423	2.17687
LOC374443	10366	2.68853	1.23526	2.17649
TAF13	11627	4.62743	2.127	2.17557
BCAR1	39024	1.76851	0.813153	2.17488
THUMPD1	8211	3.84476	1.76817	2.17443
RNF139	13852	3.06571	1.41004	2.1742
PSMB1	18214	9.06562	4.17003	2.17399
MRPL15	13294	2.78933	1.28319	2.17375
KIAA0141	18228	1.62482	0.747651	2.17323
SRP9	12654	6.61319	3.04361	2.17281
MDM2	37242	18.6857	8.60387	2.17178
GJC1	32364	2.01042	0.926896	2.16898
OS9	27603	1.33933	0.617502	2.16895
C20orf29	4784	1.81569	0.837269	2.16859
ATP5A1	20090	4.32014	1.99217	2.16856
C16orf45	153792	3.54333	1.63692	2.16463
SSBP1	12082	4.56635	2.11039	2.16375
CCNI	27949	6.50092	3.00474	2.16355
FAM134A	7259	2.31011	1.06883	2.16134
LEPRE1	20750	1.89635	0.87758	2.16089
OTUD5	36346	1.11068	0.514182	2.16009
MRPS23	11147	2.89415	1.34014	2.15959
SH3BP5L	15504	3.48794	1.61577	2.15869
EN1	6013	2.96573	1.37406	2.15837
SNIP1	17762	2.82542	1.30982	2.15711
DUSP1	3111	121.323	56.2857	2.15549
RECQL	32760	2.52673	1.17254	2.15492
RPL26L1	10336	1.57469	0.731305	2.15326
SLBP	19504	1.71739	0.797636	2.1531
ATOX1	15828	2.08652	0.969193	2.15284
ZNF84	26008	1.40117	0.650948	2.15251
PNPLA3	23830	1.52764	0.709751	2.15236
EHD2	29791	2.20554	1.02554	2.15061
ASAH1	28583	1.09256	0.50865	2.14796
ZNF706	8695	4.72537	2.20002	2.14788
CCNL2	13628	2.01452	0.938123	2.14739
SUMF2	16449	1.39813	0.651085	2.14738
HARS2	7873	1.84944	0.861434	2.14693
ATP5J	11175	2.67637	1.24667	2.14682
FLJ39639	3799	1.20259	0.56105	2.14346
TTC32	5231	3.46518	1.61665	2.14343
ANKRA2	13487	1.56238	0.729064	2.14299
CHD4	37304	1.46816	0.685269	2.14246
POLDIP2	10945	1.36624	0.637803	2.1421
CREBZF	7575	9.23766	4.31331	2.14166
C12orf23	18270	13.0804	6.1086	2.14131
ZNF426	10623	2.32843	1.08745	2.14118
ECI2	19905	2.04326	0.95584	2.13766
PTPMT1	8032	1.30723	0.611725	2.13696
ZNF317	23036	3.16388	1.48088	2.13649
DDX27	24783	1.09863	0.514258	2.13634
ISCA1	18028	1.90924	0.893918	2.13581
WDR45L	33974	1.70336	0.797823	2.13501
VCP	16675	6.34467	2.97277	2.13426
SF3B2	16567	2.02185	0.947469	2.13395
RFK	9012	2.00717	0.940593	2.13394
ERRFI1	14615	7.25292	3.39943	2.13357
1/2-SBSRNA4	3855	1.83184	0.85885	2.1329
YPEL5	13650	8.21651	3.85367	2.13213
RAC1	29473	6.09422	2.85869	2.13182
RBMX	11587	4.75137	2.22986	2.13079
NRN1	9401	3.5923	1.68596	2.13071
RCC2	33000	1.45531	0.684174	2.12711
FAM103A1	4429	2.06731	0.972014	2.12683
FBXO22	31409	2.03222	0.955676	2.12647
TMEM59	21763	3.09767	1.45688	2.12624
ANPEP	29947	2.71617	1.27751	2.12614
SDF2	13327	1.79279	0.8437	2.12491
FAM200B	8719	5.29765	2.49315	2.12488
NACA	13116	7.81147	3.6764	2.12476
IFIT5	6435	2.04785	0.963812	2.12474
CAV2	8941	12.958	6.09947	2.12445
MED8	5896	2.97261	1.39957	2.12395
MSMO1	15497	7.78561	3.66673	2.12331
PLEKHO1	9656	4.65339	2.19271	2.12221
C11orf24	10667	2.39671	1.12935	2.1222
ZNF35	12051	1.55168	0.731436	2.12142
C2orf18	16958	1.34224	0.633013	2.1204
SNRNP35	8291	1.4484	0.683196	2.12004
TFE3	14749	2.36068	1.11385	2.11939
POMP	19953	7.52498	3.55257	2.11818
C17orf48	13949	3.05267	1.44124	2.11809
PABPC1	19172	16.9771	8.01576	2.11797
CWC15	10990	4.16097	1.96483	2.11773
IKZF5	15115	2.31342	1.09254	2.11747
FAS	25255	6.22866	2.9426	2.11672
DVL3	18031	1.9417	0.917339	2.11667
SEC22B	20516	9.99237	4.7253	2.11465
UQCRH	13068	1.6905	0.799548	2.11432
MRI1	9760	1.06016	0.501455	2.11417
MRPL35	13922	1.82775	0.864644	2.11388
NDST2	9921	1.13431	0.536772	2.11321
IRF2BP2	5257	9.2137	4.36126	2.11262
BCCIP	30161	1.35222	0.640085	2.11256
SNRPD1	17949	2.66291	1.26062	2.11238
TMEM11	16646	1.82169	0.862694	2.11163
NCSTN	15680	2.28313	1.08132	2.11143
LACTB	20262	3.2317	1.53065	2.11133
C2orf49	7972	5.15883	2.44448	2.1104
P4HA2	35253	1.15777	0.548784	2.1097
NCOA4	25627	7.91348	3.75195	2.10916
CCT8	17363	3.96263	1.87968	2.10814
CHMP1B	3060	6.05939	2.87443	2.10803
SIAH2	22354	2.30593	1.09489	2.10608
GLTP	29546	1.66027	0.788457	2.10572
FAM180A	19249	10.2275	4.86127	2.10387
MTRF1L	15526	3.0987	1.47319	2.10339
DDX18	17699	2.97429	1.41422	2.10313
GNG10	8676	2.16576	1.02998	2.10272
CTHRC1	11432	5.53295	2.63266	2.10166
FOXC1	3449	1.14965	0.547368	2.10032
HSPA9	20748	4.32878	2.06147	2.09985
IAH1	13922	2.88755	1.37576	2.09888
DPY30	15873	1.48455	0.707333	2.0988
GLRX	9025	2.14348	1.02186	2.09763
MRPS18C	5812	3.66294	1.74667	2.0971
FUCA2	17072	3.53256	1.68467	2.09689
PODXL	56356	2.45385	1.17036	2.09666
MEF2D	37011	1.77026	0.844447	2.09635
GLRX2	9650	2.35821	1.12531	2.09561
INSIG1	12460	17.6843	8.44236	2.09471
BRP44	20395	3.26486	1.55866	2.09466
PAK1IP1	14783	1.359	0.648958	2.09413
NIPA2	29744	3.74096	1.78672	2.09376
TFIP11	20544	1.25172	0.598039	2.09304
WARS	42556	1.33994	0.640203	2.09299
WDR5B	4183	1.9059	0.910709	2.09277
DKK3	46375	8.86959	4.24098	2.0914
SMAGP	25070	1.20354	0.575719	2.0905
CYR61	3205	251.14	120.17	2.08987
SCML1	17514	1.56754	0.75023	2.08941
VMA21	12180	3.3013	1.58178	2.08708
PRPF38B	9491	6.79373	3.25594	2.08656
ANKRD13D	13194	1.08476	0.520015	2.08602
PITHD1	9847	1.9116	0.916417	2.08595
MBD1	14893	1.15323	0.553072	2.08514
C5orf15	13209	2.69309	1.29171	2.0849
RPAIN	13380	1.61721	0.775744	2.08472
C1orf212	9455	2.50093	1.20004	2.08404
ZNF281	3747	9.38228	4.50278	2.08366
RBM7	8252	14.9918	7.20021	2.08213
SNRPG	12364	4.15125	1.99379	2.08209
DDX3X	16874	24.5828	11.809	2.0817
KIAA1191	15744	2.3465	1.12724	2.08163
VDAC1	33259	2.61716	1.25754	2.08117
PDIA3	26215	3.7207	1.78801	2.08092
PFDN4	11991	2.18343	1.04953	2.08039
SLC7A6OS	10351	1.31962	0.634384	2.08016
RNF7	8595	11.1329	5.352	2.08014
CCDC43	12361	1.53668	0.738785	2.08001
NOA1	14311	1.20855	0.581166	2.07953
ZNF20	9055	1.087	0.522834	2.07905
AMMECR1L	24308	1.65296	0.795076	2.079
TP53INP1	23416	5.71898	2.75106	2.07883
NOC3L	29695	2.20504	1.06102	2.07823
E2F6	21797	2.86102	1.37713	2.07752
BAG3	26448	3.33143	1.604	2.07695
LYRM2	6532	1.75662	0.846035	2.0763
MAT2B	16098	2.66482	1.28353	2.07616
ERVK13-1	15051	1.1692	0.563193	2.07602
RNF25	8195	1.84323	0.888338	2.07492
DDX21	28388	2.41681	1.16489	2.07471
ABHD5	31843	2.56745	1.23786	2.0741
JOSD1	14912	1.72725	0.833271	2.07286
RDH11	18992	1.63445	0.788684	2.07238
ASB6	7566	1.16909	0.564133	2.07237
KCTD6	10265	2.71286	1.3091	2.07231
SEH1L	39554	1.44252	0.696269	2.07179
VIM	9335	243.349	117.477	2.07146
SDCBP	29692	4.11438	1.98695	2.0707
PRPF4	17272	1.52669	0.737869	2.06905
LOC541471	128102	8.36956	4.04766	2.06775
C6orf62	14314	11.5362	5.58385	2.06599
CRK	34087	2.19092	1.06068	2.06558
MRPS30	6592	2.45803	1.19036	2.06495
ZNF614	15104	1.41512	0.685345	2.06483
SIKE1	11204	2.15706	1.04496	2.06425
ZNF256	6877	1.20258	0.58295	2.06292
FASTKD3	9879	2.04868	0.993313	2.06247
PXN	55333	3.99083	1.93867	2.05854
C8orf59	6356	2.66412	1.29424	2.05844
2015-09-10	71408	4.65992	2.26398	2.05829
POLG2	19283	1.05014	0.510608	2.05665
HNRNPH3	11186	11.813	5.75196	2.05373
NRAS	12431	6.16585	3.00234	2.05368
ACTR1A	23527	2.81053	1.36913	2.05279
HTATSF1	15266	1.786	0.870128	2.05257
PGRMC1	8219	10.604	5.17203	2.05026
GOLT1B	16639	5.10647	2.49445	2.04713
MTRR	32019	1.88938	0.923143	2.04668
RPN1	30907	3.11206	1.52078	2.04636
C5orf62	18791	3.86559	1.88935	2.04599
ADI1	21661	2.38313	1.16491	2.04576
ZNF193	8236	1.99066	0.973285	2.0453
CASP3	21780	3.04284	1.48807	2.04482
MRPL44	10311	3.53424	1.72841	2.04479
UXT	7366	1.91383	0.936399	2.04382
POLR3C	18280	4.30001	2.10428	2.04346
SUB1	18581	6.98838	3.42322	2.04146
C6orf115	14621	1.17513	0.575638	2.04144
RAB33B	22109	1.77295	0.868743	2.04082
RAB32	11259	7.53926	3.6958	2.03995
PIGW	3748	2.99244	1.4672	2.03956
ASB8	9806	2.57908	1.26512	2.03861
ZNF26	26098	1.38186	0.677876	2.03851
DONSON	10804	1.59527	0.782736	2.03807
SIRT1	33721	2.53987	1.24681	2.03709
SRSF8	4333	1.97836	0.971243	2.03694
SSU72	33210	1.43844	0.706273	2.03666
OAT	21674	3.1501	1.5469	2.0364
KCTD12	6237	1.88301	0.924917	2.03587
EIF3J	25736	3.40929	1.6755	2.03479
KLF5	18535	5.65775	2.78086	2.03453
RANBP6	4622	3.29735	1.62078	2.03442
NDUFV3	16396	2.03488	1.00065	2.03356
PDCL3	13784	1.80845	0.890567	2.03067
NGDN	8505	2.0247	0.997475	2.02983
VASP	19553	2.72246	1.3413	2.02972
MRPS16	3851	3.68577	1.81669	2.02884
BCL7B	21383	2.17046	1.06986	2.02873
KIAA1967	15839	2.0361	1.00371	2.02857
PABPN1	5998	2.64673	1.30498	2.02818
COX7A2L	10712	2.71829	1.3407	2.02752
DUSP11	17960	2.45167	1.20934	2.02728
CMTM6	21600	2.72734	1.34535	2.02723
GNL2	29174	2.42548	1.19796	2.02468
UFM1	13202	8.46398	4.1832	2.02333
TFB2M	25703	1.64385	0.81245	2.02332
HNRNPF	23632	4.87492	2.40946	2.02324
TXNDC12	35244	1.22719	0.606549	2.02323
CIDECP	8584	1.38991	0.687178	2.02263
LYSMD3	13957	3.90149	1.92919	2.02235
ZNF234	18753	1.23239	0.609729	2.02121
STOM	31193	4.29285	2.1241	2.02102
ZNF7	15704	1.32119	0.65408	2.01992
DBNL	17077	1.47506	0.730505	2.01923
NAA38	20008	2.87452	1.42439	2.01807
SMCR7L	15854	1.15762	0.573667	2.01793
METTL5	13086	1.34172	0.664968	2.01772
ZRANB2	17999	11.0058	5.45591	2.01723
PRKAB1	13669	1.99461	0.988821	2.01716
TMEM60	4703	3.08321	1.52885	2.01669
ZNF394	7024	1.76343	0.874855	2.01568
C15orf24	17830	2.07756	1.03135	2.01441
ZNF24	12249	7.91889	3.93371	2.01308
RPL23AP53	23974	1.3893	0.690513	2.01198
C20orf111	14966	6.10573	3.03525	2.01161
EXOC3	24076	1.12145	0.557525	2.01148
PPA1	30605	1.67422	0.83236	2.01141
KHNYN	11407	1.75458	0.872361	2.0113
C6orf211	17811	1.45235	0.72228	2.01079
DBR1	13962	1.90142	0.94568	2.01064
IL17RA	30734	1.71037	0.850731	2.01047
PURB	9069	6.65878	3.31223	2.01036
PGK1	22659	3.6987	1.84043	2.00969
UBFD1	16849	3.19213	1.58859	2.00941
ZXDA	5204	1.28372	0.63887	2.00936
MCFD2	39986	2.6249	1.30636	2.00932
CCDC82	37155	2.17706	1.08416	2.00806
ARL5B	18628	3.1346	1.56184	2.00699
TIMP2	72414	4.62496	2.30464	2.0068
FXR2	23668	1.76626	0.880604	2.00574
LEPREL4	10247	1.06137	0.529427	2.00475
SMCR8	12777	1.0906	0.544792	2.00186
FEM1A	3844	1.5416	0.770408	2.00102
DNAJC14	8677	1.34723	0.673668	1.99984
CCT3	29455	2.15772	1.07897	1.9998
STC2	14781	11.1583	5.58192	1.99901
SIRPA	45728	1.72429	0.862745	1.99861
CTDSP2	27038	4.41722	2.2108	1.99802
SPATA2	12152	1.08454	0.542921	1.9976
PPIC	13348	1.30983	0.65591	1.99697
DR1	16671	8.73428	4.37733	1.99534
ATG12	13655	5.65427	2.83473	1.99464
SNRPA1	13746	3.54576	1.77785	1.99441
ZNF550	9383	1.07087	0.536973	1.99427
DACT1	10282	1.89147	0.948561	1.99404
PLIN3	29435	1.63574	0.820567	1.99343
TXNL4A	15666	1.92879	0.967806	1.99295
RBBP7	25760	2.0157	1.01195	1.9919
DTYMK	11227	1.10663	0.556051	1.99016
CLTA	21207	4.75802	2.39113	1.98986
ACAT2	17099	2.2734	1.14269	1.98952
GTF3A	11166	2.13572	1.07352	1.98946
BAMBI	5445	2.48207	1.24774	1.98925
DLST	21857	3.51446	1.76678	1.98919
RBCK1	22902	1.20535	0.606102	1.98869
ZNF518B	17529	2.05494	1.03429	1.98681
OAZ2	15690	2.27205	1.14407	1.98594
DEM1	7782	1.05302	0.530534	1.98483
GPNMB	28414	3.61943	1.8244	1.9839
MRPS21	14551	1.86228	0.93927	1.98269
SERINC1	28460	8.00532	4.03971	1.98166
ZNF791	18945	2.20272	1.11174	1.98133
ACP1	13414	4.07318	2.05578	1.98133
RWDD4	19543	1.62894	0.822579	1.98028
PTS	7608	3.51701	1.77683	1.97937
MXD1	27904	1.34791	0.681178	1.97879
PRDM1	23620	3.53857	1.78846	1.97856
TMEM188	11811	2.01743	1.0198	1.97826
ARMC10	24883	1.17155	0.592285	1.97802
HTRA1	53384	3.27804	1.65756	1.97763
PARK7	23629	2.23732	1.13192	1.97657
ZNF880	15877	1.10064	0.556916	1.97631
STRAP	21123	6.57524	3.32865	1.97535
VPS35	29556	1.56897	0.794718	1.97425
PRPS1	22603	6.6955	3.39166	1.97411
C19orf42	14010	2.1659	1.09762	1.97327
PMP22	35549	2.1476	1.08848	1.97303
EIF4H	22724	7.63642	3.87129	1.97258
E2F7	44335	2.32022	1.17639	1.97232
DDX24	30291	3.04646	1.54515	1.97163
C18orf8	28283	1.32877	0.67483	1.96904
PXDC1	29411	6.11682	3.10791	1.96815
AKIRIN1	14822	6.13756	3.11913	1.96772
PPP1CC	23171	4.49861	2.28655	1.96742
C6orf64	11026	1.73275	0.880937	1.96694
SN	23595	1.44524	0.735203	1.96577
ZNF772	7985	2.59164	1.31884	1.96509
HDAC7	37257	1.1038	0.562072	1.96381
ZNF23	14615	2.09035	1.06446	1.96377
UFD1L	29275	1.58535	0.807692	1.96282
MIS12	3884	1.58481	0.807604	1.96236
LDHA	13830	34.0118	17.3348	1.96205
MRPL37	18217	1.77857	0.906541	1.96193
BAG5	6271	3.36832	1.71821	1.96037
CNIH	14502	3.36387	1.71622	1.96005
AMD1	20927	5.183	2.64465	1.95981
NUPL2	19185	1.86795	0.953386	1.95928
IFRD1	54060	3.69873	1.88927	1.95776
NDUFC2	11873	3.08065	1.57403	1.95717
CCDC117	16622	2.17874	1.11352	1.95662
ST3GAL5	49887	2.17306	1.11075	1.95639
C7orf23	23554	1.76038	0.900125	1.95571
COX17	7872	2.78235	1.42504	1.95247
SDHAF2	16643	3.23579	1.65737	1.95236
RPF1	19114	2.49331	1.27721	1.95215
MSL1	14256	1.88599	0.966643	1.95107
FAM129B	73651	2.55183	1.30866	1.94996
GAR1	9228	1.27678	0.654891	1.94961
ZBED5	5370	7.43891	3.81622	1.94929
POGK	14986	2.38126	1.22172	1.9491
PDIA6	29444	2.41375	1.23846	1.94899
HNRNPUL2	14761	3.1666	1.62511	1.94855
ATP5F1	12783	4.28946	2.20155	1.94838
PSG4	12937	11.5945	5.95251	1.94783
SAP30BP	40741	1.64156	0.843882	1.94525
EXOSC8	9074	1.5688	0.80668	1.94476
SNRPB2	11809	3.34161	1.71833	1.94468
COMMD6	12642	2.84776	1.46442	1.94463
PEX11B	7568	1.1374	0.585067	1.94405
RBM12B	9494	4.78099	2.45935	1.94401
FKBP3	18931	1.32254	0.680581	1.94325
MED9	16235	1.06533	0.54825	1.94315
ARFIP2	6797	1.31119	0.674908	1.94277
RBM34	30074	2.12057	1.09227	1.94143
UBE2Z	20692	3.49126	1.79864	1.94106
ZDHHC6	16615	2.04101	1.05155	1.94095
C2orf69	17018	2.25452	1.16158	1.94091
COMMD8	12866	2.32755	1.20046	1.93888
HNRNPU	14226	10.3272	5.32667	1.93877
AP3M2	18238	1.33963	0.691153	1.93825
DPM1	23656	3.28209	1.69384	1.93766
NEDD8	15520	2.69842	1.39302	1.9371
ACAD9	33625	1.03659	0.535179	1.9369
UTP14C	8910	1.29952	0.670935	1.93688
ACTC1	7631	3.37004	1.74066	1.93607
ZNF175	18461	1.97193	1.01853	1.93605
PDE12	5788	3.84275	1.98485	1.93604
GZF1	8663	1.32811	0.68618	1.93551
JMJD6	13968	2.98732	1.54357	1.93533
ENC1	14016	5.96781	3.08362	1.93533
SLC25A44	18858	1.41177	0.729773	1.93453
ZNF304	8621	1.44114	0.744959	1.93452
ST13	32087	2.9337	1.5165	1.93452
ZNF200	13133	0.974776	0.504206	1.93329
C20orf72	22001	1.29858	0.671753	1.93312
ZCCHC9	11564	2.28585	1.18314	1.93202
TKT	31408	2.10531	1.08997	1.93153
CSNK1D	31058	2.28953	1.18547	1.93133
TMEM69	6262	1.2845	0.665683	1.9296
BHLHE41	5045	1.07529	0.557432	1.92901
MXRA5	38076	4.50952	2.33803	1.92877
ATP6V1B2	24504	8.17912	4.24161	1.92831
PPPDE2	23030	1.4413	0.747629	1.92783
TSPAN13	30811	1.18397	0.614183	1.92772
PANK2	35017	5.35289	2.77701	1.92757
FZD2	3819	3.362	1.74434	1.92738
UGDH	28844	2.66293	1.3818	1.92715
PVR	22331	1.16007	0.601968	1.92713
ZBTB24	20722	1.88087	0.976034	1.92705
LOC100132987	4021	2.04247	1.05996	1.92693
TFPI2	4321	3.66419	1.90261	1.92588
DYNLRB1	24559	3.06599	1.59291	1.92477
ZBTB2	27428	1.95094	1.01368	1.92461
RSRC2	22371	9.27239	4.81847	1.92434
GOSR2	18248	4.39594	2.28495	1.92387
WDR55	6170	2.77586	1.44285	1.92387
RNPS1	15314	2.33267	1.21254	1.92379
CIRH1A	36439	1.24879	0.649161	1.9237
DNAJB4	12360	26.7121	13.8864	1.92362
OSR2	7696	1.25616	0.653085	1.92342
HEXA	32743	1.50271	0.781325	1.92328
HADHB	45718	1.26792	0.659376	1.92291
GTF2B	38981	2.59795	1.35111	1.92283
MITD1	11767	2.70935	1.40905	1.92282
PPM1G	28436	1.44844	0.753312	1.92276
SCAMP2	28474	1.08466	0.56421	1.92244
DDB2	24277	1.85253	0.963689	1.92233
NAMPT	36907	3.07263	1.59962	1.92085
SNRNP27	11294	2.74167	1.42763	1.92043
ANKRD52	20553	1.68108	0.87597	1.91911
FST	6041	9.33382	4.86409	1.91892
LOC440944	8638	14.4065	7.50966	1.9184
MRPL47	16180	3.04454	1.58705	1.91836
TCTA	4271	2.28526	1.19234	1.91662
LOC100216545	3600	9.59997	5.01118	1.91571
NSFL1C	25531	2.60916	1.36243	1.91508
BRIX1	9968	2.26046	1.18053	1.91478
HMGCR	24934	5.36277	2.80112	1.91451
ALAS1	16228	1.48	0.773072	1.91444
NIPSNAP3A	12435	2.46581	1.28833	1.91396
YWHAB	22818	9.33635	4.88028	1.91308
HYLS1	17033	1.3125	0.686184	1.91275
C1orf50	8498	1.40868	0.73692	1.91158
HIF1AN	18041	1.54896	0.810444	1.91125
TBRG4	11619	1.02095	0.534231	1.91106
ZCRB1	14045	1.49069	0.781043	1.90859
CCRL1	5289	9.76169	5.11657	1.90786
M6PR	9401	3.23039	1.69347	1.90756
TOMM20	19599	4.72839	2.47903	1.90735
DDB1	33748	1.87541	0.983421	1.90703
BRP44L	18079	1.1739	0.615593	1.90694
FBXO30	16650	6.16232	3.23179	1.90678
MAPK1IP1L	18551	7.6743	4.02782	1.90532
SETMAR	13962	0.998872	0.524267	1.90527
DDX55	18811	1.09073	0.572513	1.90516
KIAA1279	28263	1.35484	0.711339	1.90463
DDI2	43600	1.14779	0.602635	1.90462
GREM1	16666	93.2303	48.9503	1.90459
RPL7L1	7061	2.3754	1.24731	1.90442
NAGLU	8516	1.26823	0.665956	1.90438
ZBTB6	5275	3.17828	1.66969	1.90352
ILF3	38159	2.39787	1.26017	1.90281
SCNM1	4276	1.94292	1.0215	1.90203
SYNJ2	117320	2.23252	1.17382	1.90193
HMGN4	8593	4.35053	2.28796	1.90149
PEF1	15376	1.44743	0.761428	1.90094
PMPCB	17261	3.74337	1.96974	1.90044
CNOT8	18155	2.44613	1.28755	1.89983
TCF25	37799	1.00805	0.530947	1.89859
MED21	7200	2.48729	1.31044	1.89806
NRIP3	23474	1.11559	0.587967	1.89737
SRI	21877	1.53768	0.810508	1.89718
SNAPC5	7481	1.17616	0.620019	1.89697
MARCKS	6126	21.0862	11.1241	1.89554
BLOC1S3	3056	1.38542	0.730969	1.89532
MGLL	134143	1.21502	0.641088	1.89525
MXRA7	35248	3.32978	1.75692	1.89524
C2orf68	6804	1.51092	0.797331	1.89497
NR2F2	14336	2.01571	1.06437	1.89381
KIAA1826	14326	1.95322	1.03166	1.89328
ANXA1	18527	30.3435	16.0284	1.89311
EZR	53684	2.70827	1.4314	1.89204
WDR61	16363	1.41342	0.747191	1.89164
LOC220906	12438	4.42059	2.33703	1.89154
PSMC6	20821	3.85315	2.03705	1.89153
SEC13	20244	3.23651	1.71131	1.89125
NAA20	16340	1.57385	0.832466	1.89059
PLAGL2	15240	1.66515	0.881151	1.88974
TUG1	9747	9.99409	5.29032	1.88913
C1orf131	17416	0.96056	0.508474	1.8891
UBE2G2	33257	1.95188	1.03327	1.88903
BCL9L	14763	1.43758	0.761088	1.88885
SHFM1	21125	4.1412	2.19299	1.88838
RFX8	77343	1.61834	0.857182	1.88798
IFFO1	16556	1.62175	0.859182	1.88755
GBA2	12363	0.971343	0.514637	1.88743
LSM3	19642	1.65149	0.875043	1.88732
NSUN2	34122	2.50557	1.32801	1.88671
TTC14	9001	5.60915	2.97309	1.88664
PAIP2	27891	2.41033	1.2778	1.88631
LSM6	14379	3.07259	1.6289	1.8863
SMUG1	8637	1.09307	0.579578	1.88598
C3orf17	17264	5.53559	2.93591	1.88548
KDELR2	23138	6.40076	3.39489	1.88541
ZNF622	14267	5.33894	2.83244	1.88493
PPP1R18	11507	2.10645	1.11774	1.88456
WBP11	16990	2.75607	1.46271	1.88422
ZDHHC5	33186	2.17672	1.15552	1.88376
SETD8	25197	1.58565	0.842222	1.8827
BECN1	14161	1.81603	0.965625	1.88068
CSRP1	23730	6.53319	3.47421	1.88048
VPS29	10587	2.8563	1.51934	1.87996
C12orf10	7496	1.44584	0.769316	1.87938
ARL1	14670	3.52326	1.87614	1.87793
CCNA2	7490	1.90581	1.01543	1.87685
SNHG3	4950	31.2588	16.6557	1.87676
C14orf149	11668	3.26237	1.73883	1.87619
ANKLE2	36198	2.19311	1.16918	1.87577
GHITM	14127	4.5549	2.42838	1.87569
DDX19A	26458	1.12328	0.5993	1.87432
TRIM38	22282	3.23486	1.72594	1.87426
ACTR8	15136	2.59496	1.38454	1.87424
LTV1	20436	2.90469	1.54983	1.8742
SMNDC1	11910	6.74948	3.60145	1.8741
GGCX	16680	1.25494	0.669731	1.8738
SLC2A1	33802	3.16169	1.68755	1.87354
LOC339803	3384	1.20714	0.64493	1.87174
IL6	4856	1.09875	0.587343	1.87071
C7orf30	10241	2.32069	1.2406	1.87062
CREB3L1	43745	2.12534	1.13639	1.87026
PPP1R8	20932	2.0274	1.08422	1.86992
LSM1	13410	5.29672	2.83286	1.86974
UBE2B	20930	3.24594	1.73609	1.86968
DPF2	19227	1.30018	0.696057	1.86792
PURA	5294	5.0318	2.69447	1.86745
VPS37B	30838	1.68133	0.900921	1.86623
SNRPC	16764	1.79761	0.963676	1.86537
TMX1	17487	3.25474	1.74506	1.86512
ZNF271	20495	2.5372	1.36084	1.86444
ADIPOR1	17740	2.16579	1.16189	1.86402
ACAA2	30378	1.32891	0.713025	1.86376
TRA2B	23567	22.5218	12.0854	1.86355
BNIP3L	30122	2.2842	1.22599	1.86315
PAICS	25620	1.62137	0.870415	1.86276
LINC00472	6300	13.6343	7.32005	1.8626
ZNF551	7813	1.16485	0.625435	1.86246
EMX2	7102	1.25488	0.674007	1.86182
SPG21	26889	1.39037	0.746931	1.86144
ZNF330	13802	5.57037	2.99259	1.86139
POLR3F	17254	1.82926	0.982753	1.86136
CARKD	24536	1.07121	0.575508	1.86133
LOC375295	7994	3.87218	2.08107	1.86067
BIRC2	31436	4.84453	2.60417	1.8603
FGFR1	57697	1.06076	0.570288	1.86004
EAF1	15057	2.49046	1.33918	1.85969
HNRNPA3	11264	11.0683	5.95277	1.85935
MED6	16428	3.2292	1.73694	1.85913
FBXO5	13083	2.77675	1.49389	1.85874
ABHD13	15841	2.75101	1.48067	1.85795
MICA	15530	2.24921	1.21064	1.85787
GLT8D1	11545	2.30886	1.2428	1.85779
LOC100507217	15905	23.688	12.756	1.85701
MEAF6	22189	1.76817	0.952801	1.85576
TMEM138	7503	1.48476	0.800139	1.85563
TBX3	13911	6.34681	3.42158	1.85494
LUC7L	40480	1.87697	1.01264	1.85354
UBA2	41531	2.11941	1.14371	1.8531
KIFC3	44311	0.986016	0.532485	1.85173
ZNF586	10965	2.07195	1.11958	1.85065
MEG3	34916	2.79636	1.51127	1.85034
AKAP8L	38975	1.33128	0.719484	1.85033
LAMTOR3	16209	3.68086	1.99006	1.84962
FBXO45	20206	0.947466	0.512296	1.84945
SESN1	108069	1.13362	0.613098	1.849
MUDENG	21192	1.76592	0.955274	1.8486
TRIM52	4734	1.17523	0.636184	1.84731
IBA57	16530	0.929802	0.503382	1.84711
RRM2B	34618	2.6714	1.44636	1.84698
RAD1	10415	3.44421	1.86494	1.84682
PSMA6	25109	2.63788	1.42839	1.84675
GMPR2	6800	1.97146	1.06764	1.84656
TMEM41A	9457	1.25769	0.681213	1.84625
PDCL	10560	2.09915	1.13702	1.84619
HUS1	16338	3.69589	2.00193	1.84616
GRSF1	24129	3.26278	1.76755	1.84593
ZFAND5	13823	34.2384	18.5486	1.84588
ZFP1	23712	1.05202	0.570015	1.8456
NECAP2	19418	1.18035	0.639908	1.84456
PTPN23	32441	1.34469	0.729163	1.84416
CCT4	20530	3.15269	1.70961	1.8441
GATC	17316	1.45885	0.791304	1.8436
PIAS3	10559	1.96847	1.06792	1.84327
EXOSC1	10103	0.960621	0.52118	1.84317
SPTAN1	81108	2.31863	1.25829	1.84268
SNX11	15186	1.11013	0.602463	1.84265
GARS	39468	8.7534	4.75931	1.83922
PPP2CB	27227	5.08039	2.76384	1.83816
HMGCS1	24103	5.88538	3.20404	1.83686
MED30	19537	1.73571	0.945279	1.83619
RAB9A	20705	2.16676	1.18094	1.83478
MYEF2	38930	0.923468	0.503403	1.83445
GTPBP4	29360	2.40007	1.30854	1.83416
PCDHGA11	3117	1.93891	1.05752	1.83345
ENOPH1	30519	1.28103	0.698746	1.83333
DAD1	24337	4.16146	2.27014	1.83313
RAB11FIP5	39637	1.56269	0.85288	1.83225
PSMA2	15344	3.00501	1.64012	1.83219
VPS37C	31189	1.2266	0.669544	1.83199
LARP6	22610	2.39507	1.30776	1.83143
ZNF227	24731	0.942134	0.51444	1.83138
CS	28693	1.4293	0.780483	1.8313
MTFMT	28128	1.505	0.821824	1.83129
PSMD9	29126	1.40576	0.767721	1.83108
NOM1	23460	1.51781	0.829112	1.83065
PITRM1	35115	1.54752	0.846033	1.82915
TRA2A	27256	4.78771	2.61826	1.82858
RNF216P1	24185	1.26788	0.694385	1.8259
BPGM	33037	1.68373	0.922143	1.82589
NDRG1	60134	1.17245	0.642125	1.82589
MTIF3	14964	1.18804	0.65072	1.82573
C12orf49	22248	1.37314	0.752168	1.82558
MYC	5366	8.16012	4.4701	1.82549
LRRC42	21803	2.32937	1.27607	1.82542
FEM1C	23984	5.82114	3.18976	1.82495
ANKRD1	9176	3.37054	1.84715	1.82472
TRIM59	14336	2.98976	1.63924	1.82387
COMT	28236	1.03116	0.565487	1.82349
LOX	15166	31.0176	17.0175	1.82269
PYGL	39314	1.3832	0.758998	1.8224
AKR7A2	9439	1.23601	0.678327	1.82214
ZCCHC8	29398	1.64294	0.901657	1.82213
CNOT3	18011	1.0693	0.586911	1.82191
SMARCD1	15512	1.79883	0.987478	1.82164
MRPS22	13027	2.94545	1.61738	1.82112
CGRRF1	28748	1.64068	0.90123	1.82049
SNAI2	3761	36.501	20.0511	1.8204
COMMD2	14030	4.12815	2.26884	1.8195
ALDH1B1	6002	5.25847	2.89112	1.81883
ZCCHC24	63301	1.29753	0.713533	1.81846
LRIF1	16755	2.17722	1.19753	1.81809
BRCC3	51655	1.11706	0.614713	1.81721
DAGLB	38897	1.53602	0.845618	1.81645
PDCD4	28212	1.60997	0.886526	1.81604
RNF149	33116	2.703	1.48848	1.81595
ATP8B2	25745	1.16905	0.643787	1.8159
PLEKHO2	26120	1.24599	0.687115	1.81336
RAB11A	22533	3.30315	1.82183	1.81309
PDLIM7	14208	3.02733	1.67051	1.81222
RIT1	13577	3.02612	1.67014	1.8119
TMEM111	22887	1.04945	0.579585	1.81069
NAA60	43296	0.915821	0.505811	1.8106
MSH6	23872	1.77913	0.98285	1.81017
NCKAP5L	37280	1.60149	0.884899	1.8098
UTP15	16197	2.06754	1.14262	1.80947
AP1AR	38317	1.56403	0.864594	1.80898
MORF4L2	12661	14.9288	8.2582	1.80775
C16orf72	28019	10.2076	5.64753	1.80745
PTGES3	24954	3.42239	1.89393	1.80703
TBCCD1	24477	1.07688	0.596468	1.80543
BTBD3	35767	3.13781	1.73865	1.80474
C2orf29	17434	3.22558	1.7874	1.80462
C6orf57	21982	1.01185	0.560732	1.80452
LASP1	51912	3.2193	1.78595	1.80257
ATP5G2	11569	2.65377	1.4723	1.80247
C1orf220	6094	1.67587	0.929942	1.80212
MKRN2	26617	2.6383	1.46402	1.80209
ABHD4	14119	1.55947	0.865918	1.80094
ABCF1	20140	1.12043	0.622272	1.80055
MDH1	18588	2.75683	1.53118	1.80046
TCEB3	18694	2.18766	1.21522	1.80022
SELRC1	12025	0.942118	0.523361	1.80013
TPM3	36830	3.91064	2.17341	1.79931
CTNNAL1	70914	2.67273	1.48559	1.7991
FLCN	24976	1.78263	0.991021	1.79878
METTL3	13176	1.68188	0.93546	1.79792
PSMC2	21872	4.78907	2.66542	1.79674
CIAO1	8017	2.27149	1.265	1.79564
TMED5	30948	2.7479	1.53091	1.79495
AHSA2	10132	2.32859	1.29744	1.79476
EIF2S3	23863	3.4182	1.90544	1.79392
CDK1	16522	1.50267	0.837759	1.79368
GOLGA7	20419	2.69645	1.50363	1.79329
TRIB3	16896	1.3969	0.779102	1.79296
LOC148189	3448	1.94949	1.08749	1.79265
ZNF621	14668	2.04418	1.14084	1.79182
GABRE	21556	3.03508	1.69454	1.79109
C7orf74	4424	7.57143	4.22884	1.79043
RIPK2	33318	1.70013	0.950594	1.78849
C4orf43	26019	2.59215	1.44953	1.78827
SPARC	25509	47.0191	26.3071	1.78732
PLEKHG2	15306	1.13184	0.633299	1.78721
ITPRIP	21765	2.4023	1.34417	1.7872
ARHGAP1	23489	1.40031	0.783673	1.78685
ZNF229	22240	0.905027	0.506696	1.78613
TBRG1	13081	3.40074	1.90421	1.78591
EDEM1	32292	2.28738	1.28098	1.78565
MFSD1	27794	2.88503	1.61813	1.78294
GSPT1	48535	2.9054	1.62958	1.78291
MGST3	25263	2.46344	1.38199	1.78253
UNC50	9936	3.8244	2.14618	1.78196
ASF1A	15095	1.39845	0.784851	1.7818
ZNF639	11770	2.51893	1.41405	1.78136
PANK3	23987	3.55633	1.99649	1.78129
CLN8	22867	0.966086	0.542519	1.78074
RBM18	25310	1.65113	0.927252	1.78067
BTN2A1	18697	1.36131	0.764818	1.77991
DEPDC7	17719	1.39587	0.784563	1.77917
C1orf124	16308	1.90353	1.07017	1.77872
NR2F1	10744	0.943391	0.530391	1.77867
YIPF6	38504	1.14738	0.645127	1.77853
CHMP5	17191	1.48716	0.836415	1.77802
GDE1	20436	1.53374	0.862761	1.77771
SEC16A	42960	1.04517	0.588229	1.77681
NPC1	55119	1.81086	1.0194	1.7764
CBR4	22727	1.15948	0.652927	1.77582
SMAD7	30859	3.04581	1.71559	1.77537
C19orf12	16660	0.986015	0.555468	1.77511
BET1	12691	2.26946	1.27864	1.7749
CDV3	16685	13.1022	7.3849	1.77419
NUP50	24165	1.69538	0.955696	1.77397
PAQR3	21489	1.63256	0.920706	1.77316
TSFM	20112	1.15916	0.653757	1.77307
SLC39A14	66879	1.27103	0.716916	1.77291
NFKBIZ	33036	4.51694	2.54817	1.77262
ARF4	26126	15.1013	8.53035	1.7703
MMADHC	18184	9.30366	5.25557	1.77025
OTUD3	30550	2.07667	1.17317	1.77014
ATP1B3	49913	4.52732	2.55776	1.77003
PRPF8	34254	1.49051	0.842541	1.76907
MGC16121	3254	4.23618	2.39536	1.76849
TRAPPC6B	22620	1.05645	0.597414	1.76837
RBM48	8737	1.70279	0.963131	1.76797
PRKRIR	30877	1.48959	0.842667	1.76771
AP1S2	29172	1.00125	0.56679	1.76653
PPP1R3D	3466	1.42938	0.809167	1.76648
FYTTD1	34894	1.7283	0.978526	1.76623
ZNF195	21296	2.00033	1.13331	1.76503
DNAJC5	40930	0.933075	0.528818	1.76445
FAM115A	50818	1.60505	0.909751	1.76427
C9orf30	24522	3.73568	2.1175	1.76419
AHCYL1	38978	3.0708	1.74151	1.7633
GCLM	22423	3.25539	1.84658	1.76293
BCL2L1	58396	5.80933	3.29626	1.7624
C11orf57	10907	1.80838	1.02615	1.7623
CLK4	24390	3.82155	2.16914	1.76178
BSDC1	29358	1.1548	0.655607	1.76142
GOLGA2	20161	1.6258	0.923004	1.76142
TMEM222	14256	1.1051	0.62743	1.76131
2015-09-02	38719	4.83156	2.74404	1.76075
RNF168	34983	2.05023	1.16473	1.76026
PRMT2	29649	2.19327	1.24615	1.76004
TERF2	30411	1.12893	0.64152	1.75977
TRAPPC3	12895	2.43822	1.38586	1.75936
TMEM237	23318	2.3936	1.36083	1.75893
MAGED1	99296	1.02938	0.585291	1.75875
FBXL3	21943	4.43835	2.52407	1.75841
CHD1L	53153	2.02303	1.15055	1.75832
DDX19B	34660	1.34666	0.76613	1.75774
C9orf80	31597	1.07086	0.609356	1.75736
C14orf132	54474	1.02113	0.581061	1.75735
PLEKHF2	22965	2.72692	1.55198	1.75706
SERINC3	25863	3.40355	1.93708	1.75705
MRPS10	11095	2.66569	1.5175	1.75663
PPP2CA	29803	5.13841	2.92518	1.75661
WRNIP1	20314	1.97981	1.12722	1.75637
KDM5C	34102	1.615	0.919708	1.75599
GLIPR1	21204	18.9061	10.7744	1.75472
DHRS7	20712	1.52221	0.867505	1.7547
SDPR	12975	2.00587	1.14367	1.75389
NDUFB6	19659	1.08147	0.616806	1.75334
SSTR1	5065	5.97203	3.4062	1.75328
UBE2J1	26276	2.57829	1.47081	1.75297
ZNF776	11364	2.03039	1.15837	1.7528
TRIM22	21277	4.55669	2.60032	1.75236
C9orf21	14067	2.2899	1.30737	1.75153
C3orf19	20914	2.02402	1.15583	1.75114
ZNF207	20312	9.21577	5.26283	1.75111
BCL6	24349	6.14935	3.51241	1.75075
WIPI1	36232	2.0571	1.17509	1.75059
TIMM21	10459	1.28176	0.732277	1.75038
MRPS14	10498	1.18347	0.676213	1.75014
GPN1	22199	1.16357	0.664881	1.75004
TMEM136	8551	2.0403	1.16606	1.74974
ZC3H15	23203	5.44936	3.11604	1.74881
[truncated: 3,619 more rows]

## Sheet: CSB 10J 6h
#name	gene_bp	1 = csbUV10J6h1.null_synthesis	2 = csb0h1.null_synthesis	ratio 1/2
BTG2	4066	23.6401	1.33462	17.713
PCNA	11670	8.19421	0.810697	10.1076
GDF15	3019	5.66794	0.594475	9.53436
PHLDA3	3678	7.9423	1.11803	7.10383
MRPL49	5187	3.85632	0.557552	6.91652
FAM43A	3145	6.20569	0.960175	6.46308
POLR3GL	14152	3.67648	0.573526	6.41031
PMAIP1	4347	9.74436	1.53705	6.33965
CYP1B1	8578	19.0658	3.09082	6.16852
PRDX5	3736	4.1588	0.710033	5.85719
CDC42EP2	7612	5.18325	0.89087	5.81819
POLR2A	30238	5.23107	0.923847	5.66227
GADD45A	3162	41.8346	7.68898	5.44085
LOC100630923	12462	5.81986	1.06992	5.43953
SNHG15	3633	3.17952	0.591336	5.37684
RPS11	3311	25.1798	4.81315	5.23146
OAZ1	3968	19.3833	3.70856	5.22664
C12orf5	38832	5.54931	1.06474	5.21189
SPHK1	3252	3.33879	0.651057	5.12826
ISCU	6867	10.0931	1.99029	5.07117
FBXO22	31409	4.83635	0.955676	5.06066
RPL18A	3394	12.1658	2.44696	4.9718
RPL13	6173	11.7124	2.36277	4.95706
HEXIM1	4785	3.76974	0.762787	4.94206
TCEB2	5883	3.25452	0.661104	4.92286
RPS19	11497	16.0056	3.25772	4.91313
RPL35	4083	12.0208	2.45644	4.89359
DNAJC9	4444	3.12062	0.649045	4.80802
CSRNP1	11761	3.08947	0.643383	4.80191
NOP56	5862	3.206	0.670439	4.78194
GNB2	5430	2.55722	0.539947	4.73606
SSR4	4338	3.22209	0.683914	4.71125
SMPD1	4585	3.8989	0.83521	4.66817
TMED9	3887	5.85801	1.25715	4.65975
ISLR	3126	8.48284	1.82478	4.64869
MXRA8	5845	4.90305	1.06071	4.62242
E2F7	44335	5.41472	1.17639	4.60283
BLOC1S2	12727	4.50115	0.980066	4.5927
RBM15B	6638	2.4002	0.522813	4.59093
CTSD	11241	22.8572	4.99799	4.57328
CD151	5884	6.74324	1.47452	4.57318
BSG	12169	2.8651	0.627706	4.5644
RPL18	3846	11.0859	2.43219	4.55799
RPL31	17465	48.7452	10.7212	4.54662
PSMC5	4618	3.31152	0.729989	4.5364
SNRPD2	4732	3.65833	0.813479	4.49714
EEF1B2	3336	16.2077	3.62299	4.47357
ATP6V1F	3047	3.32251	0.743324	4.4698
ABT1	3107	3.20307	0.719587	4.45126
MYL6	3322	63.6591	14.3297	4.44246
CD63	3681	44.9076	10.1365	4.43029
PPP1R15A	3671	9.88156	2.25903	4.37425
MAZ	4650	2.27207	0.521439	4.35731
RPS27L	4203	33.0787	7.68968	4.3017
RPS8	3167	27.1433	6.36867	4.262
CFL1	3520	32.1445	7.55282	4.25596
RPL14	5059	15.3682	3.61525	4.25094
EDF1	4168	3.99926	0.942698	4.24236
CCDC72	3852	9.13308	2.15398	4.2401
PRELID1	3116	4.66162	1.09971	4.23895
SLC31A2	13185	2.87625	0.679175	4.23492
DYRK3	13662	4.14139	0.981045	4.22141
RPS24	23054	7.49174	1.77614	4.21799
ALDOA	17331	17.4685	4.15606	4.20314
IGFBP6	4693	3.95569	0.943488	4.19262
RPL7A	3212	39.0375	9.34101	4.17915
EI24	15278	4.46222	1.06906	4.17397
NDUFB8	6140	3.48969	0.836456	4.17199
C21orf91	30420	3.02307	0.726673	4.16015
C19orf10	12859	2.08609	0.502541	4.15108
NME1	8531	2.71998	0.657879	4.13447
HSPB7	4763	3.60883	0.875104	4.12389
PSMD8	9275	2.13633	0.520398	4.10518
FKBP10	10508	3.94976	0.964223	4.09631
SERPINB2	16186	6.11608	1.507	4.05845
CHPF	4819	4.68393	1.15656	4.04988
FAM32A	6623	2.19356	0.542066	4.04667
RPS14	5528	15.4555	3.82336	4.04239
ATP5G1	3085	2.23946	0.556003	4.02778
SRA1	8026	4.75202	1.18537	4.00889
CDK11	9448	8.04769	2.01368	3.99651
CST3	4281	4.03659	1.01099	3.99271
FKBP8	11816	2.03453	0.509765	3.99111
GRN	7980	3.17733	0.7973	3.98511
PSMA7	6684	4.77062	1.19819	3.98152
BET1L	4499	3.58266	0.900453	3.97873
RPL19	4445	21.7835	5.49657	3.96311
CCNG1	7446	19.0886	4.81729	3.96252
PGAM1	7172	6.9274	1.74852	3.96186
RPS3A	5051	27.0551	6.84304	3.95367
RPS20	6402	15.5861	3.94963	3.94622
RPL26	5732	26.2952	6.66937	3.94268
THY1	5592	8.46987	2.15065	3.93828
PPIB	7341	13.5991	3.46926	3.91988
MDM2	37242	33.7032	8.60387	3.91721
PSMC3	7705	2.09896	0.535836	3.91717
TOB1	5753	14.721	3.77206	3.90264
RPL12	3759	24.6253	6.31192	3.9014
RPL13A	4700	17.8781	4.60224	3.88465
COPS6	3240	4.08057	1.05289	3.87559
ANKRA2	13487	2.82335	0.729064	3.87257
CSTF2T	4110	2.44287	0.630864	3.87226
TPI1	3527	7.26691	1.87744	3.87065
RPS15A	7380	17.9955	4.66075	3.86107
RPL23A	4375	17.7907	4.61121	3.85814
CHMP2A	3554	2.41824	0.628542	3.84738
SRP14	3499	17.0484	4.43596	3.84323
HNRNPAB	6677	4.03919	1.05124	3.84231
RPL39	5138	13.452	3.50764	3.83506
LAMP1	26273	3.35402	0.874782	3.83412
TUFM	3998	2.17982	0.568713	3.8329
RPL17	4085	37.524	9.79561	3.8307
BLOC1S1	3674	2.45581	0.642047	3.82497
RPS5	7536	8.0733	2.1145	3.81807
RPS10	8672	8.93985	2.34429	3.81346
TNFRSF10D	28437	7.76891	2.0476	3.79415
NOP16	4309	1.95754	0.516187	3.79231
HAX1	3317	1.90213	0.503007	3.78152
PLK3	5632	2.08191	0.550751	3.78013
RAB13	4679	4.36224	1.15518	3.77624
EEF2	9408	11.7763	3.12073	3.77357
CDIPT	4901	3.57112	0.946409	3.77334
COPZ2	11620	13.5984	3.60408	3.77306
GSTP1	3059	5.99906	1.59078	3.77114
EFEMP2	6494	3.99859	1.06267	3.76278
RPL37	3958	32.4429	8.63272	3.75813
APH1A	3811	2.61508	0.69606	3.75697
RPL24	5630	15.3941	4.10298	3.75193
BCAS2	14085	2.34398	0.625075	3.74992
TIMP1	4501	15.0446	4.02459	3.73817
RPS4X	4689	22.2619	5.95615	3.73763
RPL15	3694	30.4764	8.17983	3.7258
RPL21	5011	183.459	49.3054	3.72087
RPS7	5657	17.3099	4.653	3.72016
DBI	5619	4.55363	1.22569	3.71516
GRINA	3358	2.97837	0.801839	3.71442
ACADVL	5433	2.00411	0.539649	3.71373
LOC645638	4902	15.4413	4.16725	3.70539
LGALS1	4197	41.2161	11.1245	3.70498
RPS23	5097	17.7859	4.80527	3.70133
S100A16	6148	4.53177	1.22548	3.69796
LOC647979	5343	24.5782	6.64704	3.69762
TRMT5	9616	2.33583	0.632096	3.69537
RPS13	3282	19.684	5.32902	3.69374
PHB	10823	3.6943	1.00048	3.69253
EIF3G	4910	2.35462	0.637752	3.69206
ARHGDIA	3686	6.70451	1.8181	3.68765
RPL32	6638	16.3996	4.4529	3.6829
PA2G4	9592	3.19438	0.867683	3.68151
TAGLN	5469	41.0017	11.1418	3.67999
TMEM85	5108	4.08718	1.11095	3.679
ARMCX5-GPRASP2	5948	2.16242	0.5879	3.67821
RPS27A	3951	29.4778	8.02992	3.671
C1S	10356	1.89005	0.51541	3.66708
UQCR11	8330	2.29099	0.624835	3.66655
PTMA	5016	6.08466	1.65978	3.66594
RAP2B	6235	10.902	2.9768	3.66232
RPL27	4526	16.2864	4.45557	3.65529
TRIM28	6247	2.23746	0.616197	3.63108
POLR2K	3392	6.84328	1.88567	3.6291
P4HB	17511	5.23108	1.44425	3.622
C4orf3	8027	3.63883	1.00465	3.62199
CALR	5891	16.9305	4.6764	3.62041
VEGFB	4681	1.88051	0.519823	3.6176
CDK4	4721	2.90239	0.802619	3.61615
VASN	11681	2.61052	0.725775	3.59687
PFDN5	4000	8.16595	2.27143	3.59507
FAS	25255	10.5734	2.9426	3.59322
CYCS	6711	9.05254	2.52619	3.58348
SESN1	108069	2.19448	0.613098	3.57933
CNPY2	5916	2.7674	0.77453	3.57301
LOC100505738	5410	1.80874	0.507216	3.56602
RPL11	4647	19.8695	5.57648	3.56309
EEF1A1	5283	183.305	51.4531	3.56256
NME2	6310	7.90403	2.22111	3.55859
RPL6	4450	25.5472	7.18209	3.55707
RPL38	6225	11.1265	3.13445	3.54975
SAP18	8572	6.96137	1.96209	3.54794
PPM1D	66097	3.83973	1.08555	3.53713
CHCHD2	4922	6.33945	1.79591	3.52994
MRPL40	3561	2.173	0.616105	3.527
POLR2C	9371	2.66955	0.756924	3.52684
TGFBI	34924	14.1329	4.01352	3.52132
SLC3A2	32872	2.02348	0.575371	3.51683
RAN	4210	15.4069	4.38167	3.51622
GAPDH	3880	50.2396	14.3004	3.51316
RPL23	3733	23.8685	6.7944	3.51297
CAPNS1	10338	4.70348	1.34067	3.50831
UBA52	5657	7.5287	2.14825	3.50457
RPS3	6172	12.8652	3.67251	3.50311
RPL30	3881	22.7779	6.50718	3.50043
ARMCX3	4712	4.07267	1.16394	3.49904
BGN	14658	2.86484	0.819136	3.49739
PTMS	4578	5.1204	1.46813	3.4877
UQCRB	8559	7.78999	2.23471	3.48591
C9orf123	3309	3.6126	1.03673	3.48461
RPL9	4824	29.7587	8.54449	3.48279
RPL3	6784	15.8603	4.55622	3.48102
VAT1	7838	4.49913	1.29268	3.48047
CCDC71	3818	2.28308	0.658216	3.46859
MRPL17	3017	3.11478	0.899078	3.46442
PCOLCE	5917	5.26208	1.5236	3.45371
AEN	10986	6.65085	1.9262	3.45283
TAX1BP3	5787	7.42036	2.15308	3.44639
C19orf43	4076	2.94897	0.858205	3.43621
VKORC1	4102	3.27326	0.95291	3.43501
CXorf26	5263	2.78565	0.812737	3.42749
ATP5L	8459	6.34437	1.86796	3.39642
PSMD2	9819	6.20799	1.82873	3.3947
MRPL50	8671	3.4109	1.00749	3.38554
TMEM66	20019	12.9286	3.81947	3.38492
RPL34	9918	12.9047	3.81597	3.38176
CCDC59	6502	4.88833	1.44657	3.37926
AUP1	3200	3.09473	0.916223	3.3777
SESN2	23040	5.9775	1.77029	3.37657
CDK9	4748	2.72757	0.808072	3.3754
LOC339290	8407	4.83862	1.43518	3.37144
SBDS	7899	5.23112	1.55288	3.36866
RNF19B	28237	2.0032	0.594741	3.36819
ZNF79	20999	2.66709	0.791847	3.36819
CTSA	7868	3.84827	1.14307	3.36661
NDUFA13	11995	2.73327	0.813098	3.36155
POLR2M	10853	6.18072	1.84834	3.34393
C1orf52	9719	8.41803	2.51801	3.34313
EPHA2	31751	2.29454	0.686589	3.34194
LAMB2	12053	2.59338	0.776089	3.3416
B2M	6673	37.451	11.2362	3.33307
TAF13	11627	7.08488	2.127	3.33093
RPS29	9053	10.3387	3.10469	3.33003
COL6A1	23301	7.40182	2.22465	3.32718
NDUFS6	14672	2.07413	0.623961	3.32413
MFGE8	14750	3.8206	1.14937	3.32408
HSPB8	15957	2.22915	0.670631	3.32396
MMP3	7815	3.25616	0.980023	3.32253
C11orf10	3484	2.35408	0.709756	3.31675
RPL28	6152	11.4893	3.46898	3.31201
PSMD4	12758	1.68763	0.509646	3.31138
UQCRFS1	5970	6.91113	2.08804	3.30986
PFDN2	17521	2.3374	0.706914	3.30648
AP1S1	6872	2.19485	0.663952	3.30574
DIMT1	15378	3.17676	0.962885	3.29921
SMCR8	12777	1.79556	0.544792	3.29586
UBE2Q1	10070	2.66368	0.810728	3.28554
PTP4A1	11570	15.5609	4.7407	3.28241
RSL1D1	17388	2.72196	0.830468	3.27762
SRSF6	5741	26.1313	8.00153	3.26579
CDC37	12463	1.74258	0.533827	3.26432
RBM8A	5979	3.9075	1.19757	3.26286
ATP5B	7894	6.84994	2.10298	3.25725
MED28	9888	4.81272	1.47779	3.2567
DSEL	10149	14.4315	4.43467	3.25424
SNHG7	3591	2.97273	0.913546	3.25406
TRIP6	6127	3.34724	1.03173	3.2443
ARF5	3354	4.18563	1.29042	3.24362
SIGMAR1	3050	3.18001	0.980902	3.24192
QPRT	18874	3.66078	1.12969	3.24052
COX7B	5921	5.79862	1.79037	3.23878
HBXIP	6670	4.44969	1.37529	3.23546
LSM5	9926	1.78764	0.552577	3.2351
ATP6V0B	3371	2.70376	0.83766	3.22775
CTSZ	12068	3.98408	1.23623	3.22277
PPP1CA	3725	1.87964	0.583625	3.22063
TPT1	3994	60.5927	18.8148	3.22048
SERF2	18994	4.9306	1.53205	3.2183
RPL36A	5265	8.8641	2.75783	3.21416
DDOST	9778	4.229	1.3177	3.20938
GNAI2	23140	2.6108	0.814256	3.20636
SRSF5	4894	21.3355	6.65528	3.2058
TP53RK	5273	5.00399	1.56228	3.203
MYL9	8330	16.8567	5.275	3.19558
MVP	27646	6.15638	1.92694	3.1949
HSPE1	3467	5.45187	1.70836	3.19129
RHOC	6277	4.39057	1.37585	3.19117
CHPF2	6321	5.18256	1.62438	3.19048
MTA2	8638	2.01824	0.632662	3.19008
BOD1	9519	5.59414	1.75375	3.18982
TMEM106C	5332	2.12216	0.665831	3.18724
NCL	9747	10.4743	3.28764	3.18596
TMEM185B	5938	2.09725	0.65834	3.18566
EXOC8	5097	4.56048	1.43219	3.18427
C19orf53	4330	3.19273	1.00416	3.1795
UROD	3537	2.20504	0.693592	3.17916
BRF2	6034	2.15697	0.679458	3.17455
HSP90AA1	59012	2.02682	0.638786	3.17292
NDUFA6	5359	3.03055	0.956353	3.16886
TMEM14B	9220	2.27564	0.718193	3.16856
SEC61B	8332	8.16854	2.5781	3.16843
ODC1	7946	2.06675	0.652441	3.16772
COL1A1	17544	219.164	69.1976	3.16722
SLC35B2	3446	2.40915	0.762558	3.1593
VAMP2	3829	3.55441	1.12513	3.15911
NDUFB9	10885	3.62189	1.14704	3.1576
ARL4A	4107	7.4395	2.35729	3.15595
NME4	3563	3.02078	0.957226	3.15576
SNX17	6606	2.96804	0.940953	3.15429
COX7A2	6254	7.58385	2.4045	3.15402
ELOVL1	4628	1.88921	0.599039	3.15373
LUM	8311	32.3899	10.2753	3.15221
C1orf123	6518	1.83167	0.581398	3.15046
SNAPC5	7481	1.95322	0.620019	3.15026
FUT11	3928	1.75914	0.558541	3.14953
RPL4	5541	27.6317	8.79097	3.14319
CNP	10996	1.68836	0.538711	3.13407
SMG8	5241	1.95498	0.624114	3.13241
EIF3F	8853	7.30421	2.33228	3.13179
EEF1G	14388	7.42571	2.37211	3.13042
RPL10	4110	30.4235	9.71998	3.13
RG9MTD1	4378	3.40627	1.08882	3.12841
LDOC1L	5556	1.79576	0.57437	3.12649
EIF3I	9235	2.84267	0.909241	3.12642
MRPL32	5515	3.22212	1.0307	3.12615
LOC730101	4753	8.55201	2.73687	3.12474
LOC100507246	7585	7.30766	2.34118	3.12136
EIF4A3	11970	2.22077	0.711488	3.1213
MDH2	18538	1.94037	0.621869	3.12022
DPH3	7929	2.67992	0.860284	3.11516
CYB5R1	5404	1.64361	0.528705	3.10875
BTF3	7199	13.9892	4.50253	3.10696
GPATCH4	7180	1.65705	0.533508	3.10595
TMED3	11699	3.20518	1.03333	3.1018
TMEM119	8273	4.5249	1.46098	3.09717
POLG2	19283	1.58114	0.510608	3.09658
PSG5	18794	3.12947	1.01349	3.08782
RAB34	3988	2.40787	0.78135	3.08168
TIGD7	6632	2.18695	0.709744	3.08132
KIAA1586	8640	4.65572	1.51314	3.07686
RPL27A	7425	20.2541	6.58596	3.07535
SNRPB	9219	5.81755	1.89189	3.07499
C14orf119	4983	4.13081	1.34488	3.07151
RIC8A	6581	1.89618	0.617504	3.07072
RER1	13672	2.2572	0.735246	3.06999
CTSL1	5411	4.69715	1.53012	3.06979
LOC100506548	3880	5.83341	1.90158	3.06766
FIS1	5479	2.06544	0.673448	3.06696
PRPF38A	13774	3.04875	0.994788	3.06472
RPS19BP1	3763	2.33004	0.760796	3.06263
UQCR10	3045	4.57484	1.49405	3.06204
NXF1	13367	1.83502	0.599827	3.05925
PEA15	10038	13.0504	4.26671	3.05866
PIGT	10178	2.28382	0.746803	3.05813
ATP6V0C	6498	2.93708	0.960724	3.05715
LOC401093	7011	1.92166	0.628704	3.05654
CDKN1A	10880	48.01	15.7143	3.05518
FAM53C	12195	2.45693	0.804292	3.05477
CBR4	22727	1.99442	0.652927	3.05458
POLE3	3512	2.16765	0.709888	3.05351
NDUFS5	8342	5.03031	1.65042	3.0479
OGFRL1	13497	2.30185	0.756544	3.04259
PEBP1	9521	4.22288	1.38828	3.04181
AJUBA	11439	5.74957	1.89053	3.04125
PPP1R15B	8453	17.9572	5.91054	3.03817
C6orf120	4146	5.37786	1.77513	3.02956
SLC7A5	39472	1.62643	0.537634	3.02516
CIB1	3803	1.69694	0.561166	3.02395
TEX261	8934	2.13479	0.706065	3.0235
C8orf33	3593	3.45605	1.14352	3.02229
EIF5	10869	12.6523	4.18654	3.02214
DCTN3	6949	2.05519	0.680237	3.02129
SNF8	14696	5.85461	1.93803	3.02091
PSMD7	9514	7.29713	2.41584	3.02054
LRP10	6332	5.4881	1.81693	3.02053
AES	10057	1.81249	0.600451	3.01855
POLH	44383	3.19545	1.05875	3.01813
CREB3	4689	2.95217	0.978322	3.01759
EIF5A	5465	4.74029	1.57297	3.01359
RPS6	3982	32.2809	10.7263	3.00951
ISG20L2	5293	1.78131	0.59204	3.00877
CDK2AP1	11148	2.7816	0.924763	3.00791
BLCAP	10515	4.10499	1.36494	3.00745
ZFAND2A	7313	1.78584	0.59393	3.00682
MYL12B	16172	19.6519	6.54436	3.00288
TMEM183	13175	7.59916	2.53212	3.00111
SRP19	31892	3.66152	1.22014	3.0009
SRSF1	6428	16.8452	5.6177	2.99859
IGFBP3	9028	22.5561	7.52441	2.99772
JTB	3707	3.35389	1.12077	2.99249
FAM103A1	4429	2.90649	0.972014	2.99017
ADO	3724	3.34553	1.11916	2.98932
ATP5E	3690	16.8241	5.63081	2.98786
HNRNPH2	6008	4.73939	1.58684	2.98668
TUBB2A	3882	2.05423	0.688467	2.98377
EIF6	5870	3.58998	1.20491	2.97946
IER2	4437	4.68527	1.57253	2.97945
PLP2	3285	3.68698	1.23778	2.9787
EIF2B5	10290	1.6102	0.540783	2.97753
CSDA	24278	7.57686	2.5451	2.97704
H2AFJ	3667	3.57798	1.20203	2.97661
ATP5O	12402	2.82332	0.952059	2.96549
FOSL1	8306	10.2272	3.44962	2.96473
FIBP	4800	1.65033	0.556798	2.96397
SLIRP	9517	3.35515	1.1323	2.96313
MARS2	3087	1.6645	0.562104	2.9612
TMEM126A	8635	3.17363	1.07174	2.96119
ZNF263	7973	1.70005	0.574254	2.96045
HOXB7	3789	2.68684	0.908352	2.95793
TOMM5	4225	6.55013	2.22182	2.94809
TAF1D	5608	29.06	9.85992	2.94729
NCBP2	7192	2.81379	0.954948	2.94654
TP53INP1	23416	8.10419	2.75106	2.94584
ZNF211	9613	1.67355	0.568494	2.94383
MAP1LC3B	12580	3.61687	1.23202	2.93572
AEBP1	10200	2.03842	0.695461	2.93103
TPP1	6696	3.04664	1.03955	2.93073
KCTD4	8188	2.84506	0.971917	2.92727
RPS9	6790	8.81668	3.01338	2.92584
NOB1	13056	1.63046	0.557592	2.92411
LIN7C	12362	5.34726	1.82921	2.92326
C2orf28	5148	4.09941	1.4025	2.92293
ALG2	5540	5.21853	1.78569	2.92242
ATP5J2	8041	3.44992	1.18106	2.92104
AP2M1	9246	6.64781	2.27691	2.91966
ATXN7L3B	3682	7.40636	2.53927	2.91673
HSP90AB1	6766	12.3518	4.23506	2.91656
FLNC	28846	2.23192	0.7654	2.91602
IMPDH2	5114	2.09255	0.717614	2.91598
RPL22	14600	6.43119	2.20624	2.915
MRPL27	5335	4.25361	1.46276	2.90793
CHCHD8	4178	3.3452	1.15049	2.90763
RNASEH1	13250	2.80017	0.963381	2.90661
MUL1	8734	2.61238	0.89974	2.90348
RPL35A	5670	21.8039	7.51428	2.90166
MRPS11	11178	1.47481	0.508528	2.90015
SEC61A1	19315	10.1732	3.51108	2.89746
CAMK2N1	3845	1.84515	0.638032	2.89194
ATP5H	8120	3.54442	1.22578	2.89156
OSR2	7696	1.88773	0.653085	2.89048
BAX	6939	3.58789	1.24171	2.88947
C14orf2	9279	2.56987	0.890586	2.88559
C20orf72	22001	1.9379	0.671753	2.88484
SRSF7	7896	10.9548	3.80162	2.88161
NDUFA1	4896	4.57207	1.58664	2.88161
SRSF10	14017	5.43756	1.88763	2.88063
TIGD6	8045	2.04155	0.709045	2.8793
FAM122A	3646	4.06368	1.41157	2.87884
EPM2AIP1	7439	12.3648	4.2955	2.87855
MRPL44	10311	4.97443	1.72841	2.87804
BCCIP	30161	1.83908	0.640085	2.87318
PUS3	9737	1.55486	0.541243	2.87276
MGAT1	19597	3.54152	1.23352	2.87107
GPN2	10997	1.58423	0.552299	2.86843
NDUFA4	8234	14.7757	5.15218	2.86785
NDUFS3	5554	2.0816	0.726163	2.86657
CIRBP	5543	2.60801	0.910353	2.86483
TNFRSF10B	49053	5.40544	1.88794	2.86314
KRR1	14000	5.86799	2.05055	2.86167
PSMB5	9370	2.68954	0.94031	2.86027
DUSP14	23638	9.80818	3.43026	2.85931
MFAP4	3778	4.28257	1.49931	2.85636
HSBP1	5002	7.64618	2.67846	2.85469
SSR3	15045	42.0296	14.723	2.85469
MLF2	5479	3.92186	1.37441	2.85349
SRPR	6064	4.22684	1.48186	2.85239
NFKBIA	3245	3.70615	1.2996	2.85176
LAMTOR1	6096	4.17899	1.46659	2.84946
FLNA	26107	8.88842	3.12006	2.8488
HINT1	6160	6.36835	2.24057	2.84229
UFC1	5113	1.66295	0.585126	2.84204
POLR2D	11890	2.25748	0.79489	2.83999
DNAJA1	13854	4.45552	1.56889	2.83992
NDUFC1	12635	1.95339	0.688249	2.8382
ATP6V1G1	11159	5.83791	2.06225	2.83084
VBP1	23398	4.37303	1.54507	2.83031
SURF4	14631	5.01424	1.77208	2.82958
MLEC	14719	2.9486	1.04339	2.82598
SLC30A1	3719	8.22926	2.91263	2.82537
FTH1	3376	119.689	42.3898	2.82353
IFT20	7143	2.34143	0.829296	2.82339
ARMCX2	4596	1.53059	0.542622	2.82073
CRABP2	6209	1.63049	0.578209	2.8199
SIKE1	11204	2.9454	1.04496	2.81867
PTRH2	10190	3.17085	1.1252	2.81803
MAP1A	14013	3.15642	1.1201	2.81798
TUBA1B	3738	9.06796	3.2193	2.81675
ZNF770	9956	6.44779	2.28956	2.81617
TMEM60	4703	4.30496	1.52885	2.81582
COA5	9091	4.02841	1.43199	2.81316
HCCS	11799	1.74449	0.620311	2.81228
PDCD2	9121	2.74349	0.975652	2.81196
SAT1	3053	5.3616	1.90761	2.81064
NDUFV3	16396	2.81142	1.00065	2.80959
DNTTIP2	9749	5.0744	1.80849	2.80588
MKI67IP	9983	5.56833	1.9876	2.80153
EIF4A1	6301	11.9973	4.29126	2.79575
UQCRH	13068	2.2346	0.799548	2.79483
MED19	8487	1.50998	0.540515	2.79359
CDKN2B	6411	2.71455	0.971847	2.79319
CD81	20103	2.27245	0.813631	2.79297
EBNA1BP2	8397	2.59395	0.928907	2.79248
TTC32	5231	4.51382	1.61665	2.79208
DDB2	24277	2.6885	0.963689	2.7898
SEPW1	6102	2.35078	0.843299	2.7876
C20orf24	6824	2.27238	0.815397	2.78684
YIPF3	5164	2.50624	0.89992	2.78496
ARF1	16553	6.58612	2.36491	2.78493
C9orf47	5280	1.64726	0.591505	2.78486
RPL5	9888	20.6178	7.40556	2.7841
NFE2L1	13222	1.97779	0.711621	2.77927
BYSL	11820	1.56748	0.564368	2.77741
NDUFB4	6131	6.22579	2.24335	2.77522
NDUFB1	5686	2.71807	0.979603	2.77466
G6PC3	5615	1.74243	0.628447	2.7726
ZYX	9847	6.15319	2.22017	2.77149
RAB1B	8908	2.29975	0.830669	2.76855
PDAP1	14008	2.80346	1.01338	2.76644
PCDHG	18173	3.692	1.33468	2.76621
DIABLO	19860	1.68928	0.611587	2.76213
UBC	3396	15.2905	5.53685	2.76159
RPLP0	4512	25.6824	9.31199	2.75799
CHMP2B	28286	5.87771	2.13155	2.75748
PHB2	5402	3.12369	1.13363	2.75548
SOD2	14205	2.0993	0.762417	2.75348
HDGF	10342	2.91074	1.0587	2.74935
TAGLN2	7382	5.02572	1.83185	2.74352
STC2	14781	15.3128	5.58192	2.74329
SDR39U1	3036	1.38539	0.505851	2.73873
TMEM167B	6152	4.20089	1.53672	2.73367
ZNF561	13915	2.85267	1.04403	2.73236
PDZD11	3588	2.1396	0.783792	2.72981
TFAM	10722	3.74794	1.37465	2.72647
CCDC90B	24876	3.64572	1.3373	2.72618
FAM26E	6902	2.96014	1.08654	2.72437
FKBP11	3589	2.02805	0.744673	2.72341
HBEGF	13761	1.63058	0.600046	2.71742
CCNL1	12897	32.7098	12.0373	2.71737
ZNF134	7807	1.94459	0.716364	2.71453
FADD	4240	1.5509	0.571356	2.71442
SUPT4H1	7025	7.39665	2.7256	2.71377
PAK1IP1	14783	1.76043	0.648958	2.7127
ZNF35	12051	1.98397	0.731436	2.71243
ARFGAP2	12828	1.40433	0.517749	2.71238
SERP1	4649	8.46119	3.1206	2.7114
PRDX4	18870	1.53528	0.567592	2.7049
SLC35B1	6593	5.04562	1.8654	2.70485
ILF2	8966	3.57597	1.32247	2.70401
FAHD2A	10432	1.92222	0.710971	2.70365
ZNF256	6877	1.57594	0.58295	2.70339
CTSK	12234	10.0492	3.72095	2.70071
PSMA4	8817	4.96565	1.83909	2.70006
MAGED2	8275	2.2664	0.839503	2.69969
S1PR1	4772	1.9292	0.71471	2.69928
ORAOV1	9834	1.61728	0.600455	2.69342
C14orf166	15193	6.98344	2.59399	2.69216
SELK	6764	2.48375	0.922943	2.69112
GTF3C6	9329	1.97694	0.735457	2.68804
TSPYL1	5259	5.30936	1.97679	2.68585
SNIP1	17762	3.51346	1.30982	2.6824
GNB2L1	6979	16.192	6.03677	2.68223
STOM	31193	5.68989	2.1241	2.67873
LOC100505806	4098	12.7778	4.77371	2.6767
DYNLL2	6839	2.44103	0.912653	2.67465
NDUFV1	5690	1.33989	0.501254	2.67308
FXC1	3235	7.23648	2.70897	2.6713
S100A11	4530	22.1108	8.27909	2.67068
SBDSP1	8027	3.69979	1.38648	2.66848
SF3B14	8861	2.79492	1.04869	2.66515
LRRC59	16321	7.65155	2.87201	2.66418
RPL23AP53	23974	1.83838	0.690513	2.66234
TPM2	8064	35.8759	13.4844	2.66055
SMCR7L	15854	1.52598	0.573667	2.66004
TOR1A	11221	1.39572	0.524764	2.65971
FAM36A	9721	4.2066	1.58596	2.6524
ZNF23	14615	2.82309	1.06446	2.65213
CCRL1	5289	13.5549	5.11657	2.64922
PSMD6	12890	8.65199	3.26789	2.64758
COX6B1	10562	3.06952	1.15946	2.64737
TMEM14C	8215	3.20544	1.21151	2.64582
EMP3	5182	4.43845	1.67812	2.64489
MED31	8322	5.92813	2.24327	2.64263
EIF2B2	6683	2.79822	1.0593	2.64157
ARPC5L	8213	1.36699	0.517871	2.63963
KDELR1	8984	2.989	1.13249	2.63932
SLC25A3	8376	18.0778	6.85433	2.63743
DAZAP2	7994	3.97906	1.50947	2.63606
NOL7	5569	4.7728	1.81131	2.635
SSR2	11920	2.81358	1.06885	2.63234
RPL22L1	5381	5.37131	2.04224	2.63011
RPSA	5829	9.1937	3.49866	2.62778
SSB	13187	3.37928	1.28796	2.62375
TTPAL	18698	1.92691	0.734745	2.62256
FEM1A	3844	2.01975	0.770408	2.62166
WDR5B	4183	2.38744	0.910709	2.62152
ZNF193	8236	2.55124	0.973285	2.62127
C11orf51	3190	1.80251	0.687759	2.62085
CTSB	25613	6.74719	2.57443	2.62085
PSMC1	16073	3.53557	1.35005	2.61884
C20orf30	13250	3.53781	1.35279	2.6152
RPS18	4430	7.53238	2.88144	2.6141
SEC61G	7000	10.5869	4.05272	2.61229
NOC3L	29695	2.77114	1.06102	2.61177
CETN2	3431	1.94316	0.744086	2.61147
TMED2	13613	6.1754	2.36502	2.61114
NDUFA5	16876	3.13041	1.19954	2.60968
ATP6AP2	25673	1.94426	0.745781	2.60701
SLC35A4	4264	1.87212	0.718541	2.60545
MRPL46	7925	2.21526	0.850458	2.60478
FUS	14762	7.96378	3.06306	2.59994
MED10	6601	4.98556	1.91866	2.59846
HMGA1	9432	1.68621	0.649185	2.59743
GAR1	9228	1.7006	0.654891	2.59677
TRIM22	21277	6.74232	2.60032	2.59288
GNG11	4811	8.78585	3.39079	2.59109
MRPL20	5418	1.67497	0.646767	2.58976
LOC388796	14780	2.64944	1.02329	2.58914
MBD1	14893	1.43188	0.553072	2.58896
ZNHIT3	9190	2.14637	0.831222	2.58219
TMEM55B	3626	1.51894	0.588559	2.58078
TRIM52	4734	1.64103	0.636184	2.57949
TXNDC17	3640	2.02501	0.785239	2.57885
CHMP4A	4250	1.92078	0.745997	2.57478
C20orf4	20407	1.96761	0.764296	2.57441
CKAP4	10055	9.28933	3.61013	2.57313
RPP38	7075	1.45768	0.566635	2.57252
NAA38	20008	3.66261	1.42439	2.57135
EIF5B	62895	9.98498	3.88489	2.57021
U2AF1	14623	8.90382	3.46715	2.56805
TMEM5	29251	1.35346	0.527076	2.56786
MRPS16	3851	4.65486	1.81669	2.56228
SNRPF	7530	3.18842	1.24491	2.56117
BRI3	11297	5.3606	2.09566	2.55795
GNL3	8575	6.0283	2.35744	2.55714
ATP6V1D	22140	4.32236	1.69077	2.55644
PTPMT1	8032	1.56374	0.611725	2.55628
ECM1	5779	6.10151	2.38696	2.55618
ZNF259	9464	2.38645	0.933605	2.55617
C9orf78	8009	1.52754	0.597678	2.55579
MRPS23	11147	3.4238	1.34014	2.55481
CYB5R3	31560	1.86425	0.729958	2.55391
TM9SF1	6530	1.51287	0.592547	2.55316
AHSA1	11443	1.53518	0.60133	2.55297
ZBTB6	5275	4.26163	1.66969	2.55235
FZD1	4350	1.40622	0.551177	2.5513
LOC100129387	4133	2.30147	0.902423	2.55032
BRK1	11542	3.48157	1.36651	2.54778
ICMT	14792	1.30057	0.51103	2.545
COPS8	13406	4.09245	1.60828	2.54461
MRPL18	7970	2.02334	0.79575	2.54268
SEC22B	20516	12.006	4.7253	2.54079
RCN3	16016	1.65759	0.652546	2.54019
TXNL4B	9460	1.4779	0.581905	2.53976
ZMAT2	6208	3.27259	1.28913	2.5386
RBMX2	11375	1.34471	0.529799	2.53815
RAE1	27375	2.78313	1.09676	2.53759
SYF2	10247	2.20278	0.868105	2.53746
GTPBP4	29360	3.31999	1.30854	2.53717
TMEM199	4403	2.12909	0.839582	2.53589
YOD1	7229	11.2234	4.42956	2.53375
MRPS7	4709	1.38395	0.54638	2.53294
MRPS18C	5812	4.42296	1.74667	2.53222
PPIF	7870	1.27082	0.501988	2.53157
CRYBB2P1	13592	3.95803	1.56414	2.53048
LRIF1	16755	3.03023	1.19753	2.5304
ZNF436	10417	1.43473	0.567107	2.52991
ENY2	11638	3.55069	1.40359	2.52972
UCHL1	11549	1.99946	0.790596	2.52905
MAD2L1BP	11410	1.68339	0.665999	2.52762
MSX1	4269	1.71948	0.680592	2.52645
NSA2	9632	2.64295	1.0465	2.52551
RBM14	13345	5.39369	2.1372	2.52372
SSBP1	12082	5.32558	2.11039	2.52351
UFM1	13202	10.5526	4.1832	2.52261
YRDC	5252	2.7776	1.1013	2.52211
HEXA	32743	1.97019	0.781325	2.5216
ATP5G3	5505	5.87429	2.32963	2.52155
MIR22HG	4769	10.1208	4.01565	2.52034
IDH3B	5803	1.5759	0.625537	2.51928
NDUFB3	14012	1.31185	0.520945	2.51821
GOSR2	18248	5.7451	2.28495	2.51432
CCND1	13370	10.0491	3.99824	2.51338
MAK16	16094	2.71569	1.08065	2.51302
ORMDL2	3154	1.3869	0.552231	2.51145
NDUFAB1	15305	1.67741	0.669277	2.5063
SFPQ	9543	19.6824	7.85371	2.50613
SNRPB2	11809	4.30431	1.71833	2.50494
ZNF181	8295	1.6113	0.644395	2.50048
MRPL39	21834	2.5916	1.03647	2.50041
GANAB	21807	2.18376	0.875286	2.49491
FLJ10038	5942	3.28724	1.31876	2.49267
YTHDF1	20757	2.07116	0.831032	2.49227
RRP8	3737	2.37915	0.95525	2.4906
C17orf79	7443	2.09145	0.840498	2.48835
CKS2	5506	3.34146	1.34344	2.48724
EIF1AX	17331	5.18287	2.08505	2.48573
CREBZF	7575	10.7198	4.31331	2.48528
C17orf42	7286	1.76049	0.708997	2.48307
YAE1D1	6478	3.21336	1.29437	2.48257
RBM3	6813	8.93799	3.60081	2.48222
SDC4	23136	7.25893	2.92829	2.4789
FXYD5	15164	2.10571	0.849675	2.47825
SERBP1	22631	7.15787	2.88876	2.47783
LAMTOR3	16209	4.93065	1.99006	2.47764
SNRPD3	16892	2.4479	0.988095	2.47739
COX5A	17879	1.33433	0.538641	2.47722
TSPO	11714	1.23977	0.500517	2.47698
HSPA14	33480	1.59777	0.645163	2.47654
HMGB1	7203	6.23338	2.52137	2.47222
PPIA	6476	26.2113	10.6049	2.47162
BRD2	12846	8.01767	3.24612	2.46992
HSPA8	4702	27.7755	11.2479	2.46939
HSPA13	12073	2.35349	0.953192	2.46906
IKBIP	31408	2.64485	1.07128	2.46887
EIF3K	17874	1.37468	0.556817	2.46882
EMG1	5222	2.58361	1.04652	2.46876
EXOSC8	9074	1.99101	0.80668	2.46815
DCTN1	30934	1.62499	0.658473	2.46782
YIPF6	38504	1.59068	0.645127	2.46569
PSAP	35028	4.62505	1.87616	2.46517
PPP4C	9312	2.07519	0.842328	2.46364
PCF11	28699	6.64794	2.69923	2.4629
DKK1	3377	44.1566	17.9294	2.4628
YBX1	19955	10.2968	4.18688	2.4593
TMEM98	13740	2.14012	0.870877	2.45743
MRPL2	5476	1.27388	0.518461	2.45704
C17orf48	13949	3.54112	1.44124	2.457
BCL10	11128	7.31373	2.97698	2.45676
RRM2B	34618	3.55259	1.44636	2.45623
DDX20	12010	2.03477	0.828689	2.45541
NGRN	6549	5.33922	2.17449	2.45539
C15orf24	17830	2.53216	1.03135	2.45519
RNF187	8822	1.38677	0.565206	2.45357
GRPEL1	8021	1.3346	0.544039	2.45313
TSPYL4	4131	5.80773	2.36801	2.45258
PDE12	5788	4.86679	1.98485	2.45197
HMGB2	3069	3.05952	1.24778	2.45197
PSMA2	15344	4.01654	1.64012	2.44893
SNHG6	3613	12.7601	5.21062	2.44886
PHF5A	8988	2.60806	1.06558	2.44755
MTRF1L	15526	3.60301	1.47319	2.44572
XPC	33525	3.73314	1.52774	2.44357
TMEM43	18741	1.97308	0.807761	2.44265
SUMF2	16449	1.58978	0.651085	2.44174
TIMM22	5034	1.74373	0.714161	2.44165
TXLNA	18542	2.3456	0.961645	2.43915
SRPRB	37460	1.27885	0.524305	2.43913
RIOK2	22435	3.92074	1.60822	2.43794
UBQLN2	3418	4.07491	1.67383	2.43448
TMPPE	6386	2.92757	1.20335	2.43285
NPC2	13442	2.3758	0.977455	2.4306
CASP4	25732	2.28512	0.940202	2.43046
PNO1	18090	1.8912	0.778183	2.43028
C16orf80	15800	1.44796	0.595825	2.43018
PSME3	10355	2.71129	1.11715	2.42697
UPF3A	24233	1.38077	0.569551	2.42431
TMEM68	34566	1.42901	0.589706	2.42326
AP2S1	12781	1.72058	0.710367	2.4221
EIF2B1	12754	1.63591	0.676053	2.4198
ACTB	3454	194.044	80.2589	2.41773
PPCS	3914	2.64394	1.09364	2.41756
PSMC6	20821	4.92395	2.03705	2.4172
MMP14	11011	7.30811	3.02499	2.41591
SQSTM1	31690	3.01652	1.24932	2.41453
MESDC2	14111	2.06127	0.853716	2.41447
SNRPC	16764	2.32608	0.963676	2.41376
DDX19A	26458	1.44601	0.5993	2.41283
POLR2G	5177	1.40335	0.581745	2.41231
PSMD10	7440	2.22393	0.922085	2.41185
DUT	11950	1.91947	0.796003	2.41139
CHMP1B	3060	6.9278	2.87443	2.41015
NUTF2	24401	1.56198	0.648186	2.40977
MRPL14	13819	1.81531	0.753376	2.40957
CCDC43	12361	1.77919	0.738785	2.40826
HNRNPA1	4543	25.6617	10.6562	2.40815
COX6C	16020	3.56827	1.48247	2.40698
SLC35B3	22494	5.08237	2.11385	2.40432
PDCD5	6265	3.1095	1.29332	2.40428
SNRNP70	23406	2.46041	1.02341	2.40413
LOC338799	8218	1.51474	0.63027	2.40332
POLR2H	5170	1.45816	0.606867	2.40277
SKP1	20643	7.57384	3.15222	2.4027
C8orf59	6356	3.10782	1.29424	2.40127
KARS	19964	2.36538	0.985254	2.40078
ZNF408	5150	1.56192	0.650633	2.40062
TXNDC9	17374	4.91185	2.04614	2.40054
NIP7	3599	3.19109	1.33004	2.39924
LYSMD3	13957	4.62821	1.92919	2.39904
C12orf44	7522	1.41539	0.590022	2.39888
CCT8	17363	4.50806	1.87968	2.39831
MAGOHB	9845	3.66713	1.52948	2.39763
PNN	8036	6.28016	2.62047	2.39658
C5orf43	4767	4.91233	2.05015	2.39608
C18orf21	6663	4.6867	1.95768	2.39401
CLTA	21207	5.71971	2.39113	2.39205
DYNLT1	8298	3.65069	1.52637	2.39175
BRIX1	9968	2.82287	1.18053	2.39119
ZNF622	14267	6.77003	2.83244	2.39018
C12orf29	14670	2.44949	1.02512	2.38947
LMAN2	20323	1.51844	0.635853	2.38804
ATMIN	11494	1.90188	0.796481	2.38785
EIF4G1	20864	2.97786	1.24713	2.38777
DSP	45077	4.5317	1.89822	2.38734
PTBP1	14936	2.07237	0.868483	2.3862
TMEM214	8792	1.71503	0.719127	2.38488
POLDIP2	10945	1.52018	0.637803	2.38346
FAM101B	5961	4.53531	1.90395	2.38205
ZCRB1	14045	1.85972	0.781043	2.38107
NDUFS2	15080	1.76656	0.741986	2.38085
ZNF614	15104	1.6301	0.685345	2.37851
PEX19	8343	1.77066	0.744634	2.37789
FBXL12	8789	1.4417	0.606823	2.37582
MRPS21	14551	2.23128	0.93927	2.37555
TFB2M	25703	1.92982	0.81245	2.37531
SRSF2	3297	13.7368	5.78359	2.37513
RPL26L1	10336	1.7367	0.731305	2.3748
PRPF38B	9491	7.72953	3.25594	2.37398
BUD31	10639	3.45841	1.45701	2.37364
PYGO2	4757	1.62667	0.685356	2.37347
DNAJB4	12360	32.9588	13.8864	2.37346
MMP2	27506	13.2061	5.56761	2.37195
TOPORS	12085	3.8038	1.60418	2.37118
PNP	8628	1.26552	0.533993	2.36992
GSTK1	5701	1.89896	0.801899	2.36808
CCT2	16150	4.97867	2.10318	2.36721
CHCHD7	6862	1.57784	0.666559	2.36714
TRAPPC4	5145	1.33348	0.564078	2.364
ATP6V1B2	24504	10.0253	4.24161	2.36356
ZNF302	8736	2.39337	1.01272	2.36331
DNAJB1	3620	3.221	1.36332	2.36261
PYCR2	4386	1.31019	0.554786	2.36161
GTF2B	38981	3.18825	1.35111	2.35973
GPX8	7146	8.08295	3.42615	2.35919
C18orf32	6097	3.17502	1.34601	2.35884
RBM12B	9494	5.79875	2.45935	2.35784
COX7A2L	10712	3.1609	1.3407	2.35765
ZRANB2	17999	12.8619	5.45591	2.35743
CCT7	18787	2.64712	1.12319	2.35679
DPM1	23656	3.99123	1.69384	2.35632
RBM15	7359	5.89743	2.50285	2.35629
TIPARP	32353	41.8801	17.7961	2.35333
CLN5	10594	3.21154	1.36494	2.35288
ATP5J	11175	2.93315	1.24667	2.35279
GHITM	14127	5.71223	2.42838	2.35228
RBMX	11587	5.24476	2.22986	2.35206
ARF6	4037	13.2308	5.62672	2.35142
KLHL9	4412	11.2143	4.76969	2.35116
ASNSD1	9433	3.79992	1.61742	2.34937
DDX24	30291	3.62891	1.54515	2.34858
MITD1	11767	3.30866	1.40905	2.34815
PRPF19	16042	1.34795	0.574404	2.34669
PNRC2	3649	12.0946	5.15432	2.3465
TMEM11	16646	2.02113	0.862694	2.34281
COX4I1	7435	5.07628	2.16742	2.34208
ZMAT3	54646	7.4039	3.1622	2.34138
HSP90B1	17515	9.29667	3.97264	2.34017
SAFB2	35929	1.32626	0.56677	2.34003
RBM34	30074	2.55546	1.09227	2.33959
C10orf32	10752	1.42892	0.610903	2.33903
PSMD3	17153	2.15396	0.920914	2.33894
THUMPD1	8211	4.13464	1.76817	2.33837
GABARAPL2	11531	3.13849	1.34293	2.33705
COMMD3	3935	2.83192	1.21189	2.33678
HNRNPA2B1	10858	30.494	13.0506	2.3366
SMUG1	8637	1.35423	0.579578	2.33658
RPL7L1	7061	2.91081	1.24731	2.33367
BUB3	11127	6.99289	2.99766	2.33278
UBE2A	9881	3.3612	1.44122	2.33219
LOC100216545	3600	11.6866	5.01118	2.33211
SPATA2	12152	1.26599	0.542921	2.33181
TMEM128	12666	1.43919	0.617278	2.33151
UXS1	101037	2.86891	1.23073	2.33106
ASAH1	28583	1.18561	0.50865	2.3309
TBC1D7	23604	1.41368	0.606666	2.33024
NAA20	16340	1.93908	0.832466	2.32932
DPF2	19227	1.62097	0.696057	2.32879
PRDX1	11856	6.81449	2.92657	2.32849
PLRG1	15437	4.71334	2.02577	2.32669
LENG8	13132	1.82325	0.783705	2.32645
AVPI1	9835	1.35541	0.58261	2.32644
RNF6	9604	4.80065	2.06464	2.32518
TMEM70	6642	2.34669	1.00931	2.32504
SEPN1	18047	1.17107	0.503957	2.32375
RBM22	10318	3.59439	1.54821	2.32164
CGRRF1	28748	2.09164	0.90123	2.32087
ABHD5	31843	2.87273	1.23786	2.32072
TRNP1	7183	1.53345	0.660853	2.32041
QSOX1	43202	1.33731	0.576429	2.31999
SDHD	8948	3.66763	1.58258	2.3175
TERF2IP	9707	5.19937	2.24579	2.31516
USMG5	7462	5.52338	2.3893	2.31171
NECAP1	15567	2.452	1.06086	2.31133
IFRD1	54060	4.36438	1.88927	2.31009
PARK7	23629	2.61467	1.13192	2.30994
TRA2A	27256	6.04664	2.61826	2.30941
TPD52L2	26318	1.68541	0.729824	2.30934
SELT	27169	3.3445	1.44844	2.30904
MRPL9	3918	2.35331	1.01979	2.30764
ENSA	7500	2.34894	1.01945	2.30412
ACP1	13414	4.73567	2.05578	2.30359
ZNF202	17367	1.52512	0.66221	2.30308
RABGGTB	8879	23.9895	10.4166	2.30301
AKR1B1	16782	2.29628	0.997131	2.30289
ZNF669	4411	2.31137	1.00381	2.3026
GMNN	11167	1.41875	0.616193	2.30244
ZNF317	23036	3.40921	1.48088	2.30215
C3orf38	8223	3.56239	1.54748	2.30206
ATP5F1	12783	5.06284	2.20155	2.29967
BCL2L2	4998	2.00613	0.872559	2.29913
SET	12742	3.86696	1.68233	2.29857
C1orf43	14091	2.93679	1.27771	2.29848
LTBR	7376	2.32998	1.01402	2.29777
EIF2S2	23971	6.06319	2.63917	2.29739
NDUFB5	19714	1.54924	0.674816	2.2958
TSN	12308	2.94022	1.28072	2.29576
IGFBP4	14307	3.48848	1.51954	2.29575
SF3B4	4936	5.7974	2.52623	2.29488
TWF1	12653	6.66672	2.90513	2.29481
COX11	16806	1.90914	0.832195	2.2941
TMBIM1	18364	1.94328	0.847152	2.2939
ASB6	7566	1.29359	0.564133	2.29306
C2orf49	7972	5.60326	2.44448	2.29221
PDHA1	17815	1.15886	0.50587	2.29083
C1orf124	16308	2.44742	1.07017	2.28695
ZNF200	13133	1.1528	0.504206	2.28637
ZNF154	8770	1.91443	0.838141	2.28414
FSCN1	13852	2.35152	1.0295	2.28414
POMP	19953	8.11329	3.55257	2.28378
H3F3A	9296	5.30119	2.32308	2.28197
MOCS2	11704	2.40517	1.05462	2.2806
NEDD8	15520	3.17434	1.39302	2.27875
COPS7A	7892	1.27279	0.558618	2.27846
DCAF16	10104	6.32925	2.78466	2.2729
GNPDA1	12387	1.29326	0.569407	2.27124
FAM200B	8719	5.66212	2.49315	2.27107
CASP3	21780	3.37726	1.48807	2.26956
MTERF	7996	3.64727	1.60743	2.26901
RANBP6	4622	3.6735	1.62078	2.2665
POLR3D	6062	2.44197	1.07848	2.26427
MRPL33	8025	5.05634	2.23348	2.26388
ZDHHC6	16615	2.38018	1.05155	2.2635
TPBG	4211	6.33348	2.79922	2.26259
FAM8A1	11433	1.1958	0.528587	2.26226
HNRNPL	15952	2.71741	1.20143	2.26181
MIS12	3884	1.82632	0.807604	2.26141
DNAJC14	8677	1.52233	0.673668	2.25976
LOC100507632	41505	1.82528	0.808239	2.25834
SLC7A6OS	10351	1.42853	0.634384	2.25184
NANP	11076	2.34607	1.04259	2.25023
C5orf15	13209	2.90637	1.29171	2.25002
PPAPDC1B	6089	1.77429	0.789414	2.2476
GUF1	22265	3.18054	1.41533	2.24721
LLPH	7685	5.26015	2.34177	2.24623
SNRPE	9541	3.05037	1.35819	2.24591
RAB32	11259	8.29816	3.6958	2.24529
USP1	15501	1.6949	0.755263	2.24412
SC5DL	20732	2.73954	1.22083	2.244
OXA1L	5268	5.57328	2.48366	2.24398
FAM198B	48471	2.80212	1.25007	2.24157
CCT4	20530	3.83206	1.70961	2.24148
TMEM127	15806	3.00107	1.33915	2.24103
MYO1C	28522	1.2364	0.551736	2.24093
EXOSC3	4760	5.41691	2.4177	2.24052
UTP14C	8910	1.50226	0.670935	2.23905
GTF2A2	19477	2.62712	1.17344	2.23882
TMEM69	6262	1.4897	0.665683	2.23785
C1orf63	5246	10.1488	4.53682	2.23699
TRAPPC6B	22620	1.33596	0.597414	2.23624
MED6	16428	3.88208	1.73694	2.23501
PTRF	20872	8.23828	3.68779	2.23393
TRIM5	21915	1.67475	0.749928	2.23321
ZCCHC9	11564	2.64212	1.18314	2.23314
HARS2	7873	1.92246	0.861434	2.2317
PTGS2	8616	3.8125	1.70838	2.23165
C6orf57	21982	1.24943	0.560732	2.22821
TGS1	52215	2.16554	0.973281	2.22499
OS9	27603	1.3739	0.617502	2.22493
SRRT	13585	1.19549	0.537348	2.2248
PPP1R8	20932	2.40831	1.08422	2.22124
FTSJD1	7307	2.16403	0.974458	2.22075
REXO2	10893	5.17993	2.33353	2.21978
PHLDA1	6330	25.1087	11.3122	2.21961
MANF	4137	1.62634	0.732811	2.21932
RIOK3	30313	3.53735	1.59427	2.21879
MRPL16	4738	2.2025	0.993461	2.217
SRSF9	8088	5.54674	2.50346	2.21563
DDX5	8111	45.0891	20.364	2.21416
RBM48	8737	2.13217	0.963131	2.21379
RINT1	35593	1.52269	0.688298	2.21225
EIF3B	25904	1.79938	0.813846	2.21096
BTG3	19301	2.23535	1.01159	2.20974
NECAP2	19418	1.41334	0.639908	2.20866
DUSP3	12880	2.18228	0.988138	2.20848
PABPN1	5998	2.8793	1.30498	2.20639
TARDBP	12871	7.15473	3.2433	2.206
C20orf11	10387	1.6536	0.749797	2.2054
RFK	9012	2.07363	0.940593	2.2046
UTP11L	12114	4.03455	1.8305	2.20407
ZNF22	4505	3.22916	1.46552	2.20342
SNX12	7444	1.11354	0.505416	2.20321
HOXB6	9236	1.58696	0.72043	2.2028
PSMA6	25109	3.14438	1.42839	2.20135
SUB1	18581	7.53345	3.42322	2.20069
C1orf50	8498	1.62119	0.73692	2.19995
UXT	7366	2.05982	0.936399	2.19972
RAB9A	20705	2.5969	1.18094	2.19901
BPGM	33037	2.02747	0.922143	2.19865
MALAT1	8707	537.491	244.958	2.19422
IK	14682	2.03434	0.927564	2.19321
ANXA1	18527	35.1415	16.0284	2.19245
SLC12A4	25221	1.79195	0.817417	2.19221
MDH1	18588	3.35661	1.53118	2.19217
CDC42SE1	8679	4.27806	1.95186	2.19179
ZNF551	7813	1.37013	0.625435	2.19068
FUNDC2	30128	2.03342	0.928613	2.18974
ZNF337	22619	2.35957	1.07888	2.18706
YARS2	9410	1.88198	0.860539	2.18698
LYRM2	6532	1.84953	0.846035	2.18612
SOCS4	22363	3.34942	1.53219	2.18603
ZNF416	7310	1.12132	0.512949	2.18603
TFIP11	20544	1.30722	0.598039	2.18584
ATG12	13655	6.19212	2.83473	2.18438
PGRMC1	8219	11.2966	5.17203	2.18417
TDG	23064	4.27892	1.96222	2.18065
TM2D3	10546	4.21651	1.93368	2.18056
CD274	20065	2.89313	1.32698	2.18024
FDPS	11919	1.39684	0.640904	2.17948
RBBP6	33276	8.26583	3.79458	2.17833
KDELR3	15363	1.34144	0.615894	2.17804
OSTM1	33329	1.35082	0.62057	2.17674
VDAC3	14177	1.99359	0.915863	2.17673
SHC1	12186	3.50946	1.61235	2.17661
SYDE1	7576	1.36858	0.629205	2.17509
CARKD	24536	1.25172	0.575508	2.17498
CERS2	9831	1.89777	0.872807	2.17433
TMEM111	22887	1.26018	0.579585	2.17428
TRIM32	13999	5.46094	2.51169	2.17421
CDC37L1	27029	2.5684	1.18149	2.17387
HOXC8	3656	8.94444	4.1202	2.17088
C12orf23	18270	13.2426	6.1086	2.16786
U2AF2	20667	1.878	0.866536	2.16725
CCT5	16220	3.84987	1.77647	2.16715
MAD2L1	7435	1.30736	0.603529	2.16619
CNBP	16153	9.26609	4.27771	2.16613
PURB	9069	7.17294	3.31223	2.16559
PSMB1	18214	9.02819	4.17003	2.16502
SART3	39175	2.90426	1.34266	2.16306
GTPBP8	10422	2.80549	1.29943	2.15902
TSPYL5	4463	1.611	0.746317	2.1586
ASTE1	12926	1.14523	0.530797	2.15757
TTC14	9001	6.40813	2.97309	2.15538
ZNF586	10965	2.41241	1.11958	2.15475
NDUFC2	11873	3.38748	1.57403	2.15211
NGDN	8505	2.14496	0.997475	2.15039
HMGN2	4232	5.81784	2.70801	2.14838
ACTR6	23628	1.18054	0.549526	2.14829
SCML1	17514	1.61163	0.75023	2.14818
BCL2L1	58396	7.07971	3.29626	2.1478
EIF1AD	5622	2.04115	0.950775	2.14683
KANSL2	29041	3.02081	1.40713	2.14679
ZNF12	18503	3.53605	1.6481	2.14553
FKBP14	13385	2.5512	1.18947	2.14482
MRPL47	16180	3.40386	1.58705	2.14477
MRPS5	34803	2.74683	1.28091	2.14444
HIST1H2BK	8566	1.94237	0.906282	2.14323
ZNF281	3747	9.6444	4.50278	2.14188
UTP23	8180	3.08088	1.43858	2.14161
TFRC	32878	1.4949	0.698845	2.1391
NET1	45909	3.55244	1.66089	2.13888
ZNF699	9810	2.45673	1.14864	2.13882
DPY30	15873	1.51259	0.707333	2.13844
CWC15	10990	4.20089	1.96483	2.13804
TXNDC5	29565	2.70313	1.26475	2.13728
GMFB	14536	8.24107	3.856	2.13721
LSM10	4463	1.59676	0.747349	2.13657
EIF3D	18381	4.75341	2.22504	2.13633
ZNF271	20495	2.90705	1.36084	2.13622
MRPS30	6592	2.53901	1.19036	2.13298
SERPINH1	10749	6.40237	3.00459	2.13086
DEM1	7782	1.12843	0.530534	2.12697
MRPL10	8270	1.94841	0.916234	2.12654
DAD1	24337	4.82705	2.27014	2.12632
C22orf29	8711	1.47519	0.694222	2.12495
1/2-SBSRNA4	3855	1.8248	0.85885	2.1247
WDR61	16363	1.58703	0.747191	2.124
CDKN2AIP	3261	3.8337	1.80511	2.1238
MGC45800	5510	2.09811	0.9882	2.12316
NARS	21284	2.87144	1.35263	2.12286
DUSP11	17960	2.56636	1.20934	2.12212
TGOLN2	10279	5.09704	2.40213	2.12188
ERP29	9873	1.44837	0.682813	2.12118
SEC13	20244	3.62991	1.71131	2.12113
SLMO2	9702	2.62841	1.2395	2.12054
SNRPD1	17949	2.67083	1.26062	2.11866
GBA2	12363	1.09	0.514637	2.118
SRP68	33417	1.75922	0.831001	2.11699
MED9	16235	1.16049	0.54825	2.11672
BRP44	20395	3.29613	1.55866	2.11472
C7orf30	10241	2.62322	1.2406	2.11448
SAV1	34664	2.87905	1.36192	2.11396
ABHD13	15841	3.12976	1.48067	2.11375
PPP1R10	16839	7.92518	3.75319	2.11159
NFYA	29440	2.5638	1.21417	2.11157
TOMM20	19599	5.23083	2.47903	2.11003
C6orf211	17811	1.52343	0.72228	2.1092
PDCL3	13784	1.87779	0.890567	2.10853
NIPA2	29744	3.76665	1.78672	2.10814
C3orf19	20914	2.43638	1.15583	2.10791
DR1	16671	9.22602	4.37733	2.10768
EIF3J	25736	3.5305	1.6755	2.10713
KIAA1826	14326	2.17337	1.03166	2.10667
HYMAI	5834	3.51976	1.67096	2.10643
SNRPG	12364	4.1993	1.99379	2.10619
ITPRIPL2	7699	3.95276	1.87689	2.10602
BCL6	24349	7.39696	3.51241	2.10595
SNAPC1	34072	3.64018	1.729	2.10537
SHFM1	21125	4.61526	2.19299	2.10455
HNRNPH1	9544	17.5084	8.32582	2.1029
PPID	14274	1.77632	0.84488	2.10245
PRKAB1	13669	2.07869	0.988821	2.10219
ARPC3	15453	3.52305	1.67645	2.10149
HNRPDL	7662	15.532	7.39102	2.10147
PPRC1	17304	1.73394	0.825278	2.10104
CIAO1	8017	2.65743	1.265	2.10074
ALG11	17258	2.56978	1.22331	2.10068
FAM210B	9736	1.9477	0.927259	2.10049
STRAP	21123	6.99004	3.32865	2.09996
C14orf28	9954	3.52404	1.67885	2.09908
PLAGL2	15240	1.84905	0.881151	2.09845
C11orf58	19754	5.74057	2.73752	2.097
DDX18	17699	2.96538	1.41422	2.09683
C13orf27	7687	1.3329	0.635687	2.09679
ZNF518B	17529	2.16816	1.03429	2.09628
NDUFB6	19659	1.29286	0.616806	2.09606
ZNF498	15460	1.20595	0.575386	2.0959
B4GALT3	6659	1.14827	0.548121	2.09492
RNF114	17509	2.53841	1.21203	2.09435
VCP	16675	6.22127	2.97277	2.09275
EIF4H	22724	8.10019	3.87129	2.09237
CIDECP	8584	1.43755	0.687178	2.09196
LOC400657	6062	2.85569	1.3651	2.09193
RRP36	7953	1.28159	0.612979	2.09076
TMEM59	21763	3.04591	1.45688	2.09071
DDX55	18811	1.19655	0.572513	2.09
RNF139	13852	2.94666	1.41004	2.08977
ZNF639	11770	2.95453	1.41405	2.08941
TGDS	22204	2.83895	1.35907	2.08889
VPS4A	13660	1.20469	0.576741	2.08879
SDF2	13327	1.76197	0.8437	2.08838
WDR77	9319	2.89557	1.38688	2.08783
ATOX1	15828	2.0222	0.969193	2.08648
TXNDC12	35244	1.26552	0.606549	2.08643
GLTP	29546	1.64489	0.788457	2.08621
C1QBP	6373	2.86585	1.37426	2.08538
M6PR	9401	3.5305	1.69347	2.08477
SGCB	17625	4.23247	2.03128	2.08365
HSPD1	13691	2.82571	1.35622	2.08352
LOC339535	5634	2.54104	1.21998	2.08285
HARS	17482	1.36113	0.654189	2.08064
TMEM222	14256	1.3048	0.62743	2.07959
TIMM21	10459	1.52243	0.732277	2.07904
UTP15	16197	2.37551	1.14262	2.079
VTI1B	23736	2.23084	1.07306	2.07895
NANS	26407	1.32274	0.636842	2.07703
KBTBD6	5228	1.11155	0.535499	2.07573
ZNF121	18918	3.65613	1.76145	2.07564
LIG4	10925	1.60975	0.775892	2.07471
PRPS1	22603	7.036	3.39166	2.0745
CCNI	27949	6.23231	3.00474	2.07416
BTN2A1	18697	1.58594	0.764818	2.07362
CCNH	18772	9.58792	4.62517	2.07299
NHP2L1	14977	1.51936	0.733131	2.07243
NCOA4	25627	7.77425	3.75195	2.07206
CCRN4L	30153	3.97511	1.91888	2.07158
HNRNPK	12572	29.5847	14.2824	2.07141
SRSF8	4333	2.01172	0.971243	2.07128
HSPA9	20748	4.2688	2.06147	2.07076
RBM7	8252	14.9071	7.20021	2.07037
ABHD4	14119	1.79273	0.865918	2.07032
TOR1AIP1	37792	2.59377	1.25341	2.06937
LEPRE1	20750	1.81595	0.87758	2.06927
ZNF426	10623	2.24895	1.08745	2.0681
DDX47	16636	5.04303	2.43922	2.06748
ADSL	20072	1.68225	0.813818	2.06711
FKBP1A	24196	3.93375	1.90392	2.06613
NDUFAF4	8581	1.38295	0.669405	2.06594
CD164	16046	9.37392	4.53803	2.06564
SSU72	33210	1.45696	0.706273	2.06289
RNF25	8195	1.8325	0.888338	2.06284
VPS11	14196	1.37221	0.665255	2.06268
MRI1	9760	1.03413	0.501455	2.06226
CRYAB	3124	6.56484	3.18473	2.06135
TMX1	17487	3.59485	1.74506	2.06002
ZNF295	23557	1.85794	0.903397	2.05662
IRF2BPL	4149	1.69974	0.826835	2.05572
PSMG1	8057	2.51484	1.22356	2.05535
POLE4	11085	1.8429	0.897286	2.05386
PTS	7608	3.64758	1.77683	2.05286
MRPL35	13922	1.77446	0.864644	2.05224
ZNF26	26098	1.39109	0.677876	2.05213
MMADHC	18184	10.7846	5.25557	2.05203
DEGS1	10215	5.56456	2.71209	2.05176
TMEM219	11023	3.24528	1.58222	2.05109
KRTCAP2	3921	1.98909	0.970192	2.0502
CIAPIN1	19283	1.5084	0.736444	2.04822
MTCH1	18033	2.41445	1.17981	2.04647
TUFT1	43279	3.88949	1.90081	2.04623
AKIRIN1	14822	6.38233	3.11913	2.04619
PURA	5294	5.51191	2.69447	2.04564
KIAA1967	15839	2.0514	1.00371	2.04382
DDX27	24783	1.05043	0.514258	2.04261
LOC100499177	7465	3.33508	1.63314	2.04213
NUPL2	19185	1.94655	0.953386	2.04172
GRPEL2	9170	3.7574	1.84057	2.04143
FEM1B	13500	6.71624	3.29041	2.04116
TMED7	12972	6.24858	3.06324	2.03986
TTI2	14468	1.09871	0.538646	2.03976
DDX3X	16874	24.0802	11.809	2.03914
PSMA5	27456	3.37863	1.65771	2.03813
IMPA1	29439	1.88457	0.924791	2.03783
DUSP7	7525	1.36957	0.672309	2.03711
ZNF776	11364	2.35768	1.15837	2.03534
CRIPT	8557	1.612	0.792486	2.03411
MIR181A2HG	40193	2.57	1.26498	2.03165
SNRNP27	11294	2.90032	1.42763	2.03156
KHNYN	11407	1.77206	0.872361	2.03134
SPATA18	45866	1.51571	0.746226	2.03117
ATP5A1	20090	4.04454	1.99217	2.03022
FASTKD5	13368	4.26653	2.10201	2.02974
C2orf18	16958	1.2845	0.633013	2.02918
SRXN1	6623	2.12429	1.04741	2.02814
DNAJA2	18352	4.86592	2.40002	2.02745
SRSF3	10155	31.9203	15.7473	2.02703
EDA2R	43659	3.02917	1.49441	2.027
ERH	18182	3.87057	1.90956	2.02694
TSFM	20112	1.32448	0.653757	2.02595
JRKL	3570	1.51641	0.748636	2.02556
HIF1AN	18041	1.641	0.810444	2.02482
BZW1	12301	10.2067	5.042	2.02434
C1orf212	9455	2.42891	1.20004	2.02402
ESYT1	16475	1.05818	0.522919	2.0236
RPP14	13949	2.45644	1.21449	2.02261
FGFR1OP2	28277	3.63643	1.79792	2.02258
MAGOH	11719	2.25494	1.11519	2.02202
CCDC117	16622	2.25136	1.11352	2.02184
PPP2CA	29803	5.91423	2.92518	2.02183
NFKBIZ	33036	5.15194	2.54817	2.02182
CCNL2	13628	1.89643	0.938123	2.02152
LSM3	19642	1.76878	0.875043	2.02136
PCNP	20240	4.92517	2.43697	2.02102
PRR13	4995	3.79648	1.87878	2.02072
CALM3	9528	2.39296	1.18457	2.02011
ARL5B	18628	3.15341	1.56184	2.01904
GAS5	4087	19.1336	9.47844	2.01864
LRP1	84844	1.97702	0.979402	2.0186
TUBE1	16892	2.47099	1.22424	2.01839
PPIE	25070	1.02599	0.508371	2.01819
CCT6A	12305	3.82619	1.89715	2.01681
CCDC47	28479	3.34051	1.65651	2.0166
TCTN3	30748	1.45954	0.723905	2.0162
COX19	10750	1.47378	0.731007	2.0161
TMX2	28451	1.47707	0.733277	2.01434
HNRNPA3	11264	11.9885	5.95277	2.01394
LTV1	20436	3.11898	1.54983	2.01247
GNL2	29174	2.4098	1.19796	2.01159
KPNA2	11123	2.26852	1.12788	2.01131
ERLIN1	35968	1.24235	0.617736	2.01113
PKM2	32358	12.5486	6.24576	2.00914
GATC	17316	1.5894	0.791304	2.00858
YKT6	13316	4.12157	2.05202	2.00854
USP38	37072	3.82366	1.90526	2.0069
YTHDC1	39720	7.02988	3.50317	2.00672
AHSA2	10132	2.60355	1.29744	2.00668
INPPL1	14307	1.10355	0.550149	2.00591
MGST1	17269	2.95774	1.47462	2.00576
HOTAIRM1	4165	1.36064	0.678432	2.00557
CCNK	30114	3.71399	1.85208	2.00531
INPP1	28196	1.44374	0.720103	2.00491
NONO	17977	5.48175	2.7359	2.00364
UNC50	9936	4.30008	2.14618	2.0036
C11orf57	10907	2.05546	1.02615	2.00308
IRF9	5353	1.07922	0.538901	2.00263
MMP1	8326	3.56325	1.77954	2.00234
ZNF7	15704	1.30909	0.65408	2.00142
ZFYVE27	23787	1.35008	0.674979	2.00018
C1orf131	17416	1.01702	0.508474	2.00014
CALM1	11293	5.04817	2.52412	1.99997
ZNF175	18461	2.03614	1.01853	1.9991
XPA	22501	2.83774	1.41953	1.99907
CCNT1	28541	2.69283	1.34828	1.99723
LMNA	25418	7.6914	3.85121	1.99714
AKAP8L	38975	1.43681	0.719484	1.997
C6orf62	14314	11.1416	5.58385	1.99533
HSPA5	6540	12.1929	6.11211	1.99488
MED8	5896	2.79155	1.39957	1.99458
H3F3B	3346	14.0563	7.04779	1.99443
ZBTB39	7681	1.1906	0.597233	1.99353
BAG5	6271	3.4227	1.71821	1.99201
WDR75	34106	2.28497	1.14718	1.99181
CEP95	30905	2.41471	1.21234	1.99178
UHMK1	32456	3.74285	1.87939	1.99152
FOSL2	21738	8.89054	4.46475	1.99127
RIT1	13577	3.32502	1.67014	1.99086
ARFIP2	6797	1.34302	0.674908	1.98993
LSG1	31690	1.33863	0.672805	1.98963
PRPF4	17272	1.46799	0.737869	1.9895
TDP2	16911	2.76082	1.38817	1.98882
FRG1	22386	1.22212	0.61459	1.98851
WDR43	53548	4.51944	2.27349	1.98789
DNAJC8	32753	1.74063	0.875673	1.98776
PSMD11	36541	3.19648	1.60949	1.98602
KIAA0100	30720	1.1579	0.583028	1.98601
SDHAF2	16643	3.29136	1.65737	1.98589
UBA1	24329	2.74953	1.38456	1.98585
PMPCB	17261	3.91023	1.96974	1.98515
ZNF621	14668	2.26449	1.14084	1.98493
DDX39B	12257	4.99847	2.51974	1.98372
ADIPOR1	17740	2.3044	1.16189	1.98332
CRNKL1	21679	1.44615	0.729395	1.98267
LOC100506451	4788	1.38617	0.699264	1.98233
PPIC	13348	1.29894	0.65591	1.98036
MOSPD1	27636	1.5826	0.79962	1.97919
TRUB1	39488	1.85116	0.935408	1.97899
C1GALT1C1	4477	2.33615	1.18057	1.97883
ZXDB	5642	1.94874	0.985	1.97842
TIMMDC1	25758	2.03878	1.03062	1.97821
CCDC84	17604	1.56146	0.789426	1.97797
LOC100268168	4586	1.26652	0.640573	1.97717
MFSD1	27794	3.19783	1.61813	1.97625
HTATIP2	20099	1.31173	0.663855	1.97593
IP6K2	29276	2.6703	1.35164	1.9756
IKZF5	15115	2.15814	1.09254	1.97534
MARCKS	6126	21.972	11.1241	1.97517
MRPL22	28339	1.94356	0.984563	1.97403
GOLT1B	16639	4.92073	2.49445	1.97267
C4orf43	26019	2.85878	1.44953	1.97221
SLC25A44	18858	1.43922	0.729773	1.97215
ARL6IP1	9867	3.34463	1.69594	1.97214
EAF1	15057	2.64068	1.33918	1.97186
NUDCD2	6558	1.23591	0.626805	1.97176
DDX21	28388	2.29687	1.16489	1.97175
SLC39A6	20864	1.5346	0.779102	1.9697
GPNMB	28414	3.59197	1.8244	1.96885
S100A13	15293	1.9398	0.985542	1.96826
COMMD2	14030	4.4644	2.26884	1.9677
GTF3A	11166	2.11187	1.07352	1.96724
AMACR	21130	1.12848	0.573866	1.96645
ZNF222	7769	1.01949	0.518585	1.96591
PPP2CB	27227	5.43248	2.76384	1.96556
TMEM167A	24608	7.74253	3.93948	1.96537
GNPDA2	24445	2.34847	1.19538	1.96462
ZNF550	9383	1.05481	0.536973	1.96436
TBRG4	11619	1.04939	0.534231	1.9643
EXOC3	24076	1.09495	0.557525	1.96395
BAG1	12290	1.34635	0.686472	1.96126
SRP9	12654	5.96785	3.04361	1.96078
HEXB	36145	1.42541	0.72712	1.96035
PRRC2A	17105	1.3342	0.6807	1.96004
PABPC1	19172	15.7101	8.01576	1.9599
NSUN2	34122	2.60115	1.32801	1.95868
EIF4A2	6325	43.9914	22.4605	1.95861
SLC39A13	8006	1.76115	0.899343	1.95826
RBM24	12291	1.72677	0.882766	1.95609
CBLL1	17805	4.26163	2.17901	1.95576
PSMD12	26103	4.51839	2.31243	1.95396
NPM1	23181	11.4244	5.84682	1.95395
CDC42EP1	8940	2.4564	1.25716	1.95393
NFYB	21183	1.54282	0.789894	1.9532
RIOK1	28209	1.45269	0.74381	1.95304
SN	23595	1.43586	0.735203	1.95301
ACAD9	33625	1.04446	0.535179	1.95161
TMEM41A	9457	1.3291	0.681213	1.95108
TAF11	10265	1.99631	1.02397	1.94958
ZBTB24	20722	1.90157	0.976034	1.94826
CNN2	12767	3.81387	1.9579	1.94794
KDELR2	23138	6.6123	3.39489	1.94772
CDC23	25696	1.14266	0.5868	1.94727
PEF1	15376	1.48207	0.761428	1.94643
SRRD	8055	1.26442	0.649643	1.94633
MYNN	16652	3.06744	1.57624	1.94605
KCTD12	6237	1.79971	0.924917	1.94581
LAPTM4A	19379	5.32868	2.73925	1.94531
DNAJC25	23000	1.68352	0.86544	1.94528
MED4	19149	3.2168	1.65397	1.9449
DNAJB11	15123	2.82522	1.45332	1.94398
SH3BP5L	15504	3.14059	1.61577	1.94371
COMMD8	12866	2.33287	1.20046	1.94331
SNAPIN	3182	1.59558	0.821117	1.94318
LOC100506710	10506	2.08902	1.07525	1.94282
ZNF24	12249	7.64236	3.93371	1.94279
EIF4G2	11990	25.0526	12.8956	1.94272
NOM1	23460	1.60959	0.829112	1.94134
CTR9	28480	1.73648	0.894694	1.94086
TMEM126B	7962	2.20452	1.13588	1.9408
RWDD4	19543	1.59614	0.822579	1.94041
ZDHHC16	11198	1.44518	0.744988	1.93987
IFIT5	6435	1.86882	0.963812	1.93899
TBRG1	13081	3.69192	1.90421	1.93882
TXNL4A	15666	1.87608	0.967806	1.93849
AK3	32487	1.23708	0.638495	1.93749
RECQL	32760	2.27138	1.17254	1.93715
COPS2	30384	6.67845	3.44889	1.93641
SNHG1	3901	10.5299	5.43979	1.93572
SUMO2	15274	4.03013	2.08277	1.93499
MTRR	32019	1.78606	0.923143	1.93476
FAM96A	21447	0.976867	0.504972	1.9345
SERTAD2	22292	9.25072	4.78489	1.93332
SOD1	9309	4.29156	2.22042	1.93277
BET1	12691	2.47107	1.27864	1.93258
MUDENG	21192	1.84585	0.955274	1.93227
SELS	6487	3.69644	1.913	1.93227
C11orf24	10667	2.18194	1.12935	1.93203
SMARCD2	10911	1.2184	0.630863	1.93132
SMNDC1	11910	6.9552	3.60145	1.93122
NDUFA8	15761	1.21259	0.628498	1.92935
SF3B2	16567	1.82765	0.947469	1.92898
UFD1L	29275	1.55771	0.807692	1.92859
ZNF791	18945	2.14395	1.11174	1.92846
TMED4	3066	2.07032	1.07361	1.92837
GSTO1	13271	7.74008	4.0141	1.92822
FAM111A	12194	2.19488	1.13841	1.92802
TBL2	9737	1.26751	0.657527	1.92769
ANKRD57	4654	1.25522	0.651405	1.92694
GOLGA7	20419	2.8969	1.50363	1.9266
JAGN1	3761	3.36391	1.74625	1.92636
LOC100505876	8252	2.66476	1.38368	1.92585
MORF4L2	12661	15.9035	8.2582	1.92578
LIPT1	8196	1.69316	0.87939	1.92538
RBM17	28474	2.45143	1.27327	1.9253
SMEK1	52689	4.72102	2.45401	1.9238
GLRX	9025	1.96559	1.02186	1.92354
PSG4	12937	11.4473	5.95251	1.9231
H2AFV	21238	1.77278	0.922178	1.92238
RBM18	25310	1.78194	0.927252	1.92174
CTDNEP1	8354	1.10933	0.577448	1.92109
TMEM30A	31995	6.80336	3.54173	1.92091
VMA21	12180	3.03843	1.58178	1.92089
DDIT3	3930	6.68651	3.48169	1.92048
CNOT8	18155	2.47141	1.28755	1.91947
AGA	11729	1.03785	0.540755	1.91926
RRM2	8852	1.35788	0.707666	1.91881
PITHD1	9847	1.75838	0.916417	1.91876
RPN1	30907	2.91731	1.52078	1.9183
PCYOX1	23087	1.17508	0.613008	1.91691
MRPL37	18217	1.7377	0.906541	1.91685
SLC33A1	27948	1.72627	0.901308	1.91529
MFAP3	18496	2.69701	1.40831	1.91507
SFT2D1	22475	1.63491	0.854101	1.91419
HPS5	43505	2.77001	1.44811	1.91285
BECN1	14161	1.84627	0.965625	1.91199
YWHAG	32235	4.30954	2.25404	1.91192
COX17	7872	2.72428	1.42504	1.91172
PLEKHM2	50438	1.44988	0.758446	1.91165
NCSTN	15680	2.06605	1.08132	1.91067
BIRC2	31436	4.97531	2.60417	1.91052
TMEM138	7503	1.52818	0.800139	1.90989
SNHG12	3317	3.91041	2.04753	1.90982
NUDC	24664	1.15947	0.60731	1.90919
IL6	4856	1.12112	0.587343	1.9088
RBM4	29771	4.84448	2.5395	1.90765
DDB1	33748	1.87517	0.983421	1.90678
SIRT1	33721	2.37727	1.24681	1.90668
DNAJC2	32400	1.66024	0.870806	1.90656
PPP1CC	23171	4.35851	2.28655	1.90615
TMF1	32507	3.77453	1.98102	1.90535
TBP	18538	2.31946	1.21746	1.90516
EED	33980	2.83846	1.49046	1.90442
ZFP62	13676	1.31054	0.688362	1.90385
BTG1	5620	5.8105	3.05358	1.90285
KIAA0907	21353	4.39259	2.30888	1.90248
PEX26	13112	1.83137	0.962872	1.90199
GNAS	71456	3.70334	1.94828	1.90083
ZMYM6NB	3822	1.20836	0.63575	1.90068
NDUFB2	9966	1.44123	0.758417	1.90031
GGCX	16680	1.27266	0.669731	1.90026
DERL1	29081	3.02535	1.59251	1.89974
RSRC2	22371	9.15356	4.81847	1.89968
GART	38961	0.982031	0.517051	1.89929
AMOTL2	19217	13.5975	7.15944	1.89924
BRCC3	51655	1.16713	0.614713	1.89866
KIAA1279	28263	1.35054	0.711339	1.89859
TNFAIP1	11488	1.63735	0.862671	1.898
NUDT21	22214	1.86012	0.98046	1.89719
ZNF195	21296	2.14996	1.13331	1.89706
SSR1	32254	4.03738	2.12871	1.89663
NAGLU	8516	1.26193	0.665956	1.89491
SYDE2	43373	1.10962	0.585926	1.89379
RAD23A	7802	1.73664	0.917254	1.8933
ZXDA	5204	1.20947	0.63887	1.89314
BCAR1	39024	1.53851	0.813153	1.89203
CCDC107	3214	2.46562	1.30319	1.89199
PDHB	6223	5.52913	2.923	1.89159
TMEM188	11811	1.92887	1.0198	1.89142
ARL2BP	8508	3.088	1.63273	1.89131
NEAT1	3735	77.8954	41.1897	1.89114
IDI1	9098	3.11751	1.64852	1.8911
TIMM9	18863	1.51947	0.803533	1.89099
MRPS36	12413	1.0053	0.532031	1.88955
TH1L	13878	1.12829	0.597281	1.88904
S1PR3	13564	1.47702	0.782171	1.88836
MTIF3	14964	1.2284	0.65072	1.88776
RCN2	18640	1.59313	0.844238	1.88706
HNRNPH3	11186	10.8477	5.75196	1.88591
TXNL1	35868	5.50083	2.91701	1.88578
ZDHHC5	33186	2.1787	1.15552	1.88547
CLCF1	10010	1.44218	0.765123	1.8849
NR1D1	7937	1.76105	0.934804	1.88387
C11orf46	14517	4.20285	2.23223	1.8828
SPTSSA	29325	1.45806	0.774701	1.88209
PRDX3	11131	2.96757	1.57861	1.87986
CBX1	31470	2.31886	1.23409	1.879
HDAC3	15981	1.18659	0.631607	1.87868
ANKRD49	5592	2.17043	1.15554	1.87828
ILK	7136	5.42184	2.88759	1.87763
ZCCHC8	29398	1.6927	0.901657	1.87732
C16orf53	6289	1.44903	0.772081	1.87678
DCTN5	32382	2.77852	1.48126	1.87578
DAPK3	11375	2.03666	1.08676	1.87407
GEM	13063	1.52188	0.812274	1.8736
ZNF207	20312	9.8571	5.26283	1.87297
RP9	14593	3.40363	1.81762	1.87258
TARS	27299	4.90247	2.61842	1.8723
TMEM168	24692	1.33528	0.713214	1.8722
ARMC1	31762	1.05319	0.562645	1.87186
P4HA2	35253	1.02719	0.548784	1.87176
ERLIN2	21223	1.20318	0.642811	1.87175
PPP1R2	29004	2.18145	1.16551	1.87167
PSMD13	16177	2.58075	1.37891	1.87159
MBD4	9060	2.49138	1.33187	1.87059
COMMD9	17158	2.06345	1.10315	1.87051
WBP11	16990	2.73449	1.46271	1.86947
MYL12A	8707	39.6672	21.2289	1.86855
TCEB3	18694	2.26917	1.21522	1.86729
SPTY2D1	28073	2.79561	1.49774	1.86655
RNF7	8595	9.986	5.352	1.86584
MED20	15786	1.90958	1.02362	1.86552
ZNF75A	13144	1.39253	0.746514	1.86538
GLT8D1	11545	2.31806	1.2428	1.86519
C14orf1	10306	0.97044	0.520702	1.86371
SLU7	17521	1.74905	0.938984	1.8627
RWDD1	21854	5.46929	2.93685	1.8623
TCP1	11206	5.13334	2.75668	1.86215
MOGS	4354	0.946838	0.508474	1.86212
AHNAK2	41104	1.12209	0.602659	1.8619
ETF1	37149	4.99	2.68068	1.86147
GPN1	22199	1.23761	0.664881	1.8614
TOB2	13536	1.64825	0.88556	1.86125
UBE2G2	33257	1.92291	1.03327	1.86099
UBE2D1	35775	1.61615	0.868593	1.86065
FAM109B	5188	0.994278	0.534378	1.86063
ISY1	33815	0.932946	0.501444	1.86052
MARVELD1	4445	2.77985	1.49419	1.86044
ECD	33572	2.04709	1.10086	1.85954
MMGT1	11904	1.37454	0.739341	1.85914
FH	22229	2.40404	1.29392	1.85795
ARL5A	27530	2.05204	1.10447	1.85794
HNRNPA1L2	26315	0.933595	0.502509	1.85787
CLK1	11736	11.1721	6.0143	1.85759
SUPT7L	12771	2.28501	1.23065	1.85675
NSFL1C	25531	2.5289	1.36243	1.85617
HPS1	30750	1.49948	0.808256	1.8552
RSL24D1	15720	3.92084	2.11371	1.85496
RRP15	52697	1.65764	0.893638	1.85493
SCO1	17237	3.21291	1.7321	1.85492
ZNF557	18508	1.54512	0.833017	1.85485
NAA30	22196	3.42283	1.84654	1.85365
NACA	13116	6.81148	3.6764	1.85276
TBCCD1	24477	1.1046	0.596468	1.8519
ABCE1	31521	2.99326	1.61633	1.85189
C11orf61	33906	1.88433	1.01764	1.85167
DYNLRB1	24559	2.94893	1.59291	1.85128
C16orf45	153792	3.02979	1.63692	1.85091
DACT1	10282	1.75503	0.948561	1.8502
ZNF528	20537	1.00973	0.5458	1.85
MRPS10	11095	2.80618	1.5175	1.84921
C12orf49	22248	1.39068	0.752168	1.8489
PNISR	25367	5.05915	2.73769	1.84796
MZT1	19444	1.24738	0.675092	1.84772
EIF2S1	26200	3.68423	1.99418	1.84749
JMJD6	13968	2.85094	1.54357	1.84698
NOP58	37870	2.34405	1.26918	1.8469
CEBPZ	29966	1.75246	0.949064	1.84651
C1D	20828	3.18781	1.72774	1.84508
C4orf52	15688	1.03913	0.56321	1.84501
SLC19A2	22060	2.63842	1.43033	1.84462
PFN2	6051	18.6428	10.1095	1.84409
UBFD1	16849	2.92915	1.58859	1.84387
ZNF460	13584	5.32009	2.88532	1.84385
CACYBP	12593	1.59569	0.865495	1.84367
UBE4A	39631	1.52091	0.825349	1.84275
BNIP2	26581	4.64496	2.52107	1.84246
HSPA4	53048	3.087	1.67579	1.84212
HNRNPM	44200	3.04814	1.65471	1.8421
SUGT1	35603	2.53871	1.37867	1.84142
ZNF432	15397	1.06274	0.577242	1.84106
C1orf55	16664	3.52581	1.91742	1.83883
NOA1	14311	1.06859	0.581166	1.8387
TOR1AIP2	37840	3.36792	1.83209	1.83829
C5orf24	14056	3.12848	1.70241	1.83768
PEX11B	7568	1.07501	0.585067	1.83741
DNAJC5	40930	0.971422	0.528818	1.83697
ZNF543	10280	1.53224	0.834275	1.83661
GNS	46005	1.61153	0.877476	1.83655
MRPS14	10498	1.24135	0.676213	1.83574
CCNA2	7490	1.86348	1.01543	1.83516
SEC24C	27803	1.63578	0.891358	1.83515
PJA1	4785	0.933216	0.508525	1.83514
TCTA	4271	2.18786	1.19234	1.83493
FAM134A	7259	1.95924	1.06883	1.83307
C7orf42	37336	1.77682	0.969907	1.83195
THAP5	7497	2.61153	1.42561	1.83187
C8orf38	33731	0.981998	0.53626	1.8312
TYW5	26826	1.73554	0.947956	1.83082
ZNF542	11729	1.93468	1.0577	1.82914
USP36	44005	1.16308	0.63591	1.829
GNG10	8676	1.88371	1.02998	1.82888
COMT	28236	1.03415	0.565487	1.82878
CHMP7	18363	1.39573	0.763251	1.82866
FKBP3	18931	1.24402	0.680581	1.82788
OSR1	7127	1.86678	1.02135	1.82776
SDHB	35441	1.29445	0.708523	1.82697
MBIP	22119	2.44745	1.33995	1.82652
SETMAR	13962	0.957293	0.524267	1.82596
RFT1	41970	0.930026	0.509427	1.82563
MRPL52	5155	1.36952	0.750225	1.82548
LGALS3	16214	3.4926	1.91329	1.82544
ARL1	14670	3.42458	1.87614	1.82533
UBA5	23655	3.03331	1.66186	1.82525
TUG1	9747	9.65504	5.29032	1.82504
VAMP3	10164	4.28205	2.34693	1.82453
PIGW	3748	2.67661	1.4672	1.8243
TAF1A	32032	1.15057	0.630753	1.82412
ZNF304	8621	1.35879	0.744959	1.82398
CHORDC1	22936	4.08575	2.24006	1.82395
THAP1	6658	0.934298	0.512255	1.82389
SLC25A28	9947	1.99248	1.09279	1.8233
CD59	33470	8.3209	4.56367	1.82329
MPHOSPH10	19789	1.62593	0.891977	1.82284
ZNF197	23453	2.25992	1.24077	1.82139
RPAIN	13380	1.41268	0.775744	1.82106
ZNF441	17079	1.41116	0.775133	1.82054
TERF2	30411	1.16763	0.64152	1.8201
CHAMP1	12839	2.437	1.33909	1.81989
SUCLG1	35940	2.58438	1.4202	1.81973
HAUS2	21180	0.947303	0.520755	1.8191
ETHE1	20526	1.74934	0.961697	1.81901
CCNC	26428	3.04586	1.6753	1.8181
UQCRC2	30060	2.52855	1.39093	1.81788
FCF1	23541	1.10565	0.608306	1.81759
SNRPA1	13746	3.23031	1.77785	1.81698
NUDT15	9580	1.00242	0.551714	1.81692
TRNT1	22107	2.68124	1.47599	1.81657
PHAX	26338	2.28995	1.26086	1.81618
GSTM3	7107	1.45029	0.79982	1.81327
ZNF800	22414	3.33461	1.83921	1.81307
EXOSC1	10103	0.944529	0.52118	1.81229
DYNLT3	8801	1.75497	0.968417	1.8122
SNX11	15186	1.09161	0.602463	1.81191
HSPH1	25355	2.54033	1.40285	1.81084
UBE2J1	26276	2.66206	1.47081	1.80993
GMPR2	6800	1.93225	1.06764	1.80983
AK2	28972	1.76193	0.973907	1.80914
CHMP5	17191	1.51268	0.836415	1.80853
WDR45L	33974	1.44276	0.797823	1.80837
ABHD10	14383	1.20572	0.667006	1.80766
TMEM184C	18134	2.34609	1.29791	1.80759
SEC62	31582	4.17978	2.31265	1.80736
TOM1	48720	0.967882	0.535549	1.80727
RAP2C	15137	1.86148	1.03039	1.80658
FAM40A	20023	1.39338	0.771483	1.80611
TOX4	21985	1.88904	1.04594	1.80607
RPF1	19114	2.30615	1.27721	1.80562
GBP1	13057	3.74556	2.07439	1.80562
RPE	18940	4.16739	2.30823	1.80545
ZNF3	17719	1.1723	0.649487	1.80496
SEMA7A	24670	1.44186	0.799579	1.80327
HADHB	45718	1.18876	0.659376	1.80286
RAB5C	30069	2.49304	1.383	1.80263
BDH2	22243	1.26504	0.702106	1.80178
HCG11	5679	1.27102	0.705924	1.80051
RHBDD2	9928	1.22612	0.681039	1.80037
UBA3	25644	2.03908	1.13395	1.79821
FHL2	77948	7.9494	4.42122	1.79801
API5	32576	3.69261	2.05536	1.79658
TRMT61B	20488	1.07186	0.596753	1.79615
ST13	32087	2.72321	1.5165	1.79572
COPS3	34680	1.39992	0.779934	1.79492
ATXN2L	14145	1.73413	0.966175	1.79484
WDR36	38331	1.96766	1.09632	1.79479
METTL5	13086	1.19267	0.664968	1.79358
DCAF13	28739	2.10605	1.17495	1.79246
AZI2	26774	2.8433	1.58671	1.79195
CFL2	4442	14.6955	8.20211	1.79167
PSMA3	27205	3.9353	2.19645	1.79166
METTL11A	9445	1.59938	0.893249	1.79052
SAP30BP	40741	1.51045	0.843882	1.78988
TIMP2	72414	4.12427	2.30464	1.78955
MTO1	39726	1.22954	0.687113	1.78943
KIAA1191	15744	2.01506	1.12724	1.78761
CHRAC1	5856	1.33324	0.745894	1.78744
HTATSF1	15266	1.5547	0.870128	1.78675
MARS	28703	1.22086	0.683476	1.78625
LOC220906	12438	4.17148	2.33703	1.78495
FGFR1OP	41251	0.929796	0.52091	1.78495
ZNF606	26274	0.997599	0.558913	1.78489
NAA60	43296	0.902806	0.505811	1.78487
SERPINB1	8348	1.70112	0.953197	1.78465
NMD3	30697	3.91046	2.19208	1.7839
KIN	32578	2.54589	1.42727	1.78375
RASSF1	11151	0.940787	0.527646	1.78299
PTTG1IP	24319	2.54673	1.42868	1.78258
ZNF841	31300	2.1009	1.17878	1.78227
EXOSC9	15705	3.67291	2.06117	1.78195
SNRNP200	31234	2.38905	1.34088	1.7817
NUP50	24165	1.702	0.955696	1.7809
SRP72	36086	2.33078	1.3088	1.78085
SNRNP40	37230	1.10494	0.620543	1.7806
FUNDC1	19337	1.05024	0.589985	1.78011
POLG	18491	1.08175	0.607747	1.77993
MAGED1	99296	1.04176	0.585291	1.7799
SLC30A5	37124	1.75978	0.9896	1.77827
PLEKHA3	24584	2.79676	1.57276	1.77825
ZKSCAN1	22185	2.30363	1.2964	1.77694
POLR3F	17254	1.7458	0.982753	1.77644
LEPREL4	10247	0.94021	0.529427	1.7759
SLC16A1	44506	1.11511	0.62795	1.77579
MRS2	22664	1.26179	0.711064	1.77451
BRAP	43841	1.09599	0.617738	1.7742
CCNDBP1	11910	1.72058	0.970037	1.77373
LRRN4CL	3498	1.89737	1.07008	1.77311
ENO1	18093	5.93798	3.34973	1.77267
ETV3	13925	2.76969	1.56266	1.77242
MUT	32969	1.44073	0.81286	1.77242
COG1	15473	1.06824	0.602815	1.77209
ATP5G2	11569	2.60894	1.4723	1.77202
GATAD1	11978	2.83177	1.59853	1.77148
VPS37B	30838	1.59577	0.900921	1.77127
RCHY1	35394	3.08323	1.74126	1.77069
ETNK1	65533	2.67517	1.5111	1.77035
MRPL19	15426	2.58148	1.46076	1.76722
C2orf56	17530	0.94531	0.535143	1.76646
BMI1	10276	1.74118	0.985992	1.76592
PAQR3	21489	1.62532	0.920706	1.7653
YTHDF2	33155	3.9941	2.26309	1.76489
CCDC82	37155	1.91262	1.08416	1.76415
ZC3H15	23203	5.4955	3.11604	1.76362
RAB7L1	7497	1.51763	0.860536	1.76359
TEX10	50903	3.14364	1.78259	1.76352
POFUT2	23969	1.28369	0.728102	1.76306
LOC100132987	4021	1.86824	1.05996	1.76256
ZNF649	15818	0.89911	0.510182	1.76233
PMF1	27090	0.991064	0.562495	1.76191
ATG16L1	44104	1.31075	0.743958	1.76186
MCL1	5188	35.6512	20.2388	1.76153
SLC2A3	17069	4.69608	2.66594	1.76151
SERINC1	28460	7.11369	4.03971	1.76094
MPHOSPH6	22063	1.21437	0.689754	1.76058
VAMP1	8440	2.06663	1.17449	1.7596
ZNF493	30376	1.006	0.571801	1.75935
CRY2	36131	1.06914	0.607773	1.75911
GZF1	8663	1.20664	0.68618	1.75849
ZNF226	12624	2.15036	1.22286	1.75847
DNAJC19	6065	1.7751	1.00958	1.75826
GDNF	27004	8.04491	4.57586	1.75812
EIF3M	18624	4.78048	2.71991	1.75759
C2orf47	8808	2.32306	1.32242	1.75667
MCFD2	39986	2.29393	1.30636	1.75597
ARF3	21261	1.58042	0.900164	1.7557
LSM1	13410	4.97332	2.83286	1.75558
LACTB	20262	2.68688	1.53065	1.75538
ATN1	17859	1.13374	0.645942	1.75517
FBXO45	20206	0.899119	0.512296	1.75508
TRIM13	21461	2.52392	1.43837	1.75471
PXDC1	29411	5.45232	3.10791	1.75434
VDAC1	33259	2.20522	1.25754	1.7536
E2F6	21797	2.41488	1.37713	1.75356
GLUL	10503	3.90796	2.22875	1.75343
SLC35E1	22546	1.06731	0.609174	1.75206
NAT10	41348	0.974885	0.556478	1.75188
HNRNPD	20683	7.157	4.08841	1.75056
HNRNPF	23632	4.21789	2.40946	1.75055
C22orf32	4594	1.27161	0.726455	1.75043
C2orf29	17434	3.12729	1.7874	1.74963
RWDD2A	3225	0.910443	0.520449	1.74934
TFPI2	4321	3.32787	1.90261	1.74911
SETDB2	50711	1.2148	0.694535	1.74908
TSPAN3	27211	2.13785	1.22256	1.74867
DBNL	17077	1.27699	0.730505	1.74809
PLK2	6157	58.9803	33.7463	1.74776
CNIH	14502	2.99929	1.71622	1.74761
QTRTD1	31658	1.26078	0.721875	1.74654
RBBP5	35881	1.62482	0.930818	1.74558
NRAS	12431	5.23908	3.00234	1.745
AMIGO2	4245	15.5899	8.93459	1.74489
MRPL13	49565	1.9832	1.13688	1.74442
ZNF394	7024	1.52604	0.874855	1.74433
CHTF8	14582	1.32854	0.761855	1.74382
MRPS22	13027	2.8202	1.61738	1.74368
PABPC4	16037	3.01258	1.72784	1.74355
SRRM1	30179	4.88183	2.80014	1.74342
SDCBP	29692	3.46165	1.98695	1.74219
DIS3	26805	4.37351	2.51088	1.74182
GNG5	8257	7.76191	4.4572	1.74143
ALKBH5	26401	1.2386	0.712097	1.73937
SDPR	12975	1.98829	1.14367	1.73852
CLN8	22867	0.943084	0.542519	1.73834
HNRNPUL2	14761	2.82485	1.62511	1.73825
ATG14	45468	1.27605	0.734292	1.7378
PPWD1	24240	2.31153	1.33122	1.7364
SARS	24290	4.91076	2.82874	1.73602
SUPT6H	39948	1.71422	0.987526	1.73587
CLDND1	7594	2.59374	1.49443	1.7356
EIF3L	39411	1.71062	0.985741	1.73536
ZNF747	3416	0.98437	0.567252	1.73533
EEF1E1	29236	1.2496	0.720538	1.73426
HELQ	48527	1.09604	0.632131	1.73388
2015-09-02	38719	4.75533	2.74404	1.73297
DLST	21857	3.06174	1.76678	1.73295
NUDT9	36879	1.41278	0.815415	1.73259
ZNF146	24172	2.85436	1.64777	1.73226
SEC16A	42960	1.01895	0.588229	1.73223
CSTF3	76908	2.44418	1.41129	1.73188
STMN1	22692	0.936023	0.540789	1.73085
DVL3	18031	1.5877	0.917339	1.73077
FASTKD2	30800	2.22383	1.28593	1.72936
ZNF37A	29015	1.1279	0.652345	1.72899
NUPL1	40896	3.1113	1.80106	1.72748
DUSP12	7372	2.55153	1.47721	1.72726
FAM82B	36432	1.74873	1.01264	1.7269
SUPV3L1	28857	1.34875	0.781098	1.72674
VPS35	29556	1.37217	0.794718	1.72661
LEMD2	17917	1.60285	0.928399	1.72647
TRA2B	23567	20.8616	12.0854	1.72618
LONP2	109197	2.51391	1.45676	1.72569
CRK	34087	1.83034	1.06068	1.72563
C8orf76	21443	2.08888	1.21084	1.72515
METTL6	17666	1.14319	0.662726	1.72498
ARGLU1	24853	5.89583	3.41871	1.72458
SUPT16H	32795	1.97374	1.14449	1.72456
TINF2	3030	1.84645	1.0708	1.72436
RCN1	14796	5.56884	3.22981	1.7242
YIPF4	28701	1.62938	0.945778	1.72279
ZNF330	13802	5.15441	2.99259	1.72239
C12orf4	50737	1.28761	0.747687	1.72212
PLEKHF2	22965	2.67263	1.55198	1.72208
OTUD5	36346	0.885259	0.514182	1.72168
DUSP5	13678	5.83047	3.38895	1.72044
NRBF2	21780	3.16554	1.84011	1.7203
ANAPC7	30831	1.37396	0.798938	1.71973
CXCL12	14941	1.20363	0.700087	1.71926
SUMO3	12513	1.91213	1.11276	1.71837
C9orf156	18081	1.15534	0.672546	1.71786
CANX	32710	3.58588	2.08767	1.71765
CNOT7	17648	3.304	1.924	1.71726
ACTR8	15136	2.37758	1.38454	1.71723
BASP1	59194	4.48429	2.61155	1.7171
FBXO28	47959	1.81372	1.05661	1.71655
ARPP19	21782	5.09547	2.96931	1.71605
OAZ2	15690	1.96295	1.14407	1.71576
C12orf62	8335	1.3834	0.806322	1.71569
ARPC5	9654	16.8131	9.80329	1.71505
FAM98A	15634	3.4803	2.02949	1.71486
ZNF234	18753	1.04544	0.609729	1.7146
BCDIN3D	7087	0.85882	0.500947	1.71439
ACADM	39313	1.08608	0.633646	1.71402
ACBD3	42044	4.19012	2.44562	1.71332
RAD1	10415	3.1949	1.86494	1.71314
TMEM64	23911	2.13351	1.24543	1.71307
RAB14	23951	7.57432	4.42432	1.71197
CIRH1A	36439	1.11046	0.649161	1.71061
POLR3C	18280	3.59865	2.10428	1.71016
DYNC1LI2	30727	2.54384	1.48768	1.70994
RBCK1	22902	1.03633	0.606102	1.70983
FAM133B	29635	7.50464	4.39281	1.70839
AGGF1	34849	1.12434	0.658175	1.70827
LOC283392	20003	1.17121	0.686005	1.70729
TIMM17A	15171	3.9546	2.31778	1.7062
PGS1	45905	1.09002	0.638884	1.70613
COPS5	19248	2.57309	1.5087	1.7055
PIGG	40332	0.92094	0.540016	1.70539
NAF1	40214	1.57819	0.92575	1.70477
ITGB1BP1	17829	1.31343	0.770557	1.70452
UROS	34691	1.00152	0.587582	1.70448
CCDC58	23639	1.26538	0.742469	1.70429
COQ10B	21621	4.32159	2.5363	1.7039
TOMM7	10170	5.75974	3.38066	1.70373
ADI1	21661	1.98407	1.16491	1.7032
COPS7B	22273	1.37499	0.807722	1.70231
PITRM1	35115	1.43976	0.846033	1.70178
SSTR1	5065	5.79375	3.4062	1.70094
SNRNP35	8291	1.16202	0.683196	1.70086
CMTM6	21600	2.2882	1.34535	1.70082
PDIA6	29444	2.10636	1.23846	1.70079
NOL8	28237	1.22393	0.719763	1.70046
EIF2S3	23863	3.23755	1.90544	1.69911
SRRM2	19084	3.48724	2.05261	1.69893
PTGES3	24954	3.21732	1.89393	1.69875
PFDN4	11991	1.78263	1.04953	1.6985
TMBIM6	23425	6.56536	3.86718	1.69771
B4GALT4	29164	3.05907	1.80204	1.69756
IFT57	61759	1.13602	0.669243	1.69747
MED21	7200	2.22404	1.31044	1.69717
METTL22	24553	1.1236	0.662044	1.69717
PRKAR1A	20801	5.81393	3.42639	1.69681
TWISTNB	13576	2.50741	1.47822	1.69624
CDC26	8580	1.64086	0.967701	1.69563
PRELP	15597	1.41974	0.837571	1.69507
C8orf58	4549	0.885821	0.522765	1.69449
HNRNPU	14226	9.02529	5.32667	1.69436
VPS29	10587	2.57404	1.51934	1.69418
TRIM8	13825	1.03106	0.608615	1.69411
RAB21	32493	4.76745	2.81435	1.69398
ZNF260	17660	1.88003	1.10997	1.69377
PRKAG1	16575	1.20857	0.713568	1.6937
C14orf126	11438	1.53806	0.908493	1.69298
CHTOP	12325	5.16522	3.05536	1.69054
CRKL	36324	1.42382	0.842298	1.6904
PAIP2	27891	2.15874	1.2778	1.68942
ZNF670	44176	1.25444	0.7427	1.68903
TRIM4	29194	1.6532	0.97893	1.68878
GIN1	34139	1.05627	0.625687	1.68818
CINP	14635	0.904912	0.536168	1.68774
UBE2D3	72900	7.24808	4.29526	1.68746
CCDC76	17349	1.54786	0.917386	1.68725
C15orf40	22679	1.2151	0.720251	1.68705
ING3	24895	2.45704	1.4572	1.68614
WTAP	29200	5.07774	3.01221	1.68572
ENC1	14016	5.19783	3.08362	1.68563
CLPX	34780	1.66293	0.986928	1.68496
RARS	32847	2.64539	1.57001	1.68495
C22orf28	24713	1.38118	0.820071	1.68422
HIGD1A	21628	1.99112	1.18224	1.68419
ZNF706	8695	3.70487	2.20002	1.68402
PPIL4	41608	3.05573	1.81531	1.68331
CCT3	29455	1.81607	1.07897	1.68315
RNF185	46868	2.2253	1.32217	1.68307
TSEN15	22534	4.70588	2.79604	1.68305
ZNF229	22240	0.852645	0.506696	1.68275
ANAPC16	19861	1.04255	0.61961	1.68259
PANK2	35017	4.67208	2.77701	1.68241
PPPDE2	23030	1.25767	0.747629	1.68221
XBP1	6013	7.44792	4.42772	1.68211
FZD7	3851	6.25383	3.71944	1.68139
MRPS18A	16616	1.34924	0.802964	1.68032
PDIA3	26215	3.00384	1.78801	1.67999
ZNF192	15521	4.28284	2.55017	1.67943
LOC440944	8638	12.6096	7.50966	1.67912
SRFBP1	66640	1.39157	0.829046	1.67852
CISD1	20125	1.20187	0.716667	1.67703
ARF4	26126	14.3056	8.53035	1.67702
OTUD3	30550	1.96726	1.17317	1.67688
UBA2	41531	1.9177	1.14371	1.67674
TMX3	41429	2.86216	1.70709	1.67663
PRPF39	31503	3.28301	1.9582	1.67654
CHUK	41221	1.46244	0.872391	1.67636
ANAPC13	8320	2.63209	1.57019	1.67629
ZBED5	5370	6.39612	3.81622	1.67604
CLNS1A	21656	1.36006	0.811642	1.67569
DAGLB	38897	1.4165	0.845618	1.67511
WBP4	22443	2.27178	1.35665	1.67455
SPATA5L1	19098	1.00161	0.598413	1.67378
POSTN	36263	5.60897	3.35227	1.67319
LSM6	14379	2.72523	1.6289	1.67305
UBLCP1	22960	2.51861	1.50543	1.67302
NEK9	44961	1.19454	0.714181	1.6726
TSNAX	37871	1.63058	0.975276	1.67192
ITM2B	28959	4.84661	2.90019	1.67114
BROX	20201	3.56304	2.13223	1.67104
COIL	22851	1.94726	1.16568	1.67049
SCNM1	4276	1.70621	1.0215	1.6703
GDE1	20436	1.44083	0.862761	1.67002
DHRS7	20712	1.44863	0.867505	1.66988
ATG3	29127	2.91635	1.74652	1.66981
PSMD5	26875	2.04506	1.22527	1.66907
ERV3-1	16392	1.18833	0.712035	1.66892
LOXL1	25690	2.69884	1.61718	1.66886
C2orf68	6804	1.33057	0.797331	1.66878
PLEKHB2	45006	2.13182	1.27776	1.6684
MAT2B	16098	2.13933	1.28353	1.66675
NOL11	26206	1.96593	1.17984	1.66627
DGUOK	32136	1.62558	0.975663	1.66613
SLC1A5	13703	2.43263	1.46017	1.66599
OCIAD1	30775	2.74198	1.64615	1.66569
C14orf101	69722	0.924285	0.554943	1.66555
VDR	63495	1.03275	0.620126	1.66539
PI4KB	35919	1.84516	1.10806	1.66522
HMGN1	6807	5.35589	3.22015	1.66324
NFIL3	14818	1.30444	0.784717	1.66231
USP39	33124	1.78115	1.07153	1.66225
XRCC6	42758	1.72125	1.03558	1.66211
ZSCAN12	20947	1.83537	1.10449	1.66174
CSTF1	12156	2.45872	1.4798	1.66152
UAP1	38338	10.8002	6.50142	1.66121
OTUD6B	16900	2.3581	1.41975	1.66093
ZNF350	22487	1.06631	0.64214	1.66056
MED30	19537	1.56863	0.945279	1.65944
SLC36A1	44778	1.60597	0.967794	1.65941
C8orf40	11843	0.955545	0.575968	1.65902
ZNF772	7985	2.18712	1.31884	1.65837
TMCO1	44608	2.54648	1.53557	1.65833
NDFIP2	74954	3.88631	2.34503	1.65725
ELK1	15084	0.896225	0.540805	1.65721
NUP35	37326	0.867752	0.523659	1.65709
DHX30	47288	0.851874	0.51411	1.65699
ALAS1	16228	1.28023	0.773072	1.65603
RLIM	31651	4.28133	2.58693	1.65498
C16orf87	29116	1.30247	0.78706	1.65485
UBQLN1	48291	5.09275	3.07813	1.65449
ISCA1	18028	1.47853	0.893918	1.65399
PEX13	34314	1.61599	0.977058	1.65393
IDH3A	21166	0.918641	0.555457	1.65385
ABCF1	20140	1.02903	0.622272	1.65367
TAF9	18288	2.59727	1.57156	1.65267
[truncated: 3,723 more rows]

## Sheet: CSB 10J 24h
#name	gene_bp	1 = csbUV10J24h1.null_synthesis	2 = csb0h1.null_synthesis	ratio 1/2
BTG2	4066	53.5821	1.33462	40.1478
GDF15	3019	17.649	0.594475	29.6884
AKR1B1	16782	24.8252	0.997131	24.8966
HMOX1	13148	24.503	1.41532	17.3127
DYRK3	13662	16.9586	0.981045	17.2863
PCNA	11670	13.813	0.810697	17.0384
AVPI1	9835	9.72616	0.58261	16.6941
SAT1	3053	30.7933	1.90761	16.1423
POLG2	19283	7.94998	0.510608	15.5696
AKR1C1	14705	10.9373	0.717504	15.2435
PMAIP1	4347	22.2192	1.53705	14.4557
SLC31A2	13185	9.27849	0.679175	13.6614
C9orf47	5280	7.79626	0.591505	13.1804
GEM	13063	9.72335	0.812274	11.9705
TP53INP1	23416	30.8599	2.75106	11.2175
PPM1D	66097	11.9624	1.08555	11.0197
E2F7	44335	12.6343	1.17639	10.7399
SNHG15	3633	5.81217	0.591336	9.82888
RAP2B	6235	28.9484	2.9768	9.72467
C21orf91	30420	6.92931	0.726673	9.53566
NFKBIA	3245	12.0156	1.2996	9.24561
DIMT1	15378	8.89071	0.962885	9.23341
PHLDA3	3678	10.087	1.11803	9.02212
MRPL49	5187	5.01543	0.557552	8.99545
CSRNP1	11761	5.77336	0.643383	8.97344
PPP1R15A	3671	19.8525	2.25903	8.78806
EIF4A3	11970	6.20612	0.711488	8.72273
HEXIM1	4785	6.60827	0.762787	8.66332
S1PR3	13564	6.69011	0.782171	8.55326
CKS2	5506	11.1364	1.34344	8.28947
SNAPC5	7481	4.81355	0.620019	7.76355
TOB1	5753	29.2835	3.77206	7.76326
SOD2	14205	5.65116	0.762417	7.41216
TNFRSF10D	28437	15.0953	2.0476	7.37219
PLK3	5632	4.05007	0.550751	7.35372
PNP	8628	3.9111	0.533993	7.32425
LOC100499177	7465	11.9441	1.63314	7.31358
BCAS2	14085	4.52242	0.625075	7.235
ANKRA2	13487	5.2535	0.729064	7.20581
NOP56	5862	4.829	0.670439	7.20274
EPHA2	31751	4.91672	0.686589	7.16108
DDB2	24277	6.89731	0.963689	7.15719
RNF19B	28237	4.23862	0.594741	7.12683
TMEM55B	3626	4.11598	0.588559	6.99332
CHCHD7	6862	4.598	0.666559	6.89811
ISCU	6867	13.7265	1.99029	6.89673
LOC100505738	5410	3.48977	0.507216	6.88024
PTP4A1	11570	32.5797	4.7407	6.87234
C12orf5	38832	7.28094	1.06474	6.83823
FAM53C	12195	5.49854	0.804292	6.8365
CDC42EP2	7612	6.04081	0.89087	6.7808
KLHL21	12146	4.98749	0.735663	6.77959
PPIF	7870	3.38484	0.501988	6.74287
OGFRL1	13497	5.07057	0.756544	6.70228
NOP16	4309	3.41868	0.516187	6.62295
POLR2A	30238	6.09614	0.923847	6.59865
DNAJA1	13854	10.3442	1.56889	6.59332
TNFRSF10B	49053	12.3163	1.88794	6.52367
TKT	31408	7.05346	1.08997	6.47124
AJUBA	11439	12.1967	1.89053	6.45147
AEN	10986	12.4197	1.9262	6.44777
HSPB8	15957	4.29814	0.670631	6.4091
DUSP3	12880	6.32011	0.988138	6.39598
BLOC1S2	12727	6.25298	0.980066	6.38016
EI24	15278	6.81818	1.06906	6.37773
LOC100507246	7585	14.8225	2.34118	6.33121
SQSTM1	31690	7.88648	1.24932	6.31262
ZNF295	23557	5.68815	0.903397	6.2964
MAP1LC3B	12580	7.75216	1.23202	6.29224
MOSPD1	27636	5.02074	0.79962	6.27891
FAS	25255	18.4014	2.9426	6.25345
BAG1	12290	4.28752	0.686472	6.24573
KIAA1586	8640	9.44575	1.51314	6.24248
NPC2	13442	6.07491	0.977455	6.21503
LOC100630923	12462	6.6278	1.06992	6.19467
DNAJC9	4444	4.01915	0.649045	6.19241
MTA2	8638	3.86978	0.632662	6.11666
WDR77	9319	8.43259	1.38688	6.08026
RSL1D1	17388	5.01924	0.830468	6.04387
RRAGC	20326	9.37725	1.5518	6.04282
GPNMB	28414	11.0125	1.8244	6.03623
SNAPC1	34072	10.356	1.729	5.98959
BTG3	19301	5.99338	1.01159	5.92471
IKBIP	31408	6.3056	1.07128	5.88604
POLR2H	5170	3.55753	0.606867	5.86212
GNPDA1	12387	3.31265	0.569407	5.81772
DAZAP2	7994	8.75308	1.50947	5.79878
MARS2	3087	3.25694	0.562104	5.79419
SLC16A1	44506	3.63427	0.62795	5.78751
GRPEL1	8021	3.14819	0.544039	5.7867
ATP6V0B	3371	4.81282	0.83766	5.74555
SNHG12	3317	11.7144	2.04753	5.72123
SMCR8	12777	3.11455	0.544792	5.71695
C13orf27	7687	3.60289	0.635687	5.66771
SESN2	23040	9.9953	1.77029	5.64614
SDCBP	29692	11.192	1.98695	5.63275
GADD45A	3162	43.1713	7.68898	5.6147
ARL6IP1	9867	9.4169	1.69594	5.55261
GLUL	10503	12.3529	2.22875	5.54252
RIOK3	30313	8.82605	1.59427	5.53611
EIF1AX	17331	11.4693	2.08505	5.50073
ZNF79	20999	4.34792	0.791847	5.49086
HEXA	32743	4.286	0.781325	5.48555
ATP1B3	49913	14.0282	2.55776	5.48456
INPP1	28196	3.94463	0.720103	5.47787
BHLHE40	5769	11.795	2.16106	5.45797
RPS19	11497	17.7414	3.25772	5.44596
CYCS	6711	13.6531	2.52619	5.40462
PRDX1	11856	15.7733	2.92657	5.38969
POLH	44383	5.70428	1.05875	5.38775
HIST1H2BK	8566	4.88097	0.906282	5.38571
CXorf26	5263	4.37305	0.812737	5.38065
C17orf79	7443	4.51067	0.840498	5.36666
RAB9A	20705	6.3368	1.18094	5.36589
NXF1	13367	3.21614	0.599827	5.36178
ATP6V1F	3047	3.98486	0.743324	5.36087
TMEM185B	5938	3.52774	0.65834	5.35854
CCNG1	7446	25.7747	4.81729	5.35046
SRA1	8026	6.33244	1.18537	5.34216
CEP95	30905	6.46421	1.21234	5.33201
UPF3A	24233	3.03645	0.569551	5.3313
SESN1	108069	3.26603	0.613098	5.32709
TEX10	50903	9.48048	1.78259	5.31837
FBXO22	31409	5.06196	0.955676	5.29673
GCLM	22423	9.75507	1.84658	5.28278
PRPF19	16042	3.02948	0.574404	5.27413
CDK4	4721	4.23113	0.802619	5.27165
CLTA	21207	12.5818	2.39113	5.26186
DEPDC7	17719	4.12225	0.784563	5.2542
IFRD1	54060	9.85986	1.88927	5.21887
MRI1	9760	2.61563	0.501455	5.21608
TAF13	11627	11.0603	2.127	5.19995
POLE3	3512	3.68089	0.709888	5.18517
ATP6V1D	22140	8.74085	1.69077	5.16975
TNFSF9	4930	3.80142	0.736151	5.16391
STX3	50824	6.1147	1.18452	5.16218
CDK11	9448	10.3929	2.01368	5.16115
DNTTIP2	9749	9.30478	1.80849	5.14505
MDM2	37242	44.2037	8.60387	5.13765
POLR2M	10853	9.48139	1.84834	5.12968
C20orf72	22001	3.44437	0.671753	5.12744
USP38	37072	9.76835	1.90526	5.12704
NANS	26407	3.26061	0.636842	5.11997
BCCIP	30161	3.25652	0.640085	5.08764
RBM15B	6638	2.64196	0.522813	5.05336
C1orf124	16308	5.4023	1.07017	5.04808
RCBTB1	53638	2.95784	0.586664	5.0418
ALG2	5540	8.96872	1.78569	5.02255
PA2G4	9592	4.34474	0.867683	5.00729
TLCD2	7579	3.87641	0.776225	4.99393
ZNF263	7973	2.86705	0.574254	4.99265
PI4KB	35919	5.5195	1.10806	4.98123
RPL23AP53	23974	3.43912	0.690513	4.98053
SRXN1	6623	5.20769	1.04741	4.97197
SOCS4	22363	7.61581	1.53219	4.97054
TXLNA	18542	4.77242	0.961645	4.96277
EIF5	10869	20.7551	4.18654	4.95758
RPS24	23054	8.77474	1.77614	4.94034
NPC1	55119	5.02947	1.0194	4.93376
PLEKHB2	45006	6.259	1.27776	4.89842
MYLIP	19162	10.4245	2.12847	4.89765
CCDC72	3852	10.5007	2.15398	4.87502
M6PR	9401	8.24038	1.69347	4.86597
BLCAP	10515	6.6287	1.36494	4.8564
EXOC8	5097	6.9508	1.43219	4.85327
ZNF670	44176	3.60027	0.7427	4.84754
FLJ35776	3266	4.2566	0.882676	4.82238
CDKN2B	6411	4.68491	0.971847	4.82063
BYSL	11820	2.7091	0.564368	4.80024
PNO1	18090	3.72737	0.778183	4.78984
ASAH1	28583	2.43452	0.50865	4.78624
KIAA0247	103552	3.80582	0.795855	4.78205
TGS1	52215	4.64949	0.973281	4.77713
SAP18	8572	9.33351	1.96209	4.75692
FUT11	3928	2.65323	0.558541	4.75029
TMEM68	34566	2.79718	0.589706	4.74335
ZNF561	13915	4.94666	1.04403	4.73804
ATP6V1G1	11159	9.75559	2.06225	4.73056
MED28	9888	6.98847	1.47779	4.729
C2CD3	136585	5.2095	1.10649	4.70813
RPS27L	4203	36.0293	7.68968	4.68541
DUSP14	23638	16.0662	3.43026	4.68367
ATP1A1	31602	5.64122	1.20547	4.67969
RIT1	13577	7.7734	1.67014	4.65434
CPEB4	71983	6.48282	1.39448	4.64892
MPHOSPH10	19789	4.13445	0.891977	4.63515
ITPRIP	21765	6.22969	1.34417	4.6346
E2F6	21797	6.37404	1.37713	4.6285
STX6	49871	7.44679	1.60893	4.62841
NANP	11076	4.82281	1.04259	4.6258
HSPA9	20748	9.52235	2.06147	4.6192
CHMP1B	3060	13.2762	2.87443	4.61872
RPS10	8672	10.8235	2.34429	4.61696
ATP5O	12402	4.3871	0.952059	4.60801
DHRS7	20712	3.99445	0.867505	4.60453
CRY1	102456	3.18608	0.693407	4.59482
PFDN2	17521	3.24763	0.706914	4.59409
C12orf49	22248	3.45203	0.752168	4.58944
NME1	8531	3.01675	0.657879	4.58557
LAMP1	26273	4.00776	0.874782	4.58144
NADKD1	49565	6.97371	1.52235	4.58088
NCBP2	7192	4.3737	0.954948	4.58004
ETNK1	65533	6.89938	1.5111	4.5658
TIGD7	6632	3.23245	0.709744	4.55439
PMF1	27090	2.56003	0.562495	4.5512
PPP1R15B	8453	26.8542	5.91054	4.54344
CLCF1	10010	3.47485	0.765123	4.54156
CCNL1	12897	54.6499	12.0373	4.54005
ATP6V0C	6498	4.36122	0.960724	4.53951
TMEM70	6642	4.57342	1.00931	4.53123
BTG1	5620	13.8044	3.05358	4.52073
CSDA	24278	11.5052	2.5451	4.52053
GSPT1	48535	7.3628	1.62958	4.51822
C12orf29	14670	4.63026	1.02512	4.5168
LOC647979	5343	29.9897	6.64704	4.51174
UBE2A	9881	6.46606	1.44122	4.48652
DDX55	18811	2.56163	0.572513	4.47436
RPS9	6790	13.4734	3.01338	4.47119
UBE2Q1	10070	3.62273	0.810728	4.46849
VAMP1	8440	5.24752	1.17449	4.46791
C16orf80	15800	2.65412	0.595825	4.45453
SYF2	10247	3.86432	0.868105	4.45144
FLJ10038	5942	5.8661	1.31876	4.44819
SRSF10	14017	8.35486	1.88763	4.42611
HSPE1	3467	7.54491	1.70836	4.41646
XPC	33525	6.71557	1.52774	4.39575
SF3B14	8861	4.60694	1.04869	4.39304
RG9MTD1	4378	4.76046	1.08882	4.37213
POLR2C	9371	3.30932	0.756924	4.37206
RNF114	17509	5.29298	1.21203	4.36704
NCL	9747	14.3547	3.28764	4.36626
PTRH2	10190	4.88447	1.1252	4.34098
SLC6A6	86752	2.54809	0.587013	4.34077
GMNN	11167	2.67168	0.616193	4.33578
GPN2	10997	2.39412	0.552299	4.33483
RPS13	3282	23.1003	5.32902	4.33481
PNRC2	3649	22.2619	5.15432	4.31908
TFAM	10722	5.92945	1.37465	4.31343
RBM14	13345	9.21024	2.1372	4.30949
TMEM14C	8215	5.21853	1.21151	4.30746
BOD1	9519	7.53636	1.75375	4.29728
TRIM22	21277	11.0905	2.60032	4.26505
CCDC59	6502	6.16209	1.44657	4.25979
SLC3A2	32872	2.44555	0.575371	4.25039
BRI3	11297	8.89646	2.09566	4.24518
ISCA1	18028	3.79091	0.893918	4.24078
SNX16	42704	3.70005	0.873307	4.23683
NUDT15	9580	2.33694	0.551714	4.23578
ISG20L2	5293	2.50386	0.59204	4.22921
ATP6AP2	25673	3.14909	0.745781	4.22254
TCEB2	5883	2.78687	0.661104	4.21548
TP53RK	5273	6.57663	1.56228	4.20964
GABPA	37514	2.73701	0.65022	4.20936
PSAP	35028	7.89528	1.87616	4.20821
TOB2	13536	3.71695	0.88556	4.19729
IFT20	7143	3.47989	0.829296	4.1962
TAF1D	5608	41.2427	9.85992	4.18286
BLOC1S3	3056	3.05126	0.730969	4.17427
LOC100506548	3880	7.93458	1.90158	4.17262
TMEM14B	9220	2.99339	0.718193	4.16795
DRAM1	46297	20.2672	4.86452	4.16633
PRELID1	3116	4.57942	1.09971	4.16421
AP1AR	38317	3.59772	0.864594	4.16117
IP6K2	29276	5.61971	1.35164	4.1577
RBM18	25310	3.85374	0.927252	4.15609
TDG	23064	8.12965	1.96222	4.14309
CNP	10996	2.23058	0.538711	4.14059
NQO1	17230	6.46366	1.56517	4.12969
AK3	32487	2.63639	0.638495	4.12907
RPL18A	3394	10.0875	2.44696	4.12246
TRIM28	6247	2.53702	0.616197	4.11722
SURF4	14631	7.28594	1.77208	4.11152
RRM2B	34618	5.93585	1.44636	4.10399
PRPF38A	13774	4.06796	0.994788	4.08927
TUBB2A	3882	2.81427	0.688467	4.08773
SMG8	5241	2.54871	0.624114	4.08373
KANSL2	29041	5.74019	1.40713	4.07936
CCRN4L	30153	7.82113	1.91888	4.07588
PSMC5	4618	2.97443	0.729989	4.07462
C6orf211	17811	2.94075	0.72228	4.07148
OSTM1	33329	2.52327	0.62057	4.06605
TFB2M	25703	3.30291	0.81245	4.06537
MRPL17	3017	3.65362	0.899078	4.06374
SEC61A1	19315	14.2499	3.51108	4.05855
FLCN	24976	4.02201	0.991021	4.05845
SERBP1	22631	11.7207	2.88876	4.05735
OSR2	7696	2.64796	0.653085	4.05454
FAM36A	9721	6.42036	1.58596	4.04825
DYNC1LI1	44904	8.5572	2.1138	4.04825
SUPV3L1	28857	3.15808	0.781098	4.04313
PGAM1	7172	7.06768	1.74852	4.04209
CHMP2B	28286	8.60418	2.13155	4.03658
RPP30	36604	2.98767	0.7405	4.03467
TSPYL1	5259	7.97539	1.97679	4.03452
DDIT3	3930	14.0465	3.48169	4.03439
DYNLL2	6839	3.67691	0.912653	4.02881
LOC388796	14780	4.11607	1.02329	4.02239
EEF1B2	3336	14.5649	3.62299	4.02013
CTSK	12234	14.9375	3.72095	4.01443
FAM103A1	4429	3.89967	0.972014	4.01195
LOC100216545	3600	20.0494	5.01118	4.00093
GNL3	8575	9.43042	2.35744	4.00028
ENY2	11638	5.61322	1.40359	3.99919
CSTF2T	4110	2.52268	0.630864	3.99877
DCAF17	50802	3.701	0.929577	3.98138
SNX12	7444	2.00946	0.505416	3.97585
TXN	12829	13.893	3.50572	3.96295
RPL18	3846	9.63304	2.43219	3.96064
SAFB2	35929	2.24192	0.56677	3.95561
C1orf63	5246	17.9448	4.53682	3.95537
ARL5A	27530	4.36849	1.10447	3.95528
C20orf24	6824	3.22494	0.815397	3.95506
FAM24B	30548	2.0893	0.528855	3.95061
HSPD1	13691	5.35778	1.35622	3.95052
TRNP1	7183	2.60903	0.660853	3.94797
YOD1	7229	17.4829	4.42956	3.94687
SLC7A6	37308	3.95049	1.00191	3.94296
ARPC5L	8213	2.04121	0.517871	3.94154
RPS3A	5051	26.9363	6.84304	3.93631
GRN	7980	3.11647	0.7973	3.90878
SS18L2	4193	2.58104	0.661187	3.90365
RPL34	9918	14.8947	3.81597	3.90325
RPL26	5732	26.017	6.66937	3.90097
BUD31	10639	5.68251	1.45701	3.90012
SLC35A4	4264	2.80113	0.718541	3.89836
EPM2AIP1	7439	16.7333	4.2955	3.89554
PAQR3	21489	3.58377	0.920706	3.89242
C1orf52	9719	9.7963	2.51801	3.89049
RPS20	6402	15.363	3.94963	3.88973
ZNF143	67560	2.2648	0.583052	3.88439
CNPY2	5916	3.00458	0.77453	3.87923
ATP5J2	8041	4.57548	1.18106	3.87405
CRYAB	3124	12.3259	3.18473	3.87031
ZNF202	17367	2.56208	0.66221	3.86898
NDUFB9	10885	4.43741	1.14704	3.86857
BPGM	33037	3.56154	0.922143	3.86224
TMEM199	4403	3.23946	0.839582	3.85842
RPS29	9053	11.9745	3.10469	3.85691
SLC7A6OS	10351	2.44548	0.634384	3.85489
MRPL44	10311	6.65947	1.72841	3.85295
C12orf44	7522	2.27052	0.590022	3.8482
HNRNPH3	11186	22.1295	5.75196	3.8473
HSPA14	33480	2.48165	0.645163	3.84655
SLC25A44	18858	2.80419	0.729773	3.84255
TOPORS	12085	6.15616	1.60418	3.83757
ING3	24895	5.58534	1.4572	3.83293
UQCRH	13068	3.0599	0.799548	3.82704
ATP6V1B2	24504	16.2275	4.24161	3.82579
C9orf30	24522	8.0854	2.1175	3.81837
HADHB	45718	2.51678	0.659376	3.81691
PLIN2	11846	3.2728	0.858682	3.81142
NRIP3	23474	2.23734	0.587967	3.80521
RPL39	5138	13.343	3.50764	3.80398
POLR2D	11890	3.02089	0.79489	3.80039
RPS11	3311	18.2512	4.81315	3.79194
DPH3	7929	3.25668	0.860284	3.78559
MDH2	18538	2.353	0.621869	3.78376
RFK	9012	3.55506	0.940593	3.77959
UBE2D1	35775	3.28281	0.868593	3.77946
MAK16	16094	4.07924	1.08065	3.7748
PATL1	32320	6.5891	1.74681	3.77208
AMD1	20927	9.95215	2.64465	3.76313
NOB1	13056	2.09501	0.557592	3.75725
YBX1	19955	15.7225	4.18688	3.75518
IKZF5	15115	4.09994	1.09254	3.75267
MED6	16428	6.51786	1.73694	3.7525
TMEM60	4703	5.73624	1.52885	3.752
MRPL32	5515	3.86705	1.0307	3.75187
B3GALNT2	57249	1.98443	0.529553	3.74737
RAB5A	38096	9.23689	2.47056	3.73878
C9orf156	18081	2.51178	0.672546	3.73473
SLC39A6	20864	2.90138	0.779102	3.72401
DEM1	7782	1.96831	0.530534	3.71005
RPL13	6173	8.75918	2.36277	3.70717
SNHG7	3591	3.38372	0.913546	3.70394
IER2	4437	5.81996	1.57253	3.70102
VPS11	14196	2.45811	0.665255	3.69499
SDR39U1	3036	1.86777	0.505851	3.69233
CDK9	4748	2.98155	0.808072	3.68971
RPL13A	4700	16.9743	4.60224	3.68827
PSMC3	7705	1.9762	0.535836	3.68807
TRA2A	27256	9.64849	2.61826	3.68508
FTH1	3376	156.107	42.3898	3.68265
LIN7C	12362	6.73093	1.82921	3.67969
SNRPB	9219	6.95763	1.89189	3.67761
CEBPZ	29966	3.49027	0.949064	3.67759
RNMT	37851	3.40821	0.926858	3.67717
COX7B	5921	6.57581	1.79037	3.67288
ZNF814	19696	2.46257	0.671323	3.66823
S1PR1	4772	2.62126	0.71471	3.66759
GAS5	4087	34.7282	9.47844	3.66392
LAMTOR3	16209	7.28569	1.99006	3.66104
LOC100129387	4133	3.30311	0.902423	3.66027
SMEK1	52689	8.96572	2.45401	3.6535
MRPL14	13819	2.74794	0.753376	3.6475
SNRPG	12364	7.26513	1.99379	3.64388
ATP6V1A	65040	4.42892	1.21548	3.64376
TMED9	3887	4.58006	1.25715	3.64321
RBM8A	5979	4.36293	1.19757	3.64315
SRSF6	5741	29.1431	8.00153	3.64219
RPS18	4430	10.4933	2.88144	3.64169
SRSF1	6428	20.4474	5.6177	3.63982
BRIX1	9968	4.29531	1.18053	3.63846
RCC1	33254	2.21623	0.609486	3.63623
POLR2K	3392	6.85296	1.88567	3.63423
SLC25A25	41046	1.84503	0.507757	3.63369
CRIPT	8557	2.87671	0.792486	3.62998
RBM48	8737	3.49458	0.963131	3.62835
PANK2	35017	10.075	2.77701	3.628
MTRF1L	15526	5.34382	1.47319	3.62738
RPL35	4083	8.89483	2.45644	3.62102
DUSP11	17960	4.37524	1.20934	3.61787
MXD1	27904	2.46352	0.681178	3.61656
SLC5A3	32692	40.8045	11.2867	3.61527
ETF1	37149	9.68035	2.68068	3.61115
MBD4	9060	4.80523	1.33187	3.60788
UTP18	37396	4.32775	1.2	3.60646
CCDC43	12361	2.66238	0.738785	3.60373
C11orf10	3484	2.5564	0.709756	3.6018
STOM	31193	7.64496	2.1241	3.59915
HYMAI	5834	6.00856	1.67096	3.59587
CHCHD8	4178	4.13117	1.15049	3.59079
TXNL4B	9460	2.08701	0.581905	3.58651
TRIM32	13999	9.00667	2.51169	3.5859
CASP4	25732	3.36899	0.940202	3.58326
ARF1	16553	8.46914	2.36491	3.58117
OTUD3	30550	4.20109	1.17317	3.58097
NAA38	20008	5.09448	1.42439	3.5766
C20orf30	13250	4.83662	1.35279	3.57529
RPL9	4824	30.525	8.54449	3.57248
ZNF738	29650	1.90392	0.533436	3.56916
ABCF1	20140	2.22085	0.622272	3.56894
CAMLG	13681	2.47088	0.692484	3.56814
EED	33980	5.31649	1.49046	3.56701
RPS27A	3951	28.6286	8.02992	3.56524
RPS5	7536	7.51618	2.1145	3.55459
IRF1	9165	1.80965	0.509234	3.55367
UBE2B	20930	6.16278	1.73609	3.5498
SLC30A1	3719	10.3318	2.91263	3.54724
RAN	4210	15.5318	4.38167	3.54472
SNHG4	9433	10.3127	2.91017	3.54368
RPS15A	7380	16.4996	4.66075	3.54012
SELK	6764	3.26701	0.922943	3.53977
NDUFS3	5554	2.57007	0.726163	3.53925
ZNF222	7769	1.83498	0.518585	3.53844
RNF139	13852	4.98684	1.41004	3.53667
SRP19	31892	4.30698	1.22014	3.52991
SRSF7	7896	13.4156	3.80162	3.52892
SNHG1	3901	19.176	5.43979	3.52514
C10orf32	10752	2.15184	0.610903	3.52239
ZNF35	12051	2.57376	0.731436	3.51878
SRSF2	3297	20.3498	5.78359	3.51854
C1orf123	6518	2.03954	0.581398	3.50799
SLC9B2	51519	1.75516	0.500407	3.50746
YIPF6	38504	2.26106	0.645127	3.50483
RPL35A	5670	26.3151	7.51428	3.50201
SLC19A2	22060	5.00851	1.43033	3.50165
DNAJC8	32753	3.06357	0.875673	3.49853
RSRC2	22371	16.8487	4.81847	3.49669
TOM1	48720	1.87236	0.535549	3.49615
H2AFJ	3667	4.19936	1.20203	3.49356
C9orf41	45438	1.9856	0.568786	3.49094
COQ10B	21621	8.85377	2.5363	3.49082
UBQLN2	3418	5.84135	1.67383	3.48981
LOC100506710	10506	3.74688	1.07525	3.48466
SIRT1	33721	4.34377	1.24681	3.48391
COIL	22851	4.05718	1.16568	3.48053
HSPH1	25355	4.88056	1.40285	3.47903
SCML1	17514	2.6088	0.75023	3.47733
DNAJC25	23000	3.00921	0.86544	3.47709
WDR43	53548	7.89667	2.27349	3.47337
C18orf8	28283	2.33987	0.67483	3.46735
RPL27A	7425	22.8216	6.58596	3.46519
CYP1B1	8578	10.7036	3.09082	3.46303
KRR1	14000	7.08828	2.05055	3.45677
FAM134A	7259	3.69069	1.06883	3.45302
MBIP	22119	4.62596	1.33995	3.45234
RPL23A	4375	15.903	4.61121	3.44877
DDX20	12010	2.85665	0.828689	3.44719
GLTP	29546	2.71593	0.788457	3.44461
VAT1	7838	4.45019	1.29268	3.44261
CSNK1D	31058	4.078	1.18547	3.43999
DDX21	28388	4.00594	1.16489	3.4389
SRRT	13585	1.84591	0.537348	3.43522
SNRPC	16764	3.31	0.963676	3.43476
SYDE2	43373	2.01247	0.585926	3.43468
TAX1BP3	5787	7.36819	2.15308	3.42216
YWHAG	32235	7.71363	2.25404	3.42214
PCF11	28699	9.23498	2.69923	3.42134
MLF2	5479	4.69569	1.37441	3.41651
NARS	21284	4.6082	1.35263	3.40684
FAM198B	48471	4.25706	1.25007	3.40546
TMPPE	6386	4.09506	1.20335	3.40305
RPL32	6638	15.137	4.4529	3.39936
FGFR1OP2	28277	6.11159	1.79792	3.39926
ADNP2	31314	3.3467	0.985964	3.39434
TMEM222	14256	2.12829	0.62743	3.39208
MAD2L1	7435	2.04683	0.603529	3.39144
MMP1	8326	6.03509	1.77954	3.39138
ATXN3	48070	1.93531	0.570924	3.38979
RPL7L1	7061	4.21784	1.24731	3.38155
SPATA18	45866	2.52102	0.746226	3.37836
RPL11	4647	18.8277	5.57648	3.37627
OAZ1	3968	12.4995	3.70856	3.37045
RPL30	3881	21.912	6.50718	3.36736
TXNL1	35868	9.81808	2.91701	3.3658
GXYLT1	63026	2.48886	0.739547	3.36538
SERP1	4649	10.4939	3.1206	3.36278
ARFGAP2	12828	1.74015	0.517749	3.36099
ZNF195	21296	3.80711	1.13331	3.35928
RPL19	4445	18.45	5.49657	3.35664
CCNK	30114	6.21607	1.85208	3.35626
FOSL1	8306	11.5778	3.44962	3.35625
CIRH1A	36439	2.17696	0.649161	3.3535
YAE1D1	6478	4.34026	1.29437	3.35318
GOLT1B	16639	8.36432	2.49445	3.35317
RPS3	6172	12.313	3.67251	3.35275
DPF2	19227	2.33301	0.696057	3.35175
ZNF211	9613	1.90528	0.568494	3.35145
MKI67IP	9983	6.65697	1.9876	3.34925
SEC61B	8332	8.63338	2.5781	3.34874
PSMD2	9819	6.12361	1.82873	3.34856
FAM26E	6902	3.6383	1.08654	3.34852
RPP38	7075	1.89677	0.566635	3.34743
TXNL4A	15666	3.23898	0.967806	3.34672
OXA1L	5268	8.31109	2.48366	3.34631
TFPI2	4321	6.36516	1.90261	3.34549
TSN	12308	4.28283	1.28072	3.34408
PPP2CB	27227	9.23645	2.76384	3.34189
DCAF13	28739	3.92403	1.17495	3.33974
CLN8	22867	1.81173	0.542519	3.33948
HSP90AB1	6766	14.1322	4.23506	3.33695
PAK1IP1	14783	2.16502	0.648958	3.33615
UFM1	13202	13.9437	4.1832	3.33326
TCEB1	27150	6.90601	2.07382	3.33009
PRPF38B	9491	10.8372	3.25594	3.32844
SEH1L	39554	2.31524	0.696269	3.32521
DSEL	10149	14.7377	4.43467	3.32329
TRIP6	6127	3.42687	1.03173	3.32148
SAV1	34664	4.52116	1.36192	3.3197
RPL23	3733	22.5416	6.7944	3.31767
C7orf23	23554	2.98575	0.900125	3.31704
ZFYVE27	23787	2.23319	0.674979	3.30853
UROD	3537	2.29423	0.693592	3.30775
YARS2	9410	2.84601	0.860539	3.30724
DPM1	23656	5.60111	1.69384	3.30675
CERS5	37517	2.5502	0.771368	3.30607
RPL14	5059	11.9482	3.61525	3.30494
FLNC	28846	2.52926	0.7654	3.30449
LYRM2	6532	2.79195	0.846035	3.30004
LYSMD3	13957	6.35654	1.92919	3.29493
ZMAT2	6208	4.24712	1.28913	3.29456
ATG12	13655	9.32604	2.83473	3.28992
CD164	16046	14.9188	4.53803	3.28751
KLHL24	48894	2.1485	0.653572	3.28732
GLRX2	9650	3.69823	1.12531	3.28641
PLEKHM2	50438	2.48904	0.758446	3.28176
NOC3L	29695	3.47798	1.06102	3.27796
SPTY2D1	28073	4.90162	1.49774	3.27268
SLC25A17	49754	1.7284	0.528309	3.27157
RPL38	6225	10.2538	3.13445	3.27132
C19orf43	4076	2.80428	0.858205	3.26761
ATP5G1	3085	1.8156	0.556003	3.26545
C14orf132	54474	1.89695	0.581061	3.26463
MAX	96336	1.7795	0.545121	3.26441
AKIRIN1	14822	10.1807	3.11913	3.26396
PSMA2	15344	5.35244	1.64012	3.26344
LRRC40	60877	2.67545	0.82135	3.25738
EIF4H	22724	12.6023	3.87129	3.25532
PPME1	83381	8.23622	2.53315	3.25137
TFRC	32878	2.27082	0.698845	3.24939
SPTSSA	29325	2.51487	0.774701	3.24625
CCT4	20530	5.54806	1.70961	3.24522
TOR1AIP1	37792	4.06612	1.25341	3.24405
YIPF3	5164	2.91784	0.89992	3.24233
ZRANB2	17999	17.6806	5.45591	3.24063
NIP7	3599	4.30706	1.33004	3.23829
EIF3I	9235	2.93973	0.909241	3.23317
PPP1CC	23171	7.38853	2.28655	3.2313
TMF1	32507	6.3947	1.98102	3.22798
PRDX5	3736	2.29105	0.710033	3.22668
EDA2R	43659	4.82106	1.49441	3.22606
VPS35	29556	2.56352	0.794718	3.2257
PSMD3	17153	2.96548	0.920914	3.22015
NME2	6310	7.14966	2.22111	3.21896
RBM24	12291	2.84042	0.882766	3.21764
PHF6	55481	1.91198	0.594241	3.21752
RAD1	10415	6.00045	1.86494	3.2175
ARL5B	18628	5.0242	1.56184	3.21685
ATMIN	11494	2.56157	0.796481	3.21611
MTO1	39726	2.20717	0.687113	3.21224
NDUFB2	9966	2.43452	0.758417	3.21
DDX3X	16874	37.9056	11.809	3.20989
NET1	45909	5.33096	1.66089	3.2097
LAMTOR1	6096	4.70585	1.46659	3.2087
WBP4	22443	4.34891	1.35665	3.20562
DNAJC2	32400	2.7896	0.870806	3.20347
IMPA1	29439	2.95944	0.924791	3.20012
DIABLO	19860	1.95652	0.611587	3.19909
HNRNPL	15952	3.8429	1.20143	3.1986
C18orf32	6097	4.30533	1.34601	3.19859
COX5A	17879	1.72176	0.538641	3.19649
TPD52L2	26318	2.33157	0.729824	3.1947
FAM210A	63246	1.83091	0.573305	3.19361
CRKL	36324	2.68926	0.842298	3.19277
C19orf10	12859	1.60307	0.502541	3.18993
CCDC117	16622	3.5478	1.11352	3.18611
ZC3HAV1	66200	2.66063	0.835472	3.18458
CTSL1	5411	4.86305	1.53012	3.17821
SNRNP27	11294	4.53491	1.42763	3.17653
SPHK1	3252	2.06798	0.651057	3.17634
UBA52	5657	6.81896	2.14825	3.17419
TOR1AIP2	37840	5.81529	1.83209	3.17413
STIP1	18434	2.07733	0.654591	3.17348
MED21	7200	4.15739	1.31044	3.17251
ASB6	7566	1.78925	0.564133	3.17168
CNOT8	18155	4.08359	1.28755	3.1716
FBXO28	47959	3.34946	1.05661	3.17001
TOMM20	19599	7.84889	2.47903	3.16611
PANK3	23987	6.31771	1.99649	3.16441
NUP35	37326	1.65634	0.523659	3.16301
CCT2	16150	6.65226	2.10318	3.16295
RPL37	3958	27.3021	8.63272	3.16263
SNX2	55053	6.1133	1.93459	3.16
CCNYL1	44633	2.10931	0.667856	3.15833
ARL8B	58672	7.49714	2.3738	3.15829
RPL24	5630	12.9547	4.10298	3.15739
RBM15	7359	7.90073	2.50285	3.15669
EIF6	5870	3.80213	1.20491	3.15553
CTSA	7868	3.60502	1.14307	3.15381
PPRC1	17304	2.60273	0.825278	3.15376
NPM1	23181	18.4138	5.84682	3.14937
C19orf53	4330	3.16081	1.00416	3.14772
SMAD5	49887	8.41207	2.6742	3.14564
UQCRFS1	5970	6.56203	2.08804	3.14267
GTPBP4	29360	4.11052	1.30854	3.1413
KLF5	18535	8.73529	2.78086	3.14122
HNRNPAB	6677	3.30012	1.05124	3.13926
RBBP5	35881	2.92129	0.930818	3.13841
SLC25A28	9947	3.42443	1.09279	3.13366
BUB3	11127	9.38542	2.99766	3.13092
TMEM159	22026	2.34939	0.750833	3.12904
USP36	44005	1.98923	0.63591	3.12816
GNS	46005	2.74415	0.877476	3.12732
PNRC1	4451	3.65335	1.1686	3.12626
STAM	72698	8.90683	2.84941	3.12585
SKP1	20643	9.85148	3.15222	3.12525
ZNF669	4411	3.13509	1.00381	3.12319
C17orf48	13949	4.49986	1.44124	3.12221
MED4	19149	5.16093	1.65397	3.12033
NUTF2	24401	2.0224	0.648186	3.12009
CHMP7	18363	2.38106	0.763251	3.11963
ILF3	38159	3.92752	1.26017	3.11666
EIF4A1	6301	13.3701	4.29126	3.11566
TAF9	18288	4.89588	1.57156	3.1153
SRSF5	4894	20.7098	6.65528	3.11178
PTMA	5016	5.16262	1.65978	3.11042
SNRPF	7530	3.87098	1.24491	3.10945
HPS1	30750	2.5118	0.808256	3.10768
IDH3A	21166	1.72589	0.555457	3.10715
EIF3B	25904	2.52538	0.813846	3.10302
FGFR1OP	41251	1.61515	0.52091	3.10063
TRIM5	21915	2.32477	0.749928	3.09999
ITGB1BP1	17829	2.38867	0.770557	3.09993
HDAC3	15981	1.95643	0.631607	3.09754
HSPA4	53048	5.18336	1.67579	3.09308
WDR75	34106	3.54699	1.14718	3.09192
ACTR6	23628	1.69629	0.549526	3.08682
ST13	32087	4.67915	1.5165	3.08549
TMEM184B	53743	2.31928	0.751685	3.08544
RPL22L1	5381	6.29402	2.04224	3.08192
RNF14	23455	3.84423	1.24797	3.08039
GAR1	9228	2.01455	0.654891	3.07616
ATP5B	7894	6.46741	2.10298	3.07535
TMX1	17487	5.36576	1.74506	3.07483
SSU72	33210	2.17141	0.706273	3.07446
RPL6	4450	22.0666	7.18209	3.07245
ERP29	9873	2.0937	0.682813	3.06629
NDUFS6	14672	1.91324	0.623961	3.06628
NOL7	5569	5.55215	1.81131	3.06527
TMEM41A	9457	2.0875	0.681213	3.06439
RPL12	3759	19.3215	6.31192	3.06111
ALDH3A2	28845	1.66497	0.544148	3.05977
ZNFX1	32318	4.45459	1.45647	3.05848
PPPDE1	55983	2.62056	0.857183	3.05718
RBM4	29771	7.76309	2.5395	3.05694
LOC100130557	3182	3.46831	1.13633	3.0522
UBE2D3	72900	13.1094	4.29526	3.05206
CDC37L1	27029	3.60451	1.18149	3.05082
UQCR11	8330	1.90517	0.624835	3.04908
BRK1	11542	4.16479	1.36651	3.04776
FAM171B	69724	1.64741	0.540933	3.0455
FOSL2	21738	13.5629	4.46475	3.03777
SDPR	12975	3.47419	1.14367	3.03776
HAUS3	13765	3.43861	1.13244	3.03646
FLRT2	97783	8.4414	2.78407	3.03204
RPL31	17465	32.5032	10.7212	3.03168
PAIP2	27891	3.86979	1.2778	3.02848
GATC	17316	2.39596	0.791304	3.02786
CDKN1A	10880	47.5615	15.7143	3.02664
PNPLA8	54568	2.70338	0.893743	3.02478
CNRIP1	35881	1.7417	0.575876	3.02444
ZCCHC8	29398	2.72628	0.901657	3.02363
TMEM111	22887	1.75233	0.579585	3.02342
SNRNP70	23406	3.09376	1.02341	3.02299
SRSF8	4333	2.93583	0.971243	3.02276
ELP2	44852	3.93875	1.30316	3.02246
GNL2	29174	3.62039	1.19796	3.02213
ZNF317	23036	4.47472	1.48088	3.02166
C14orf135	42904	9.04437	2.99511	3.01971
QSOX1	43202	1.74033	0.576429	3.01916
SLC36A1	44778	2.92157	0.967794	3.01879
CCDC82	37155	3.2726	1.08416	3.01856
HDAC2	35040	5.10739	1.69225	3.01811
UTP11L	12114	5.52377	1.8305	3.01763
ATP5L	8459	5.63515	1.86796	3.01674
RAD21	28933	8.33191	2.76228	3.01632
GHITM	14127	7.32387	2.42838	3.01595
SLC25A3	8376	20.6549	6.85433	3.01341
BRAP	43841	1.86148	0.617738	3.01338
C1orf51	4273	2.81669	0.934793	3.01317
SET	12742	5.06896	1.68233	3.01306
PPID	14274	2.54432	0.84488	3.01146
RBBP6	33276	11.4255	3.79458	3.01101
SARS	24290	8.51319	2.82874	3.00953
CDC37	12463	1.60589	0.533827	3.00826
ELOVL4	32787	2.28684	0.7604	3.00742
MBD1	14893	1.66329	0.553072	3.00737
RPL27	4526	13.3929	4.45557	3.00588
VPS4B	33328	5.09944	1.69718	3.00465
FAM32A	6623	1.62845	0.542066	3.00415
PEA15	10038	12.8115	4.26671	3.00266
MRPL47	16180	4.76443	1.58705	3.00207
CHMP3	60068	2.30887	0.769146	3.00186
KIAA1191	15744	3.37927	1.12724	2.99783
ZBTB11	27706	2.31093	0.770992	2.99735
CRYBB2P1	13592	4.68826	1.56414	2.99734
WDR36	38331	3.28532	1.09632	2.99668
NDUFB1	5686	2.93374	0.979603	2.99483
RNPS1	15314	3.62861	1.21254	2.99257
C2orf61	68388	1.59281	0.532487	2.99127
PSMD6	12890	9.77418	3.26789	2.99098
PSMD8	9275	1.55569	0.520398	2.98942
DCTN1	30934	1.96721	0.658473	2.98753
LUC7L3	33147	8.54578	2.86261	2.98531
S100A11	4530	24.7002	8.27909	2.98344
PSMA7	6684	3.57467	1.19819	2.98339
MLEC	14719	3.10825	1.04339	2.97899
G3BP1	33440	9.78048	3.28491	2.9774
GCFC1	37960	3.12354	1.05137	2.97092
ATP5E	3690	16.7224	5.63081	2.9698
EIF3D	18381	6.6044	2.22504	2.96822
MTCH1	18033	3.49902	1.17981	2.96575
U2AF1	14623	10.281	3.46715	2.96526
RPS14	5528	11.3238	3.82336	2.96174
THUMPD1	8211	5.23393	1.76817	2.96008
GBA2	12363	1.52092	0.514637	2.95533
HNRNPF	23632	7.11909	2.40946	2.95464
ATG16L1	44104	2.1963	0.743958	2.95218
LMO4	20457	4.48636	1.5209	2.94981
POLE4	11085	2.64671	0.897286	2.94968
RBBP4	35064	4.63066	1.56993	2.9496
SRRD	8055	1.91579	0.649643	2.94899
ZNF551	7813	1.84346	0.625435	2.94748
TRMT5	9616	1.86292	0.632096	2.94721
ABL2	130358	7.75053	2.63298	2.94363
CCNC	26428	4.92768	1.6753	2.94137
NAA60	43296	1.48668	0.505811	2.9392
ALAS1	16228	2.27186	0.773072	2.93874
EHD1	25984	3.08203	1.04929	2.93725
RPS6	3982	31.5048	10.7263	2.93715
UBE2G2	33257	3.03278	1.03327	2.93513
SLIRP	9517	3.32333	1.1323	2.93503
B2M	6673	32.9673	11.2362	2.93403
ASNSD1	9433	4.74499	1.61742	2.93368
PIGW	3748	4.30148	1.4672	2.93176
IARS	83414	5.23305	1.7852	2.93135
CDC42SE1	8679	5.71965	1.95186	2.93036
NAMPT	36907	4.68528	1.59962	2.929
TOMM5	4225	6.50756	2.22182	2.92893
UBN1	34452	2.10567	0.718931	2.92889
SMCR7L	15854	1.67995	0.573667	2.92844
CCT7	18787	3.28876	1.12319	2.92805
DAGLB	38897	2.47498	0.845618	2.92683
FXC1	3235	7.92767	2.70897	2.92645
SUGT1	35603	4.03297	1.37867	2.92526
SDHB	35441	2.07065	0.708523	2.92249
BCL2L1	58396	9.63033	3.29626	2.92159
C4orf3	8027	2.93461	1.00465	2.92103
ZNF383	17209	1.8608	0.637131	2.92059
TRAPPC4	5145	1.64658	0.564078	2.91906
RAE1	27375	3.20143	1.09676	2.91899
RPS7	5657	13.5582	4.653	2.91386
NAB1	43645	2.2308	0.766175	2.91161
SLU7	17521	2.73247	0.938984	2.91003
U2AF2	20667	2.52055	0.866536	2.90877
LRRC58	24611	4.55735	1.56711	2.90812
STX5	25232	2.24308	0.771493	2.90745
SLC36A4	50246	2.51738	0.866138	2.90644
LAMP2	43202	3.38375	1.16427	2.90633
CYB5R1	5404	1.53508	0.528705	2.90347
CCNG2	12857	3.62136	1.24748	2.90294
MRPS18C	5812	5.06763	1.74667	2.90131
YTHDF3	44226	9.0483	3.11936	2.90069
PUS3	9737	1.56944	0.541243	2.8997
ELK1	15084	1.56737	0.540805	2.89822
C8orf33	3593	3.31324	1.14352	2.8974
TBC1D20	27064	4.46229	1.54095	2.8958
HBXIP	6670	3.98152	1.37529	2.89504
MGST1	17269	4.26797	1.47462	2.89428
ZBTB5	27308	3.7613	1.30005	2.8932
LINC00085	11851	2.12034	0.733035	2.89255
FAM40A	20023	2.23155	0.771483	2.89255
PNN	8036	7.57964	2.62047	2.89247
LSG1	31690	1.94551	0.672805	2.89164
TMEM85	5108	3.21229	1.11095	2.89148
SNX5	27247	8.99557	3.11226	2.89037
PCNP	20240	7.03942	2.43697	2.8886
PABPC4	16037	4.98667	1.72784	2.88607
NDUFA13	11995	2.34567	0.813098	2.88486
SEC22B	20516	13.6288	4.7253	2.88422
PITHD1	9847	2.64122	0.916417	2.88212
CALR	5891	13.4527	4.6764	2.87672
SNIP1	17762	3.76045	1.30982	2.87097
EAF1	15057	3.84359	1.33918	2.87011
TTC32	5231	4.63891	1.61665	2.86946
FEM1A	3844	2.21018	0.770408	2.86884
MIS12	3884	2.31597	0.807604	2.8677
METTL8	117400	1.55272	0.54211	2.86422
MGAT1	19597	3.52948	1.23352	2.86131
RPL28	6152	9.92162	3.46898	2.8601
KDSR	39536	4.43435	1.55074	2.85951
SSR4	4338	1.95559	0.683914	2.85941
ARMCX3	4712	3.32816	1.16394	2.85939
TMED3	11699	2.95433	1.03333	2.85904
ZNF498	15460	1.64387	0.575386	2.85699
MRPL39	21834	2.95594	1.03647	2.85193
FAM133B	29635	12.5248	4.39281	2.8512
FBXO30	16650	9.21301	3.23179	2.85075
ZNF207	20312	15.0014	5.26283	2.85044
CD63	3681	28.8879	10.1365	2.84989
RCC2	33000	1.94813	0.684174	2.84742
TMBIM1	18364	2.41182	0.847152	2.84697
CACYBP	12593	2.4575	0.865495	2.83942
PKM2	32358	17.7343	6.24576	2.83941
SRP14	3499	12.5927	4.43596	2.83878
TUFM	3998	1.61436	0.568713	2.83862
SRPR	6064	4.20292	1.48186	2.83625
HNRPDL	7662	20.9579	7.39102	2.83559
LOC100505876	8252	3.92179	1.38368	2.83432
RNF185	46868	3.7467	1.32217	2.83375
ABT1	3107	2.03552	0.719587	2.82873
HSPA13	12073	2.69442	0.953192	2.82673
ZCCHC9	11564	3.34392	1.18314	2.82631
DUSP7	7525	1.89882	0.672309	2.82433
TFIP11	20544	1.68831	0.598039	2.82308
PIGT	10178	2.10819	0.746803	2.82295
RPS23	5097	13.5532	4.80527	2.82049
EIF3K	17874	1.56958	0.556817	2.81884
NAA50	29814	9.92349	3.52491	2.81525
SRSF11	46337	10.7093	3.80427	2.81507
NUFIP1	50230	1.66744	0.592434	2.81456
ZNF20	9055	1.47137	0.522834	2.81422
NSFL1C	25531	3.83277	1.36243	2.81319
SRSF3	10155	44.2862	15.7473	2.8123
HBEGF	13761	1.68736	0.600046	2.81205
ZFYVE26	70070	1.63765	0.582666	2.81062
RAB32	11259	10.384	3.6958	2.80968
IMPDH2	5114	2.01489	0.717614	2.80776
BRD2	12846	9.10517	3.24612	2.80494
PSMD7	9514	6.77566	2.41584	2.80468
HCCS	11799	1.73756	0.620311	2.80111
PPP2CA	29803	8.18958	2.92518	2.79968
NR1D1	7937	2.61615	0.934804	2.79861
EEF2	9408	8.72943	3.12073	2.79724
H3F3A	9296	6.49792	2.32308	2.79711
RPS8	3167	17.806	6.36867	2.79587
SNRPD2	4732	2.27417	0.813479	2.79561
RNPC3	29282	4.50449	1.61215	2.79409
GPATCH4	7180	1.49005	0.533508	2.79293
RBM34	30074	3.04548	1.09227	2.78821
NECAP2	19418	1.78414	0.639908	2.78812
C12orf23	18270	17.0244	6.1086	2.78696
SELRC1	12025	1.45848	0.523361	2.78676
ZNF721	59664	1.93161	0.693194	2.78654
F2RL2	7934	6.31431	2.2661	2.78642
COX7A2	6254	6.69959	2.4045	2.78627
CCT5	16220	4.94848	1.77647	2.78557
POLR3D	6062	3.00105	1.07848	2.78267
RMND1	47328	1.81714	0.653623	2.7801
RPL7A	3212	25.9665	9.34101	2.77984
SMNDC1	11910	10.0054	3.60145	2.77816
NUPL1	40896	5.00281	1.80106	2.7777
PABPC1	19172	22.2641	8.01576	2.77754
COX19	10750	2.0299	0.731007	2.77685
C22orf29	8711	1.92735	0.694222	2.77627
BTF3	7199	12.4963	4.50253	2.7754
BSG	12169	1.74171	0.627706	2.77472
RPL5	9888	20.5474	7.40556	2.77459
SC5DL	20732	3.38703	1.22083	2.77437
DNAJC21	29372	2.74248	0.988681	2.77388
ZNF84	26008	1.80508	0.650948	2.773
DDX39B	12257	6.98312	2.51974	2.77137
TIGD6	8045	1.96486	0.709045	2.77114
ZNF776	11364	3.20878	1.15837	2.77008
ACAD9	33625	1.48238	0.535179	2.76988
UQCRB	8559	6.18972	2.23471	2.76981
DDX27	24783	1.42432	0.514258	2.76966
RRAGB	41098	1.58062	0.570745	2.7694
ALKBH5	26401	1.97122	0.712097	2.76819
HBP1	33569	4.10951	1.48552	2.76638
GNAI1	84586	5.15737	1.86455	2.76601
SAP30BP	40741	2.33275	0.843882	2.76431
C11orf51	3190	1.90056	0.687759	2.76341
RNASEH1	13250	2.65783	0.963381	2.75886
ABHD4	14119	2.38893	0.865918	2.75884
ZMAT3	54646	8.72085	3.1622	2.75784
RAB21	32493	7.76091	2.81435	2.75762
SUPT16H	32795	3.15504	1.14449	2.75672
GLRX	9025	2.81505	1.02186	2.75483
TMEM214	8792	1.98105	0.719127	2.7548
REXO2	10893	6.42506	2.33353	2.75337
ATP6V0E1	51138	4.86688	1.76804	2.7527
FKBP14	13385	3.27348	1.18947	2.75205
VPS37B	30838	2.47874	0.900921	2.75134
GEN1	31456	1.55542	0.565582	2.75012
SBDS	7899	4.26896	1.55288	2.74906
ZNF408	5150	1.78836	0.650633	2.74865
SLC12A4	25221	2.2465	0.817417	2.74829
ZNF586	10965	3.07672	1.11958	2.7481
UCHL1	11549	2.17214	0.790596	2.74747
RALA	84572	10.2407	3.72802	2.74695
NOA1	14311	1.59636	0.581166	2.74682
CHMP2A	3554	1.72569	0.628542	2.74554
TAF8	30394	1.51672	0.552533	2.74503
YRDC	5252	3.0222	1.1013	2.74421
KCNQ1OT1	59461	1.61015	0.587002	2.74301
PNISR	25367	7.50901	2.73769	2.74283
SDC4	23136	8.02999	2.92829	2.74221
CHORDC1	22936	6.14099	2.24006	2.74144
CTPS	33229	3.58506	1.30826	2.74033
KIAA0907	21353	6.32584	2.30888	2.73979
C22orf32	4594	1.98983	0.726455	2.7391
MRPL50	8671	2.75888	1.00749	2.73837
UCHL3	56142	3.50692	1.2807	2.73828
MTHFD2	16735	5.53098	2.02111	2.73661
CREBZF	7575	11.8011	4.31331	2.73597
H2AFV	21238	2.5188	0.922178	2.73136
LOC645638	4902	11.3801	4.16725	2.73084
MMADHC	18184	14.3458	5.25557	2.72964
POMP	19953	9.6908	3.55257	2.72783
APH1A	3811	1.89822	0.69606	2.72709
PAICS	25620	2.37332	0.870415	2.72665
FBXO5	13083	4.07144	1.49389	2.72539
COX7A2L	10712	3.65269	1.3407	2.72446
UQCR10	3045	4.06782	1.49405	2.72268
GNB2	5430	1.46729	0.539947	2.71747
TRAPPC6B	22620	1.62311	0.597414	2.71689
MAD2L1BP	11410	1.80902	0.665999	2.71625
FAM118B	51261	1.4565	0.536222	2.71623
CDK2AP1	11148	2.51088	0.924763	2.71516
BRF2	6034	1.84341	0.679458	2.71306
GDNF	27004	12.4043	4.57586	2.71081
PEBP1	9521	3.76272	1.38828	2.71035
RPS4X	4689	16.1381	5.95615	2.70949
C12orf62	8335	2.18337	0.806322	2.70781
FBXW7	213763	3.52001	1.30011	2.70747
RNF149	33116	4.02839	1.48848	2.70638
BZW1	12301	13.6418	5.042	2.70563
VBP1	23398	4.17814	1.54507	2.70418
NGDN	8505	2.69694	0.997475	2.70377
ATXN7L3B	3682	6.8617	2.53927	2.70223
ALDOA	17331	11.23	4.15606	2.70208
RBM22	10318	4.17681	1.54821	2.69783
SF3A1	24937	1.93246	0.716635	2.69657
TMX2	28451	1.977	0.733277	2.69612
ZDHHC5	33186	3.11431	1.15552	2.69516
PMPCB	17261	5.30767	1.96974	2.6946
TPI1	3527	5.05742	1.87744	2.69379
ZNF256	6877	1.56958	0.58295	2.69248
NFE2L2	34827	12.3208	4.57632	2.69229
CCDC90A	28012	2.28635	0.849435	2.69161
MAGOH	11719	3.00149	1.11519	2.69146
PSMB5	9370	2.53078	0.94031	2.69143
BIN3	48715	2.14898	0.798659	2.69074
LEO1	33737	2.06052	0.766183	2.68933
PHF5A	8988	2.86416	1.06558	2.68789
MRPL27	5335	3.93103	1.46276	2.68741
EIF4A2	6325	60.3079	22.4605	2.68506
ARIH2	66691	2.29554	0.855046	2.6847
SRRM1	30179	7.51645	2.80014	2.68431
TMEM64	23911	3.34301	1.24543	2.68422
ZNF193	8236	2.61188	0.973285	2.68357
EIF2S2	23971	7.08069	2.63917	2.68292
PSMA4	8817	4.93382	1.83909	2.68275
ATG13	58743	2.03236	0.757811	2.68188
AHCYL1	38978	4.6624	1.74151	2.67722
CCDC71	3818	1.76215	0.658216	2.67716
DR1	16671	11.7181	4.37733	2.677
ARL4A	4107	6.30701	2.35729	2.67553
NCOA5	28955	5.50944	2.05959	2.67502
SPATA5L1	19098	1.60066	0.598413	2.67484
AHSA1	11443	1.6083	0.60133	2.67457
FBXL3	21943	6.74954	2.52407	2.67407
NKIRAS1	24966	1.84123	0.688563	2.67402
ZNF614	15104	1.83253	0.685345	2.67388
C2orf56	17530	1.43084	0.535143	2.67375
TARDBP	12871	8.66927	3.2433	2.67298
RER1	13672	1.96362	0.735246	2.6707
SLC35E1	22546	1.62603	0.609174	2.66924
GRINA	3358	2.13971	0.801839	2.6685
ZNF259	9464	2.49088	0.933605	2.66802
UHMK1	32456	5.01153	1.87939	2.66657
PRKAB1	13669	2.62952	0.988821	2.65925
CCNT1	28541	3.58367	1.34828	2.65796
PDP2	10620	1.98664	0.747468	2.65783
FBXO33	36128	2.57275	0.968874	2.6554
UPP1	19976	3.26903	1.23109	2.65539
CGRRF1	28748	2.38989	0.90123	2.65181
MANF	4137	1.94206	0.732811	2.65015
MYL12B	16172	17.3357	6.54436	2.64895
TTPAL	18698	1.94567	0.734745	2.64809
SNHG6	3613	13.7897	5.21062	2.64646
ZNF37A	29015	1.72612	0.652345	2.64602
SCD	17817	3.72845	1.40909	2.646
RPL36A	5265	7.29588	2.75783	2.64551
CST3	4281	2.67396	1.01099	2.64489
CCDC47	28479	4.37941	1.65651	2.64376
NCEH1	80574	3.19395	1.20823	2.6435
ADIPOR1	17740	3.07034	1.16189	2.64254
C8orf76	21443	3.19319	1.21084	2.63717
EIF1AD	5622	2.5067	0.950775	2.63648
NDUFC2	11873	4.1456	1.57403	2.63375
PYGO2	4757	1.80493	0.685356	2.63357
WTAP	29200	7.92772	3.01221	2.63186
CBR1	3178	4.03997	1.5352	2.63156
NFYA	29440	3.19461	1.21417	2.63111
CASP3	21780	3.91525	1.48807	2.63109
SEC62	31582	6.08195	2.31265	2.62986
RIC8A	6581	1.62372	0.617504	2.62949
PPIB	7341	9.11884	3.46926	2.62847
C18orf21	6663	5.144	1.95768	2.6276
CHUK	41221	2.29226	0.872391	2.62756
RABIF	10976	2.17596	0.828269	2.62712
C15orf17	7135	2.06049	0.784533	2.62639
CCNH	18772	12.1458	4.62517	2.62602
LINC00338	6344	4.00141	1.52393	2.62572
SERTAD2	22292	12.5602	4.78489	2.62497
DDOST	9778	3.45763	1.3177	2.62399
SUPT7L	12771	3.22789	1.23065	2.62291
MED31	8322	5.87668	2.24327	2.61969
VASN	11681	1.90067	0.725775	2.61881
MAZ	4650	1.36542	0.521439	2.61856
IST1	33461	6.60715	2.52385	2.61789
GABARAPL2	11531	3.51493	1.34293	2.61736
MFGE8	14750	3.00769	1.14937	2.61682
SIGMAR1	3050	2.5651	0.980902	2.61504
PTBP1	14936	2.26965	0.868483	2.61335
CS	28693	2.03848	0.780483	2.61182
NUPL2	19185	2.49002	0.953386	2.61176
TNFAIP1	11488	2.25166	0.862671	2.6101
NRAS	12431	7.83576	3.00234	2.60988
CCT8	17363	4.90182	1.87968	2.60779
TMEM59	21763	3.79853	1.45688	2.6073
GOSR2	18248	5.95576	2.28495	2.60652
POLDIP3	31236	2.12932	0.817313	2.60527
MED10	6601	4.99545	1.91866	2.60361
PSMD12	26103	6.01795	2.31243	2.60244
ORMDL2	3154	1.43696	0.552231	2.6021
PRKRIR	30877	2.19163	0.842667	2.60083
TPMT	26830	1.30674	0.502528	2.60033
EIF3F	8853	6.06468	2.33228	2.60032
SNX1	48351	2.36656	0.910397	2.59948
PFDN5	4000	5.90206	2.27143	2.59839
RAB7A	88663	6.96248	2.67958	2.59835
TIMM22	5034	1.85552	0.714161	2.59818
DDX24	30291	4.01405	1.54515	2.59784
ADSL	20072	2.11365	0.813818	2.5972
CREB3	4689	2.53921	0.978322	2.59547
SLC25A16	45191	1.64948	0.635542	2.59539
ZNF134	7807	1.85843	0.716364	2.59425
BRMS1L	45573	1.31576	0.507236	2.59398
RHBDD2	9928	1.76579	0.681039	2.59279
IRF2BPL	4149	2.14125	0.826835	2.58969
C2orf49	7972	6.32851	2.44448	2.5889
ENOPH1	30519	1.80815	0.698746	2.58771
PHB	10823	2.58778	1.00048	2.58654
NDUFAF4	8581	1.72974	0.669405	2.584
VEGFB	4681	1.34309	0.519823	2.58374
SPG21	26889	1.92911	0.746931	2.58272
ZNF844	13081	1.45559	0.56415	2.58015
PPA1	30605	2.14674	0.83236	2.5791
CA5BP1	28436	1.65159	0.64054	2.57843
AUP1	3200	2.36214	0.916223	2.57813
MRPL22	28339	2.53806	0.984563	2.57785
GART	38961	1.3323	0.517051	2.57673
CTR9	28480	2.30493	0.894694	2.57622
NDUFA6	5359	2.46306	0.956353	2.57547
EIF2B5	10290	1.39177	0.540783	2.57362
PSMA6	25109	3.67589	1.42839	2.57345
BASP1	59194	6.7175	2.61155	2.57223
NOP58	37870	3.26455	1.26918	2.57217
SLC35B2	3446	1.961	0.762558	2.57161
ADIPOR2	97599	2.45423	0.954514	2.57118
DIS3	26805	6.45521	2.51088	2.5709
SUCLA2	58672	2.83773	1.10455	2.56913
ARMCX5-GPRASP2	5948	1.50888	0.5879	2.56656
C2orf18	16958	1.62412	0.633013	2.5657
DSCR3	44108	3.883	1.5138	2.56507
FUS	14762	7.85521	3.06306	2.5645
ATP6V1C1	52038	3.53974	1.38095	2.56326
CYLD	59886	4.05234	1.58099	2.56317
ZNF841	31300	3.0191	1.17878	2.56121
TERF2	30411	1.64262	0.64152	2.56051
ZNF622	14267	7.24437	2.83244	2.55764
CYB5A	38725	1.65675	0.647873	2.55721
TMEM167A	24608	10.0725	3.93948	2.55681
HNRNPH1	9544	21.2795	8.32582	2.55584
SEC13	20244	4.3723	1.71131	2.55494
CCNL2	13628	2.39645	0.938123	2.55452
EEF1A1	5283	131.429	51.4531	2.55435
OPTN	38195	3.51179	1.3749	2.55421
PTCD3	35976	3.65559	1.43145	2.55377
GTF2B	38981	3.45005	1.35111	2.55349
SELT	27169	3.69384	1.44844	2.55022
CYBRD1	35778	5.27632	2.07012	2.5488
SNRPE	9541	3.4615	1.35819	2.54861
BAG4	36714	1.57312	0.617324	2.54829
THAP1	6658	1.30477	0.512255	2.54711
SAFB	45444	2.35942	0.926484	2.54664
CD276	30238	1.706	0.670243	2.54535
IFI16	45264	4.2527	1.67123	2.54465
CSF1	20384	2.93365	1.15334	2.54361
C14orf166	15193	6.59473	2.59399	2.54231
SDF2	13327	2.14426	0.8437	2.5415
RBM3	6813	9.15114	3.60081	2.54141
PDAP1	14008	2.5736	1.01338	2.53962
RABGGTB	8879	26.4502	10.4166	2.53924
RBM5	30057	6.03469	2.37757	2.53818
CSE1L	50649	1.95184	0.769016	2.5381
C15orf57	11955	1.75474	0.691398	2.53796
EIF4G1	20864	3.1636	1.24713	2.5367
KIAA1279	28263	1.80441	0.711339	2.53664
EEF1G	14388	6.01655	2.37211	2.53637
EIF4EBP2	24514	6.61911	2.61088	2.5352
EIF3G	4910	1.61636	0.637752	2.53446
EIF2S3	23863	4.82743	1.90544	2.5335
TMEM126B	7962	2.87748	1.13588	2.53326
LOC100507632	41505	2.04668	0.808239	2.53227
CEP120	78708	1.52285	0.601564	2.53148
YKT6	13316	5.19378	2.05202	2.53106
PPP2R1A	36624	3.87626	1.53149	2.53104
PDCD5	6265	3.27309	1.29332	2.53077
NACA	13116	9.30336	3.6764	2.53056
BIRC2	31436	6.58616	2.60417	2.52908
LRRC59	16321	7.26149	2.87201	2.52837
CHTOP	12325	7.72166	3.05536	2.52725
FAM208B	78903	2.88011	1.13976	2.52694
ZNF770	9956	5.78474	2.28956	2.52657
FAM105B	35060	2.96409	1.17342	2.52603
EBNA1BP2	8397	2.34635	0.928907	2.52593
ECD	33572	2.77793	1.10086	2.52342
TMEM11	16646	2.17657	0.862694	2.52299
GTF3C6	9329	1.85486	0.735457	2.52205
C1orf144	31058	3.78379	1.50055	2.5216
ARPP19	21782	7.48674	2.96931	2.52137
MIR22HG	4769	10.1249	4.01565	2.52136
SYAP1	43101	1.86438	0.739938	2.51964
WASF1	80186	1.56178	0.620075	2.5187
TOR1A	11221	1.32171	0.524764	2.51868
POLDIP2	10945	1.60607	0.637803	2.51813
PSMD9	29126	1.9329	0.767721	2.51771
RAB33B	22109	2.18717	0.868743	2.51763
TM2D3	10546	4.8671	1.93368	2.51701
RPF2	43504	1.71383	0.681321	2.51545
TMEM183	13175	6.36598	2.53212	2.51409
MRPL42	36283	2.56962	1.02463	2.50785
ILF2	8966	3.31622	1.32247	2.5076
CBLL1	17805	5.46247	2.17901	2.50686
TMED7	12972	7.67634	3.06324	2.50595
HSF2	33569	4.09968	1.63633	2.50541
ACAT2	17099	2.8629	1.14269	2.5054
PLDN	22493	3.43921	1.37278	2.50529
TUBE1	16892	3.06592	1.22424	2.50435
UXT	7366	2.34265	0.936399	2.50176
C20orf4	20407	1.91156	0.764296	2.50107
USP1	15501	1.88875	0.755263	2.50078
CMTM6	21600	3.36429	1.34535	2.50068
AKAP8L	38975	1.79742	0.719484	2.49821
ENO1	18093	8.36769	3.34973	2.49802
RASSF1	11151	1.31799	0.527646	2.49787
HPS5	43505	3.61499	1.44811	2.49635
TMEM30A	31995	8.83868	3.54173	2.49558
ZNF451	80271	5.28476	2.11859	2.49447
RINT1	35593	1.7166	0.688298	2.49398
TMEM127	15806	3.33959	1.33915	2.49381
PRPF39	31503	4.88028	1.9582	2.49223
ENSA	7500	2.53912	1.01945	2.49068
NAP1L4	47948	2.69111	1.08149	2.48834
FUCA2	17072	4.19151	1.68467	2.48803
EIF5A	5465	3.91231	1.57297	2.48721
SSB	13187	3.20232	1.28796	2.48635
NSUN2	34122	3.30162	1.32801	2.48614
RPF1	19114	3.17415	1.27721	2.48522
EZR	53684	3.55219	1.4314	2.48162
PSMA5	27456	4.11334	1.65771	2.48134
EDF1	4168	2.33877	0.942698	2.48093
PPP4C	9312	2.08972	0.842328	2.48089
PRPF3	31777	2.16514	0.872911	2.48037
RBM39	38728	19.7283	7.95414	2.48026
TSC1	53286	1.95795	0.789768	2.47915
SON	34463	9.70299	3.91428	2.47887
PGM3	29063	5.12911	2.0704	2.47735
PLEKHF2	22965	3.84413	1.55198	2.47692
YTHDF1	20757	2.05744	0.831032	2.47577
PPIL4	41608	4.49239	1.81531	2.47472
GTF2A2	19477	2.90352	1.17344	2.47437
SERF2	18994	3.79065	1.53205	2.47423
SCAMP2	28474	1.39575	0.56421	2.47381
DBF4	33313	1.34852	0.54543	2.4724
HEXB	36145	1.79745	0.72712	2.47201
PLK2	6157	83.3914	33.7463	2.47113
MRPS16	3851	4.48693	1.81669	2.46984
ISY1	33815	1.23798	0.501444	2.46883
UBA1	24329	3.41783	1.38456	2.46853
NPAT	65247	1.98568	0.804779	2.46736
IDH3B	5803	1.54204	0.625537	2.46515
IRGQ	11769	4.87317	1.97772	2.46403
BTBD10	75283	3.14136	1.27529	2.46325
EXOSC3	4760	5.95341	2.4177	2.46243
TGOLN2	10279	5.91446	2.40213	2.46217
NT5DC1	144855	1.45317	0.590484	2.46098
GNG11	4811	8.33797	3.39079	2.45901
PLRG1	15437	4.97953	2.02577	2.45809
ZNF394	7024	2.14934	0.874855	2.4568
NDUFB4	6131	5.50809	2.24335	2.4553
GSR	49907	1.49693	0.610148	2.45339
DLST	21857	4.33229	1.76678	2.45208
PTGES3	24954	4.64191	1.89393	2.45094
SUMO2	15274	5.10299	2.08277	2.4501
THUMPD2	43217	5.00865	2.04431	2.45004
SQLE	23806	3.80407	1.55331	2.44901
BAX	6939	3.04052	1.24171	2.44866
HADHA	54091	2.7246	1.11318	2.44758
ATG14	45468	1.79717	0.734292	2.44749
RBM17	28474	3.11373	1.27327	2.44546
MED19	8487	1.32156	0.540515	2.445
CTSD	11241	12.2188	4.99799	2.44474
PSMD5	26875	2.99547	1.22527	2.44474
DYNLT1	8298	3.73043	1.52637	2.44399
POFUT2	23969	1.77915	0.728102	2.44354
SLC2A3	17069	6.51135	2.66594	2.44242
RNF145	52645	5.70739	2.33717	2.44201
GSTM3	7107	1.95306	0.79982	2.44187
SART3	39175	3.27712	1.34266	2.44077
LSM12	32985	3.50224	1.43552	2.4397
SIKE1	11204	2.549	1.04496	2.43933
AP1S1	6872	1.61921	0.663952	2.43875
GUF1	22265	3.45154	1.41533	2.43868
VCP	16675	7.24227	2.97277	2.4362
FAM108B1	48781	2.97807	1.22292	2.43521
RPL15	3694	19.9126	8.17983	2.43435
MFSD1	27794	3.93749	1.61813	2.43336
EWSR1	32518	10.5084	4.3202	2.43239
GLRX3	44008	2.73557	1.12479	2.43207
BROX	20201	5.18466	2.13223	2.43157
DYNLRB1	24559	3.87284	1.59291	2.4313
EDEM1	32292	3.11404	1.28098	2.43098
NUFIP2	38313	10.9496	4.50451	2.43081
COX11	16806	2.02256	0.832195	2.43039
LOC338799	8218	1.53005	0.63027	2.42761
PPP1CA	3725	1.41598	0.583625	2.42618
CIB1	3803	1.36118	0.561166	2.42563
SGCB	17625	4.92249	2.03128	2.42334
P4HB	17511	3.49799	1.44425	2.42201
TPBG	4211	6.77701	2.79922	2.42104
HMGXB3	52538	4.1968	1.73411	2.42015
FUNDC2	30128	2.24624	0.928613	2.41892
EIF3J	25736	4.05124	1.6755	2.41793
CBR4	22727	1.57857	0.652927	2.41768
FKBP11	3589	1.79925	0.744673	2.41616
GNPDA2	24445	2.88789	1.19538	2.41588
IGFBP6	4693	2.27922	0.943488	2.41574
C5orf24	14056	4.10728	1.70241	2.41263
ARF4	26126	20.5695	8.53035	2.41133
C5orf41	82937	2.02948	0.841809	2.41086
CHPF2	6321	3.91585	1.62438	2.41067
EIF4E	52180	3.95195	1.63975	2.41009
CCNT2	40524	7.35559	3.05383	2.40864
RPL4	5541	21.1608	8.79097	2.40711
LARP4	79197	3.17251	1.31836	2.40641
TXNDC9	17374	4.92276	2.04614	2.40588
RBM12B	9494	5.91455	2.45935	2.40492
FIBP	4800	1.33897	0.556798	2.40477
MKRN2	26617	3.51987	1.46402	2.40425
RAB14	23951	10.6355	4.42432	2.40387
PPP2R1B	39538	2.39971	0.998309	2.40377
ZNF234	18753	1.46533	0.609729	2.40325
RNF138P1	5701	9.49394	3.9511	2.40286
SDAD1	41046	2.49812	1.04	2.40204
STK35	46671	1.55517	0.64744	2.40203
PPP1R8	20932	2.60372	1.08422	2.40147
PTGR1	50134	1.21613	0.506442	2.40132
FAM180A	19249	11.6672	4.86127	2.40003
MICU1	258866	2.02708	0.84464	2.39993
BCL10	11128	7.14205	2.97698	2.39909
SF3B4	4936	6.0581	2.52623	2.39808
PSME3	10355	2.6779	1.11715	2.39708
PRMT10	45747	1.29368	0.539699	2.39704
NGRN	6549	5.20918	2.17449	2.39559
CRY2	36131	1.45537	0.607773	2.39459
C1orf43	14091	3.05921	1.27771	2.39429
ADO	3724	2.67925	1.11916	2.39398
PTMS	4578	3.51174	1.46813	2.39198
KDM5C	34102	2.19933	0.919708	2.39134
TAGLN2	7382	4.37999	1.83185	2.39102
NFIL3	14818	1.87614	0.784717	2.39085
DCTN5	32382	3.54141	1.48126	2.39081
SLC39A14	66879	1.71306	0.716916	2.38948
TSPO	11714	1.1959	0.500517	2.38933
RPN1	30907	3.63347	1.52078	2.38921
HARS	17482	1.56269	0.654189	2.38874
ZNF330	13802	7.14384	2.99259	2.38718
COPS7A	7892	1.3331	0.558618	2.38643
EIF2B2	6683	2.52633	1.0593	2.38491
SNRPB2	11809	4.09781	1.71833	2.38476
OSBP	41747	2.81125	1.17939	2.38365
TES	48291	7.45748	3.1294	2.38304
TMEM33	25688	4.27051	1.79277	2.38207
C9orf78	8009	1.42318	0.597678	2.38118
IRF9	5353	1.28313	0.538901	2.38101
SSFA2	38993	9.42984	3.96095	2.3807
ERH	18182	4.54478	1.90956	2.38001
C6orf62	14314	13.2894	5.58385	2.37997
ODC1	7946	1.55245	0.652441	2.37945
LUC7L	40480	2.40938	1.01264	2.37931
CHCHD2	4922	4.27298	1.79591	2.37928
PRKAR1A	20801	8.15191	3.42639	2.37915
MRPS10	11095	3.60998	1.5175	2.3789
MED1	46990	1.52942	0.643037	2.37843
SSR1	32254	5.06241	2.12871	2.37816
TPT1	3994	44.7248	18.8148	2.37711
ZBTB6	5275	3.96875	1.66969	2.37694
IDI1	9098	3.91813	1.64852	2.37676
SDHD	8948	3.76127	1.58258	2.37667
DPY30	15873	1.6803	0.707333	2.37554
ETV3	13925	3.71042	1.56266	2.37443
NMD3	30697	5.20397	2.19208	2.37399
MRPL18	7970	1.88874	0.79575	2.37353
SUMO1	32420	2.54711	1.07428	2.37099
TMEM65	61782	1.60755	0.678251	2.37014
GNA13	47514	3.89663	1.64507	2.36867
DCTN6	27343	2.42643	1.02486	2.36757
C10orf137	44629	2.95303	1.24775	2.36668
TMEM138	7503	1.8935	0.800139	2.36646
ITGA2	105454	4.25843	1.80018	2.36556
2015-03-05	62802	2.63271	1.11376	2.3638
BET1L	4499	2.12838	0.900453	2.36368
ALG11	17258	2.89143	1.22331	2.36361
TM9SF1	6530	1.40046	0.592547	2.36346
LOC493754	24946	3.01817	1.27751	2.36254
HIF1AN	18041	1.9144	0.810444	2.36216
C22orf28	24713	1.93476	0.820071	2.35926
HAX1	3317	1.18646	0.503007	2.35873
ZNF706	8695	5.185	2.20002	2.3568
EIF2S1	26200	4.69979	1.99418	2.35675
SNRNP40	37230	1.4624	0.620543	2.35665
C10orf88	23501	2.24495	0.952619	2.35661
RPS6KB1	57344	1.73174	0.734949	2.35627
NDUFA5	16876	2.82643	1.19954	2.35626
MUDENG	21192	2.25075	0.955274	2.35613
COPS8	13406	3.78829	1.60828	2.35549
GPN1	22199	1.56561	0.664881	2.35472
PRRC2A	17105	1.60228	0.6807	2.35387
HNRNPU	14226	12.5338	5.32667	2.35303
C14orf2	9279	2.09425	0.890586	2.35154
LOC440944	8638	17.6516	7.50966	2.35052
MRPS7	4709	1.28368	0.54638	2.34943
MFN1	45529	1.91756	0.816323	2.34902
PTRF	20872	8.66145	3.68779	2.34868
TMEM43	18741	1.89604	0.807761	2.34728
MRPS11	11178	1.19355	0.508528	2.34707
RAB1B	8908	1.94926	0.830669	2.34661
WRNIP1	20314	2.64438	1.12722	2.34593
COMMD9	17158	2.58786	1.10315	2.34588
CD151	5884	3.45802	1.47452	2.34518
ABCE1	31521	3.78975	1.61633	2.34466
C4orf46	5372	1.35073	0.576122	2.34452
SFPQ	9543	18.4121	7.85371	2.34438
TMED4	3066	2.51628	1.07361	2.34376
NFYB	21183	1.85046	0.789894	2.34267
RPL17	4085	22.9476	9.79561	2.34264
SUB1	18581	8.01797	3.42322	2.34223
ZRSR2	32809	1.68505	0.719768	2.3411
DVL3	18031	2.14732	0.917339	2.34081
DBI	5619	2.86824	1.22569	2.3401
CIDECP	8584	1.60771	0.687178	2.33958
CD55	39495	7.25657	3.10368	2.33805
C20orf111	14966	7.0948	3.03525	2.33747
S100A13	15293	2.3032	0.985542	2.33699
SSR3	15045	34.3967	14.723	2.33626
RPSA	5829	8.1726	3.49866	2.33592
STAT3	75171	2.64265	1.13144	2.33565
ARPC1A	40390	2.06754	0.885392	2.33517
TMED5	30948	3.57485	1.53091	2.33511
GTF3C4	19743	2.98168	1.27693	2.33504
VAMP2	3829	2.62711	1.12513	2.33494
ZNF75A	13144	1.74306	0.746514	2.33493
EIF3L	39411	2.301	0.985741	2.33428
ZNF304	8621	1.73891	0.744959	2.33424
VPS37A	51133	4.49472	1.92647	2.33314
DDX19A	26458	1.39812	0.5993	2.33292
LIPT1	8196	2.05142	0.87939	2.33278
PPP1R10	16839	8.752	3.75319	2.33188
SFT2D1	22475	1.99151	0.854101	2.3317
NUDC	24664	1.41601	0.60731	2.33161
GLYR1	44100	1.3481	0.578459	2.3305
SMEK2	69283	3.35867	1.44136	2.33021
SLC7A5	39472	1.25269	0.537634	2.33001
PRPF18	43930	2.55631	1.09734	2.32955
LOC100505854	13495	1.37671	0.591182	2.32874
PPP1R2	29004	2.71408	1.16551	2.32866
KDELR2	23138	7.90154	3.39489	2.32748
NDUFA1	4896	3.69223	1.58664	2.32707
ATOX1	15828	2.25495	0.969193	2.32663
ACBD3	42044	5.68965	2.44562	2.32647
BRPF3	36018	1.60303	0.689058	2.32641
AHSA2	10132	3.01737	1.29744	2.32563
RPL21	5011	114.547	49.3054	2.32321
ATF1	57155	1.43333	0.617095	2.32271
FZD7	3851	8.63683	3.71944	2.32208
MANBA	129509	1.28838	0.555024	2.32131
CNOT7	17648	4.46591	1.924	2.32116
COMMD2	14030	5.2653	2.26884	2.3207
PWWP2A	43561	1.50324	0.64786	2.32032
FUBP3	58780	2.11442	0.911475	2.31978
DDX18	17699	3.27815	1.41422	2.31799
SRP68	33417	1.92477	0.831001	2.31621
ZNF121	18918	4.07989	1.76145	2.31621
ZNF436	10417	1.3133	0.567107	2.31579
PCMTD1	81596	3.22983	1.39536	2.31469
PSMD11	36541	3.72428	1.60949	2.31395
SHC1	12186	3.73085	1.61235	2.31392
EXOSC1	10103	1.20579	0.52118	2.31358
SSR2	11920	2.47277	1.06885	2.31349
DCAF16	10104	6.44158	2.78466	2.31324
CCNI	27949	6.9506	3.00474	2.31321
SEC61G	7000	9.36432	4.05272	2.31063
TRIM52	4734	1.46948	0.636184	2.30983
C11orf57	10907	2.36985	1.02615	2.30946
C6orf106	109560	2.44037	1.0568	2.30921
SSBP1	12082	4.8733	2.11039	2.30919
C20orf11	10387	1.73066	0.749797	2.30817
AEBP2	82566	3.98691	1.7278	2.30751
ZBTB43	33203	3.76037	1.63269	2.30317
LOC100128398	4313	1.23525	0.536429	2.30273
NUP54	33839	2.89588	1.25778	2.30237
NDUFV3	16396	2.30273	1.00065	2.30123
MED17	29092	4.38289	1.90497	2.30077
SNF8	14696	4.45112	1.93803	2.29672
PSMD4	12758	1.17009	0.509646	2.29589
PSMG1	8057	2.80851	1.22356	2.29536
PFDN4	11991	2.40886	1.04953	2.29518
HELQ	48527	1.45069	0.632131	2.29492
IFNGR1	21947	2.67563	1.16597	2.29477
AMMECR1L	24308	1.82202	0.795076	2.29163
HNRNPC	60343	15.06	6.57856	2.28925
ABHD5	31843	2.83238	1.23786	2.28813
CRK	34087	2.42651	1.06068	2.28769
C6orf120	4146	4.05974	1.77513	2.28701
NUDT5	28571	1.64411	0.719203	2.28602
C16orf87	29116	1.79754	0.78706	2.28387
DIDO1	60215	2.44457	1.07053	2.28351
CWF19L1	35383	1.25374	0.54919	2.28289
SNW1	43554	2.91518	1.27698	2.28287
STK38	53579	3.16514	1.3866	2.28266
NDUFB6	19659	1.40796	0.616806	2.28266
MYNN	16652	3.59789	1.57624	2.28258
TAF11	10265	2.33705	1.02397	2.28234
DERL1	29081	3.63444	1.59251	2.28221
NDUFB8	6140	1.90825	0.836456	2.28135
SCNM1	4276	2.32956	1.0215	2.28053
NAA20	16340	1.89782	0.832466	2.27976
C3orf38	8223	3.52749	1.54748	2.27951
RAB11FIP5	39637	1.94403	0.85288	2.27937
ADPGK	32419	2.65195	1.16346	2.27936
TARS	27299	5.96817	2.61842	2.2793
FASTKD5	13368	4.79093	2.10201	2.27921
ZNF271	20495	3.10102	1.36084	2.27875
FUBP1	31187	12.5759	5.5211	2.27779
C5orf43	4767	4.66613	2.05015	2.27599
DNAJC14	8677	1.53315	0.673668	2.27582
CD3EAP	4558	1.84494	0.811126	2.27454
TCP11L1	34147	1.80548	0.794006	2.27389
ZFAND2A	7313	1.35027	0.59393	2.27345
ANKRD57	4654	1.4807	0.651405	2.27309
KCTD9	30621	5.53851	2.4372	2.27249
MRPS30	6592	2.70246	1.19036	2.27029
ANXA1	18527	36.3838	16.0284	2.26996
PDHA1	17815	1.1483	0.50587	2.26995
PRDX4	18870	1.28823	0.567592	2.26964
KLF3	37340	4.50667	1.98605	2.26916
UTP23	8180	3.26397	1.43858	2.26888
TAF1A	32032	1.43099	0.630753	2.2687
ZNF326	33417	3.94258	1.73802	2.26843
SBDSP1	8027	3.14513	1.38648	2.26843
PSMC1	16073	3.06074	1.35005	2.26713
ZKSCAN5	29173	1.21671	0.536689	2.26707
XBP1	6013	10.0357	4.42772	2.26656
HUS1	16338	4.5365	2.00193	2.26606
GNPTAB	85371	2.79919	1.23543	2.26576
ZFP82	26690	1.44367	0.637433	2.26482
FAM98A	15634	4.59526	2.02949	2.26424
EXOC3	24076	1.26223	0.557525	2.26399
FOPNL	22871	2.60778	1.15193	2.26384
WBP11	16990	3.31133	1.46271	2.26383
ERCC3	36887	1.66931	0.737678	2.26293
PTS	7608	4.01762	1.77683	2.26112
PPM1A	53336	4.14028	1.83197	2.26002
SREK1	36630	6.77464	2.9979	2.2598
C14orf119	4983	3.03864	1.34488	2.25941
MATR3	57926	7.43038	3.29249	2.25677
MRPS22	13027	3.64898	1.61738	2.25611
KHDRBS1	29982	5.54088	2.45626	2.25582
TXNDC12	35244	1.368	0.606549	2.25538
LTV1	20436	3.4951	1.54983	2.25515
UBC	3396	12.4846	5.53685	2.25482
ZNF441	17079	1.74719	0.775133	2.25405
TH1L	13878	1.34611	0.597281	2.25373
GRPEL2	9170	4.14517	1.84057	2.25211
STAT2	18656	3.29071	1.46135	2.25183
EIF2B1	12754	1.52106	0.676053	2.24991
C1orf212	9455	2.69891	1.20004	2.24902
FBXL12	8789	1.36455	0.606823	2.24868
ZNF432	15397	1.2971	0.577242	2.24706
RSL24D1	15720	4.74619	2.11371	2.24543
FLJ31306	32773	8.44416	3.76154	2.24487
RARS	32847	3.52335	1.57001	2.24416
BTN2A1	18697	1.71587	0.764818	2.2435
ZNF200	13133	1.13027	0.504206	2.24168
LDOC1L	5556	1.28734	0.57437	2.24131
DAP3	49919	1.26533	0.564683	2.24078
ZNF12	18503	3.69181	1.6481	2.24004
HDGF	10342	2.37148	1.0587	2.23999
MFSD11	42690	1.25352	0.559712	2.23958
MRPL20	5418	1.44846	0.646767	2.23954
COPS3	34680	1.74649	0.779934	2.23928
UFD1L	29275	1.80833	0.807692	2.23889
KARS	19964	2.20548	0.985254	2.23849
PDCD2	9121	2.18348	0.975652	2.23797
LTBR	7376	2.26922	1.01402	2.23785
WIPI2	43652	1.50907	0.674855	2.23614
NOM1	23460	1.85364	0.829112	2.23569
VPS26A	48709	2.79464	1.25066	2.23453
GOLGA7	20419	3.35967	1.50363	2.23437
C20orf29	4784	1.87056	0.837269	2.23412
RAB5C	30069	3.08951	1.383	2.23392
ICMT	14792	1.1415	0.51103	2.23372
METTL14	25504	2.39975	1.07451	2.23334
NCOA4	25627	8.37702	3.75195	2.23271
CIAPIN1	19283	1.6438	0.736444	2.23208
RBMX	11587	4.97698	2.22986	2.23197
RPLP0	4512	20.7784	9.31199	2.23136
KPNA2	11123	2.51626	1.12788	2.23096
DHX32	44976	1.48451	0.665632	2.23023
SMPD1	4585	1.86271	0.83521	2.23023
FDPS	11919	1.42898	0.640904	2.22963
COPS2	30384	7.68829	3.44889	2.22921
ZBTB2	27428	2.25953	1.01368	2.22904
VCPIP1	36965	3.05313	1.37102	2.2269
TINF2	3030	2.38429	1.0708	2.22664
TRMT61B	20488	1.32867	0.596753	2.2265
HNRNPR	34578	8.33662	3.74465	2.22627
CFL1	3520	16.8139	7.55282	2.22618
CLDND1	7594	3.32446	1.49443	2.22457
BNIP3L	30122	2.72624	1.22599	2.2237
OTUD7B	70455	2.35065	1.05714	2.22359
SLC35B3	22494	4.6996	2.11385	2.22324
C11orf61	33906	2.26061	1.01764	2.22142
MRPL33	8025	4.96031	2.23348	2.22089
USP31	87864	1.19392	0.537921	2.21951
C14orf102	54084	1.32495	0.597052	2.21915
SF3B2	16567	2.10106	0.947469	2.21755
HNRNPH2	6008	3.51711	1.58684	2.21642
PGRMC1	8219	11.4589	5.17203	2.21555
CCDC90B	24876	2.96137	1.3373	2.21444
RRP15	52697	1.97849	0.893638	2.21397
VHL	12036	3.74419	1.69134	2.21374
POLR3C	18280	4.65828	2.10428	2.21372
RPL22	14600	4.88108	2.20624	2.2124
SMG5	33606	1.53079	0.692004	2.21211
MAP2K1	104672	1.39594	0.631079	2.21199
TMBIM6	23425	8.55263	3.86718	2.21159
BSDC1	29358	1.44925	0.655607	2.21055
MCL1	5188	44.7386	20.2388	2.21054
CLDN12	12621	3.04371	1.37736	2.20981
NUP50	24165	2.11167	0.955696	2.20956
PTDSS1	72608	1.40183	0.634538	2.20921
UBA5	23655	3.6712	1.66186	2.20909
CPSF7	27345	4.27882	1.93815	2.20768
SDHAF2	16643	3.65861	1.65737	2.20748
TRIM13	21461	3.17477	1.43837	2.2072
CCDC84	17604	1.74197	0.789426	2.20663
DENR	18583	2.91401	1.32122	2.20554
NHP2L1	14977	1.61603	0.733131	2.20429
SOAT1	61437	2.89331	1.31271	2.20407
SLBP	19504	1.7579	0.797636	2.20389
POLR3F	17254	2.1658	0.982753	2.20381
CSTF3	76908	3.11018	1.41129	2.20379
RPP14	13949	2.67611	1.21449	2.20348
MSX1	4269	1.49948	0.680592	2.2032
PIK3R3	92897	1.15171	0.523005	2.2021
HNRNPA3	11264	13.1055	5.95277	2.20158
SOD1	9309	4.8869	2.22042	2.20089
GTF2H1	44775	4.879	2.2174	2.20032
CCT3	29455	2.37292	1.07897	2.19925
YY1	39703	2.96169	1.34732	2.19821
RWDD1	21854	6.4542	2.93685	2.19766
KATNA1	53930	1.43645	0.653862	2.19687
NDNF	36892	2.07331	0.944484	2.19518
NDUFAB1	15305	1.4691	0.669277	2.19506
NAP1L1	40067	8.95122	4.07979	2.19404
ZNF559	20074	1.50414	0.685566	2.19401
ADNP	40645	6.67286	3.04143	2.19399
SMC3	36944	2.22756	1.01549	2.19358
EPT1	49806	2.11222	0.963191	2.19294
KIAA1737	19053	2.02189	0.922246	2.19235
CDC5L	62911	3.10533	1.4172	2.19117
CCT6A	12305	4.15411	1.89715	2.18966
STRAP	21123	7.28844	3.32865	2.18961
KIAA0196	67559	2.32285	1.06107	2.18916
EIF3E	46988	4.67062	2.13462	2.18803
TRA2B	23567	26.4297	12.0854	2.18691
HSP90AA1	59012	1.3968	0.638786	2.18665
TTC14	9001	6.49308	2.97309	2.18395
TTC19	30030	2.01762	0.924089	2.18336
ATXN2L	14145	2.1092	0.966175	2.18304
NUDT4	25324	7.98131	3.65802	2.18187
AKIRIN2	27408	7.28802	3.34041	2.18177
IPO9	55135	2.208	1.01217	2.18145
PRDM1	23620	3.9013	1.78846	2.18137
NUDT21	22214	2.13845	0.98046	2.18107
XPA	22501	3.09427	1.41953	2.17978
SNRPD3	16892	2.15292	0.988095	2.17886
RAB1A	43448	8.72315	4.00477	2.17819
ACADVL	5433	1.17522	0.539649	2.17775
YY1AP1	29591	2.40725	1.1054	2.17772
MED9	16235	1.19366	0.54825	2.17722
THY1	5592	4.68111	2.15065	2.1766
ANAPC7	30831	1.73837	0.798938	2.17585
RPAP3	44130	2.10838	0.96942	2.17489
ANKLE2	36198	2.54245	1.16918	2.17456
ITM2B	28959	6.30655	2.90019	2.17453
TRAF6	26547	4.24505	1.95262	2.17403
NAT10	41348	1.20973	0.556478	2.1739
PCMT1	61727	2.19215	1.00841	2.17387
NOL11	26206	2.5637	1.17984	2.17292
SCO1	17237	3.76343	1.7321	2.17276
SERPINB1	8348	2.07027	0.953197	2.17192
PRPF4	17272	1.60143	0.737869	2.17034
TMED7-TICAM2	37804	4.24247	1.95476	2.17033
IFNAR1	34915	1.82472	0.841443	2.16856
ALKBH1	35608	1.57437	0.726485	2.16711
UFC1	5113	1.26793	0.585126	2.16693
TWF1	12653	6.28647	2.90513	2.16392
ZNF22	4505	3.17054	1.46552	2.16342
SRP72	36086	2.82988	1.3088	2.16219
SELS	6487	4.13547	1.913	2.16177
LENG8	13132	1.69376	0.783705	2.16122
NONO	17977	5.91048	2.7359	2.16034
PKD2	70133	12.3397	5.71208	2.16028
UBE2J1	26276	3.17498	1.47081	2.15866
RWDD4	19543	1.77562	0.822579	2.1586
SPCS2	29785	4.24693	1.96815	2.15783
CTSB	25613	5.55455	2.57443	2.15758
KIAA1826	14326	2.22517	1.03166	2.15688
DNAJC5	40930	1.14058	0.528818	2.15685
SERPINB2	16186	3.24908	1.507	2.15599
SECISBP2	41150	2.64453	1.22672	2.15577
BAG5	6271	3.70283	1.71821	2.15505
MYL6	3322	30.8524	14.3297	2.15304
NOL9	33252	1.89611	0.880907	2.15245
HNRNPA1	4543	22.9329	10.6562	2.15207
TMEM188	11811	2.19407	1.0198	2.15147
ZNF542	11729	2.2749	1.0577	2.1508
CNNM1	65232	2.27946	1.06119	2.14802
SRCAP	40989	2.38445	1.11034	2.1475
AGPAT6	46814	1.84632	0.859764	2.14747
PGK1	22659	3.95041	1.84043	2.14646
TXNDC11	63706	2.37049	1.10451	2.14619
CSNK1E	27393	2.44011	1.13753	2.1451
GGCX	16680	1.43658	0.669731	2.14501
PEX3	39834	1.49586	0.697479	2.14467
CAPNS1	10338	2.8738	1.34067	2.14356
PPM1G	28436	1.61291	0.753312	2.14109
ZNF26	26098	1.45133	0.677876	2.141
LRPPRC	109782	3.04068	1.42036	2.14078
LOC283392	20003	1.46851	0.686005	2.14067
YPEL5	13650	8.24625	3.85367	2.13984
CHPT1	31430	1.26365	0.590737	2.13911
FBXW2	36487	3.04425	1.42341	2.1387
G3BP2	30715	5.53553	2.59038	2.13696
ADI1	21661	2.48875	1.16491	2.13643
STK17B	38030	6.96553	3.26084	2.13612
CDIPT	4901	2.02079	0.946409	2.13522
FHL2	77948	9.43571	4.42122	2.13419
HSPA5	6540	13.0414	6.11211	2.1337
TTC37	91111	3.17406	1.488	2.1331
METTL3	13176	1.99475	0.93546	2.13237
HACL1	40891	1.25313	0.587732	2.13215
CHMP4B	43064	2.16377	1.01496	2.13188
PRKAG1	16575	1.52018	0.713568	2.13039
CSDE1	41138	10.0567	4.72101	2.1302
PDIA5	95098	1.5389	0.722427	2.13018
PRNP	15438	7.2824	3.41895	2.13001
AMACR	21130	1.22162	0.573866	2.12875
ZNF518B	17529	2.20099	1.03429	2.12802
METTL11A	9445	1.90084	0.893249	2.12801
TCTN3	30748	1.54014	0.723905	2.12754
DNAJA2	18352	5.10212	2.40002	2.12587
FXR1	70306	5.40759	2.54411	2.12553
LMAN2	20323	1.35144	0.635853	2.1254
ZNF791	18945	2.3627	1.11174	2.12523
TMEM66	20019	8.1071	3.81947	2.12257
UBQLN1	48291	6.53334	3.07813	2.1225
C5orf62	18791	4.00987	1.88935	2.12235
RCHY1	35394	3.6936	1.74126	2.12122
ZDHHC16	11198	1.57971	0.744988	2.12045
ST7-OT4	5915	2.04443	0.964262	2.1202
LRP10	6332	3.8518	1.81693	2.11995
ETS1	128798	7.26781	3.42878	2.11965
S100A10	11329	9.9336	4.68865	2.11865
RAD23A	7802	1.94209	0.917254	2.11729
TDP2	16911	2.93843	1.38817	2.11677
EIF3A	45794	7.91831	3.74122	2.1165
OGFOD1	25984	2.56026	1.20967	2.11649
UQCRC2	30060	2.94312	1.39093	2.11594
OGT	42836	5.14736	2.43328	2.1154
IFIT5	6435	2.03877	0.963812	2.11532
URB1	81983	1.79219	0.847293	2.1152
UBE2Z	20692	3.8033	1.79864	2.11454
HINT1	6160	4.7376	2.24057	2.11446
NSA2	9632	2.2122	1.0465	2.1139
TTC1	56371	2.35085	1.11274	2.11267
TMED2	13613	4.99594	2.36502	2.11243
HNRNPM	44200	3.49501	1.65471	2.11216
CARKD	24536	1.2141	0.575508	2.10961
ENOSF1	42339	1.87558	0.889396	2.10882
KLHDC2	15070	1.99178	0.944514	2.10879
RPS19BP1	3763	1.60364	0.760796	2.10784
AKR7A2	9439	1.42971	0.678327	2.1077
NDUFS5	8342	3.47837	1.65042	2.10757
ZBTB39	7681	1.2586	0.597233	2.10739
SUPT4H1	7025	5.7408	2.7256	2.10625
PSMC6	20821	4.29044	2.03705	2.1062
DDX31	76113	1.45398	0.690346	2.10616
HAUS2	21180	1.09635	0.520755	2.10531
FBXO45	20206	1.0781	0.512296	2.10445
MFAP3	18496	2.96118	1.40831	2.10265
FAM177A1	38477	1.87978	0.894174	2.10225
ZNF384	23096	2.34444	1.11573	2.10126
PRKCI	83551	2.32326	1.10568	2.1012
SPATA2	12152	1.14011	0.542921	2.09996
LSM5	9926	1.16009	0.552577	2.09942
RNF121	68876	1.23643	0.588997	2.09921
DDB1	33748	2.06394	0.983421	2.09873
VDAC2	21296	6.88812	3.28335	2.09789
SLC4A1AP	31510	1.58738	0.757036	2.09684
FEM1C	23984	6.68208	3.18976	2.09485
METAP2	41792	3.70826	1.77057	2.09439
KIN	32578	2.98499	1.42727	2.0914
SRFBP1	66640	1.73219	0.829046	2.08938
PRPF4B	43649	4.80044	2.29754	2.08938
SRPRB	37460	1.09459	0.524305	2.0877
MORC3	56458	2.84293	1.36183	2.08758
TFE3	14749	2.32436	1.11385	2.08678
SMARCA5	44027	5.25756	2.51967	2.08661
MTG1	26554	1.91005	0.915604	2.08611
RPN2	62570	2.29144	1.09846	2.08605
KIAA1967	15839	2.09317	1.00371	2.08543
CLNS1A	21656	1.69244	0.811642	2.08521
UBE2N	33939	5.18683	2.48877	2.08409
ZNF699	9810	2.39342	1.14864	2.0837
SEC11A	46900	2.50623	1.20292	2.08346
SRRM2	19084	4.27461	2.05261	2.08252
ACYP1	10809	1.17967	0.566483	2.08245
AP2M1	9246	4.74032	2.27691	2.08191
RBM12	16032	7.61271	3.65873	2.0807
RNF168	34983	2.42266	1.16473	2.08002
MED23	54258	3.04548	1.46457	2.07944
SAR1A	20325	12.864	6.18689	2.07924
HEATR3	39495	1.54524	0.743361	2.07872
SUPT6H	39948	2.05242	0.987526	2.07835
ZNF800	22414	3.82122	1.83921	2.07764
AZI2	26774	3.29649	1.58671	2.07756
EIF3M	18624	5.65075	2.71991	2.07755
ACP1	13414	4.27043	2.05578	2.07728
TIMP1	4501	8.35902	4.02459	2.07699
TRIM4	29194	2.0331	0.97893	2.07686
GNG5	8257	9.25509	4.4572	2.07644
PURA	5294	5.59089	2.69447	2.07495
BCL9L	14763	1.57845	0.761088	2.07394
ATP6V1E1	36686	2.95475	1.42486	2.07371
DHDDS	39023	1.55095	0.748254	2.07276
IGF2R	137453	1.60136	0.772815	2.07211
PABPN1	5998	2.70349	1.30498	2.07167
DEGS1	10215	5.60957	2.71209	2.06836
LAPTM4A	19379	5.66487	2.73925	2.06804
ZNF131	54182	1.83002	0.884925	2.06799
DHX8	40347	1.45419	0.703479	2.06714
RBM23	18543	2.05501	0.994937	2.06547
C15orf24	17830	2.13014	1.03135	2.06539
ATP5F1	12783	4.54694	2.20155	2.06534
COPG	28164	3.32193	1.60851	2.06522
LOC100505815	4760	2.42949	1.17743	2.06338
C3orf58	20571	2.2513	1.0927	2.06031
MTRR	32019	1.90178	0.923143	2.06011
NIPA2	29744	3.68021	1.78672	2.05976
MMP3	7815	2.01851	0.980023	2.05966
MSL1	14256	1.99083	0.966643	2.05953
HSPB11	24055	1.35763	0.659295	2.05921
PANX1	53044	1.92161	0.933673	2.05812
C6orf57	21982	1.15403	0.560732	2.05808
ASTE1	12926	1.09186	0.530797	2.05702
MARS	28703	1.40581	0.683476	2.05685
RHOG	14006	1.53785	0.747781	2.05655
SNRNP48	21769	2.42687	1.18008	2.05653
YIPF4	28701	1.94481	0.945778	2.05631
NGLY1	71096	1.52351	0.741177	2.05553
LACTB	20262	3.1455	1.53065	2.05501
GNPNAT1	16476	2.80177	1.36457	2.05323
TMEM5	29251	1.08135	0.527076	2.0516
SRSF9	8088	5.13523	2.50346	2.05125
FKBP1A	24196	3.90433	1.90392	2.05068
ZNF197	23453	2.54422	1.24077	2.05052
CSRNP2	22467	1.30685	0.637385	2.05033
USPL1	41857	2.62318	1.2794	2.05032
CNBP	16153	8.77007	4.27771	2.05018
TMOD3	82507	3.48945	1.70212	2.05006
RBMXL1	13505	4.73498	2.31	2.04977
GFM2	46012	1.71759	0.838305	2.04888
FMR1	39179	2.16818	1.05886	2.04766
UBA2	41531	2.34002	1.14371	2.04599
CAPN7	46691	3.71539	1.81597	2.04595
PDCD4	28212	1.8135	0.886526	2.04563
CHPF	4819	2.36527	1.15656	2.04509
PDDC1	10265	1.87941	0.919044	2.04496
ZNF281	3747	9.2071	4.50278	2.04476
PDHB	6223	5.97021	2.923	2.04249
FRG1	22386	1.25463	0.61459	2.04141
GTPBP8	10422	2.65222	1.29943	2.04106
RBMX2	11375	1.08078	0.529799	2.03998
TBC1D15	87143	2.66894	1.30894	2.03901
SNRPD1	17949	2.5681	1.26062	2.03717
DHX15	57097	6.65252	3.26601	2.0369
FAM193B	34759	1.09745	0.538806	2.03682
PSMA3	27205	4.47327	2.19645	2.03659
POLG	18491	1.23751	0.607747	2.03623
RPL3	6784	9.27735	4.55622	2.03619
C17orf42	7286	1.44273	0.708997	2.03489
ZNF587	15311	2.23014	1.09684	2.03324
NFE2L1	13222	1.44672	0.711621	2.03299
ISLR	3126	3.70895	1.82478	2.03255
ORAOV1	9834	1.22015	0.600455	2.03204
VTI1B	23736	2.18026	1.07306	2.03182
SHFM1	21125	4.45539	2.19299	2.03165
CASP7	51730	1.38143	0.680127	2.03114
RAB11A	22533	3.69575	1.82183	2.02859
COX6C	16020	3.00706	1.48247	2.02841
OSBPL11	66680	1.1481	0.56615	2.02791
TTC33	44395	1.44124	0.710724	2.02785
MAP1A	14013	2.27124	1.1201	2.02771
CNIH4	19101	1.24299	0.613138	2.02726
ZNHIT3	9190	1.68452	0.831222	2.02656
STK17A	44287	8.86585	4.37495	2.0265
FADD	4240	1.15778	0.571356	2.02637
ZDHHC6	16615	2.13079	1.05155	2.02633
EIF2AK1	36983	1.33623	0.659514	2.02608
PCBP2	29061	13.4978	6.66226	2.02601
NFKBIZ	33036	5.16218	2.54817	2.02584
RLIM	31651	5.23935	2.58693	2.02532
PDE12	5788	4.0198	1.98485	2.02524
RRP36	7953	1.24118	0.612979	2.02483
PCDHGA11	3117	2.13991	1.05752	2.02352
DCUN1D1	37768	2.34734	1.1602	2.02322
RPE	18940	4.66925	2.30823	2.02287
CD81	20103	1.64489	0.813631	2.02167
FCF1	23541	1.22977	0.608306	2.02163
ERCC5	30161	3.06557	1.5172	2.02054
ZCCHC24	63301	1.44132	0.713533	2.01998
GSTO1	13271	8.1065	4.0141	2.01951
SPG20	68543	3.53697	1.75191	2.01892
HNRNPK	12572	28.8272	14.2824	2.01837
CLPX	34780	1.99111	0.986928	2.01748
ZFP91	42437	9.25646	4.5883	2.01741
PTPN2	98858	1.08608	0.538474	2.01696
GFM1	48044	2.48779	1.2335	2.01685
FOXN2	64640	3.29017	1.63153	2.01662
C17orf85	35081	1.52705	0.757286	2.01648
ZNF337	22619	2.17506	1.07888	2.01604
PEF1	15376	1.5347	0.761428	2.01555
PPIE	25070	1.02395	0.508371	2.01418
SHQ1	99171	1.24072	0.616239	2.01337
MORF4L2	12661	16.6235	8.2582	2.01297
TBK1	50060	4.61735	2.29424	2.01258
ANXA4	84470	1.8553	0.921987	2.01228
GCC2	60278	3.86799	1.92224	2.01223
CXorf56	27286	1.13065	0.562109	2.01144
MKLN1	386544	4.05036	2.015	2.0101
HNRNPD	20683	8.21351	4.08841	2.00897
ARF3	21261	1.80735	0.900164	2.0078
DCUN1D5	41532	3.07039	1.52947	2.00749
SEC23IP	52086	2.6037	1.29766	2.00646
MOB1A	22785	4.70324	2.34412	2.0064
DYNC1LI2	30727	2.98268	1.48768	2.00492
MAP2K3	30584	2.66487	1.32987	2.00386
UTP15	16197	2.28928	1.14262	2.00354
MTPAP	39538	2.04566	1.02149	2.00262
ZNF226	12624	2.44631	1.22286	2.00048
WDR48	44375	1.14189	0.570915	2.00011
WDR47	72013	1.61657	0.808735	1.99889
CISD1	20125	1.43199	0.716667	1.99812
PITRM1	35115	1.69044	0.846033	1.99808
USP39	33124	2.14086	1.07153	1.99795
CCDC23	10337	1.04421	0.522888	1.99701
MRPL2	5476	1.0349	0.518461	1.9961
CYP51A1	22597	5.98833	3.00004	1.99608
WDR55	6170	2.87986	1.44285	1.99595
RAB8B	78246	1.5828	0.7934	1.99496
ATP5H	8120	2.44534	1.22578	1.99493
KIFC3	44311	1.06193	0.532485	1.99429
TUG1	9747	10.5441	5.29032	1.99309
RNF6	9604	4.11362	2.06464	1.99242
RPRD1A	77582	1.91325	0.960273	1.9924
SUMO3	12513	2.21649	1.11276	1.99189
DHX9	48679	7.95659	3.99684	1.99072
SMARCD2	10911	1.2558	0.630863	1.99061
DDX5	8111	40.5152	20.364	1.98955
AZIN1	37862	6.1022	3.06893	1.98838
DKK1	3377	35.6437	17.9294	1.988
BDH2	22243	1.39563	0.702106	1.98778
EXOSC10	33263	1.0964	0.551773	1.98705
ATG3	29127	3.46874	1.74652	1.98609
PLAGL2	15240	1.74978	0.881151	1.98579
TOMM70A	37940	2.76581	1.39309	1.98538
ANKRD10	36530	4.2957	2.16403	1.98505
EXOSC7	36418	1.83739	0.92576	1.98474
DCP1B	58464	1.71276	0.863097	1.98444
WSB2	28460	4.00709	2.01984	1.98387
ARHGDIA	3686	3.60681	1.8181	1.98383
SEC24C	27803	1.7679	0.891358	1.98338
RGL1	292459	1.63489	0.824345	1.98326
XPO5	53745	1.02458	0.516613	1.98326
SLC20A1	17967	13.5291	6.82236	1.98305
PSMB1	18214	8.2693	4.17003	1.98303
TRIM26	29040	2.179	1.09928	1.98221
EIF4B	35932	4.87853	2.46288	1.98082
BVES	40351	1.20315	0.60747	1.98059
ST6GALNAC6	14271	0.999188	0.50453	1.98043
PPP6C	43367	1.86872	0.943624	1.98037
PTPN23	32441	1.44397	0.729163	1.98031
LEPRE1	20750	1.73762	0.87758	1.98001
QTRTD1	31658	1.42897	0.721875	1.97953
C1orf27	45614	2.56412	1.29562	1.97907
YWHAE	55723	6.12417	3.09473	1.9789
BCLAF1	32989	10.5954	5.35637	1.97809
SF1	14241	6.30104	3.18616	1.97763
OS9	27603	1.22117	0.617502	1.9776
HTATSF1	15266	1.71899	0.870128	1.97556
PLEKHO2	26120	1.35734	0.687115	1.97542
OGDH	102549	1.67398	0.847403	1.97542
TUFT1	43279	3.75406	1.90081	1.97498
UBAP2L	50675	5.57045	2.82061	1.97491
GNAI2	23140	1.60736	0.814256	1.97402
C4orf43	26019	2.86071	1.44953	1.97354
HSBP1	5002	5.28537	2.67846	1.97329
PELI1	51820	1.50406	0.762467	1.97262
MRPL40	3561	1.21522	0.616105	1.97242
GNB2L1	6979	11.9046	6.03677	1.97201
C8orf58	4549	1.03082	0.522765	1.97186
AP1S2	29172	1.11723	0.56679	1.97115
SLC31A1	42965	1.36772	0.693894	1.97108
C1QBP	6373	2.70806	1.37426	1.97056
DIAPH1	104035	2.09328	1.0623	1.97052
CWC15	10990	3.87164	1.96483	1.97047
BNIP2	26581	4.96628	2.52107	1.96991
COMMD8	12866	2.36452	1.20046	1.96968
MRPL35	13922	1.70236	0.864644	1.96886
ACOX1	37927	1.53486	0.781132	1.96492
APOPT1	27938	1.00542	0.511758	1.96464
FKBP8	11816	1.00058	0.509765	1.96283
ZNF445	37901	1.45637	0.742524	1.96138
C1S	10356	1.01076	0.51541	1.96108
ING2	6030	1.06272	0.542069	1.96049
SRP54	46670	2.1155	1.07915	1.96034
TUBD1	33466	1.09267	0.558009	1.95816
BLZF1	28587	3.90026	1.99184	1.95812
VAPA	46064	8.0656	4.11927	1.95802
DNAJC7	41277	2.35118	1.2012	1.95736
[truncated: 3,618 more rows]
