# Supplementary material for: DNA repair and recovery of RNA synthesis following exposure to ultraviolet light are delayed in long genes
Source: Nucleic Acids Res. 2015 Feb 26;43(5):2744–56. doi: 10.1093/nar/gkv148 (PMC4357734; doi:10.1093/nar/gkv148)
Supplement: SUPPLEMENTARY DATA [file supp_gkv148_nar-00185-d-2015-File019.xlsx]

## Sheet: Wild-type 20J 2h
#name	gene_bp	1 = nfUV20h1.null_synthesis	2 = nf0h5.null_synthesis	ratio 1/2
CHAC1	3082	59.877	1.52903	39.1601
PCK2	9857	12.0661	0.556937	21.6651
PMAIP1	4347	51.2139	2.37242	21.5872
CDKN2B	6411	10.781	0.564092	19.1121
PTX3	6838	19.0309	1.06146	17.929
CDKN1A	10880	46.9763	2.70638	17.3576
TUBE1	16892	8.75503	0.514348	17.0216
PHLDA3	3678	19.8939	1.28459	15.4866
DDIT3	3930	49.5023	3.31143	14.9489
IL6	4856	32.1474	2.18789	14.6933
ASNS	20426	11.7423	0.844074	13.9115
FAM43A	3145	15.048	1.14662	13.1238
LOC148189	3448	11.2453	0.878956	12.7939
GADD45A	3162	88.7092	7.32132	12.1166
SHMT2	5363	10.1713	0.855233	11.893
HAX1	3317	6.63436	0.578352	11.4711
SERTAD1	3524	18.9824	1.66802	11.3802
TRIB1	8082	15.5578	1.39911	11.1198
HLX	5658	7.11792	0.67604	10.5288
MYC	5366	26.9381	2.63828	10.2105
BBC3	11945	5.26549	0.528013	9.97227
TSPYL2	6187	5.60018	0.587048	9.53956
DUSP1	3111	237.059	24.983	9.48881
FAM53C	12195	8.31275	0.878156	9.46614
PLK3	5632	7.87533	0.834298	9.43947
PMF1	27090	9.58208	1.02096	9.38536
AGA	11729	6.24204	0.6666	9.364
FOXC1	3449	11.4287	1.2293	9.29692
HYMAI	5834	9.29037	1.00035	9.28712
ZC3H12A	9860	7.65264	0.844614	9.06052
CDC42EP2	7612	11.8193	1.31216	9.00751
HBEGF	13761	7.65319	0.854208	8.9594
LOC401093	7011	5.85876	0.683123	8.57643
LOC645638	4902	8.03107	0.940878	8.53572
BHLHE40	5769	13.7012	1.6069	8.52648
CSRNP1	11761	20.105	2.41208	8.33513
HEXIM1	4785	11.0975	1.34277	8.26463
SNHG15	3633	16.5535	2.00522	8.2552
NUAK2	19693	7.98531	0.973752	8.20056
CEBPG	9018	19.6283	2.40052	8.17669
ISCU	6867	12.2353	1.50216	8.14514
IL8	3211	6.50782	0.808998	8.0443
TOB2	13536	5.7594	0.720603	7.99247
SLC3A2	32872	10.588	1.32558	7.98745
LOC100630923	12462	14.5542	1.83016	7.95242
NFKBIA	3245	26.1111	3.35241	7.78875
TP53INP2	9090	6.94559	0.899296	7.72336
PLK2	6157	41.713	5.40702	7.7146
FAM46A	6982	16.7767	2.18358	7.68312
C9orf37	3525	4.03933	0.525885	7.68101
FOXF1	3938	9.2189	1.21159	7.60893
IL11	6058	5.4875	0.724698	7.57212
RGS2	3239	9.27479	1.2266	7.56138
ZNF181	8295	4.81852	0.638608	7.54535
TUBB2A	3882	6.13764	0.813493	7.5448
NOP16	4309	11.5086	1.52964	7.52373
MAP1LC3B	12580	9.88661	1.31581	7.51371
IER2	4437	16.7015	2.24129	7.45174
C9orf123	3309	7.78909	1.0775	7.22885
XBP1	6013	28.3843	4.00679	7.08405
SOD2	14205	6.67067	0.949009	7.02909
VASN	11681	7.58041	1.08187	7.00677
ZNF773	8202	6.33109	0.903568	7.00677
BCL6	24349	11.7228	1.67455	7.00057
DKK1	3377	199.596	28.8621	6.91551
CHCHD7	6862	5.82897	0.865183	6.73727
MRPL50	8671	8.61925	1.28057	6.73079
LDOC1L	5556	5.77139	0.861754	6.69726
ELAC1	20104	4.2825	0.643749	6.65244
YIF1A	4588	3.54466	0.532888	6.65179
WDR5B	4183	4.36834	0.659064	6.6281
GPRC5A	22645	20.5209	3.10577	6.60735
SESN2	23040	15.5119	2.37713	6.52547
SNHG7	3591	11.5207	1.77074	6.50615
TTC32	5231	8.18955	1.26096	6.49469
LOC730101	4753	8.45338	1.30369	6.48419
STK16	4868	4.06649	0.627796	6.47741
TNFAIP3	15869	5.64199	0.88107	6.40357
HSPA5	6540	42.3162	6.66285	6.35107
LOC100216545	3600	26.4555	4.17807	6.33199
BOD1	9519	13.7086	2.16979	6.31794
RHBDD2	9928	3.86404	0.613089	6.30258
1/2-SBSRNA4	3855	3.60601	0.574755	6.274
TTPAL	18698	5.45522	0.870401	6.26748
SLC1A4	35422	3.68898	0.588842	6.2648
TMEM115	4760	5.72549	0.914084	6.26364
NTN4	132954	6.49889	1.03819	6.25983
ATP6V1F	3047	3.52659	0.564021	6.25259
LUM	8311	13.7839	2.21574	6.2209
SAT1	3053	15.0895	2.42747	6.21614
GLRX2	9650	6.42344	1.03454	6.20898
BET1L	4499	7.41357	1.19441	6.20689
C16orf58	18894	3.14393	0.506817	6.20328
WARS	42556	4.92162	0.804913	6.11447
FOSL2	21738	23.673	3.89065	6.08459
SLC30A1	3719	13.9756	2.29815	6.08124
H2AFJ	3667	10.8346	1.78488	6.07021
PPP1R10	16839	22.3695	3.69838	6.04846
C1orf220	6094	3.81358	0.631369	6.04018
RPS27L	4203	26.9925	4.48988	6.01185
PNRC1	4451	7.17319	1.19365	6.00946
ATP6V0C	6498	9.18289	1.52845	6.00798
PHGDH	32431	5.23141	0.872618	5.99507
MTCP1	7239	3.14438	0.525016	5.98911
TRIB3	16896	5.59157	0.938187	5.95997
ANKRA2	13487	3.39137	0.572157	5.92734
MRPL33	8025	18.1903	3.0876	5.8914
GEM	13063	9.14495	1.56069	5.85956
TMEM107	3418	8.19684	1.39907	5.85878
AVPI1	9835	6.51334	1.11442	5.8446
DYNLL1	28639	2.94169	0.505375	5.82081
ZNF416	7310	3.86468	0.665432	5.80778
PIGP	7795	4.11128	0.708976	5.7989
TOB1	5753	17.8444	3.07958	5.79443
RPP38	7075	4.78743	0.828544	5.77812
TIGD7	6632	3.48349	0.602897	5.77792
LOC338799	8218	5.07102	0.880116	5.76176
RBM15B	6638	7.31838	1.27052	5.76015
BYSL	11820	6.13075	1.06538	5.75452
SQSTM1	31690	10.1757	1.77387	5.73644
CNP	10996	3.24887	0.567439	5.7255
C15orf17	7135	4.331	0.75671	5.72346
TRAF4	6954	4.30963	0.753517	5.71935
IGFBP5	23445	5.39228	0.943613	5.7145
ODC1	7946	14.3727	2.52456	5.69315
ZNF703	3096	5.06959	0.892042	5.68313
TRMT5	9616	5.40324	0.950797	5.68285
LGALS3	16214	11.8666	2.08857	5.68169
C14orf119	4983	10.5118	1.86548	5.6349
PDLIM4	15797	3.91926	0.696461	5.62739
ZDHHC16	11198	3.86512	0.690424	5.59818
SLC16A3	11094	7.40773	1.32916	5.57324
MRPL49	5187	4.78078	0.857908	5.5726
TIFA	10278	3.68816	0.662879	5.56385
NNMT	16704	18.1572	3.26859	5.55506
PYCR2	4386	3.39437	0.611811	5.54807
DSEL	10149	84.2302	15.1961	5.54288
ZNF772	7985	3.90488	0.705232	5.53701
POLG2	19283	3.10679	0.56258	5.5224
IMP4	3709	3.13973	0.57097	5.49894
C3orf78	3966	3.96055	0.72044	5.4974
RING1	4214	5.39951	0.985101	5.48117
DDB2	24277	3.33097	0.607839	5.48002
SLC7A5	39472	9.48458	1.73338	5.47173
BET1	12691	5.06048	0.926344	5.46285
PSAT1	32951	6.58208	1.20675	5.45439
SOCS3	3300	17.8881	3.28793	5.44054
EHD1	25984	3.46651	0.64496	5.37477
MTHFD2	16735	16.4631	3.07254	5.35814
LOC100506469	5292	2.71157	0.508826	5.32907
FAM206A	6565	2.74588	0.515946	5.32203
MID1IP1	5099	4.40891	0.829107	5.31766
TP53INP1	23416	5.36098	1.01062	5.30464
TMEM14B	9220	4.52453	0.853523	5.30101
BUD31	10639	7.78447	1.4685	5.30097
ARL4C	4008	2.67887	0.506624	5.28769
MARS	28703	5.83673	1.10661	5.27442
PDRG1	7126	3.55382	0.675466	5.26129
RAB32	11259	14.3112	2.72181	5.25797
LAMTOR1	6096	10.1458	1.93325	5.24805
TERT	41876	2.73279	0.521807	5.23717
RNF138P1	5701	5.13834	0.982787	5.22834
CCDC90B	24876	5.5257	1.05859	5.21987
RSL24D1	15720	13.5256	2.60237	5.19742
TM2D2	7715	7.63359	1.46897	5.19656
IFT20	7143	3.55325	0.684555	5.1906
UBC	3396	41.8251	8.05957	5.1895
SPATA2	12152	3.64093	0.70377	5.17347
DNAJC19	6065	3.10041	0.600472	5.16329
COMMD5	3382	3.69608	0.72045	5.13024
FAM120AOS	7093	4.24844	0.833899	5.09467
PPP1R15B	8453	33.3715	6.57165	5.0781
BTG1	5620	19.7615	3.89299	5.07618
CCDC71	3818	7.10183	1.40078	5.06991
C7orf74	4424	37.1224	7.33313	5.06229
MRPL40	3561	2.85708	0.564993	5.05684
PPPDE2	23030	2.80011	0.556239	5.03401
ZNF543	10280	3.72524	0.74074	5.02908
FLJ35776	3266	7.00816	1.397	5.01658
ARFIP2	6797	4.21362	0.842401	5.00192
IRF1	9165	3.73659	0.750272	4.98031
CXorf26	5263	7.35731	1.47943	4.97307
BAG2	12909	11.417	2.29932	4.96538
PLRG1	15437	9.92885	2.0013	4.9612
ZFP36L1	8589	46.1818	9.31133	4.95974
MGC16121	3254	4.71182	0.951832	4.95026
CHCHD8	4178	7.80648	1.58006	4.94062
FTH1	3376	74.3132	15.0422	4.94031
CBX4	6259	2.76604	0.560264	4.93703
RPS18	4430	29.3269	5.94435	4.93358
TCTA	4271	4.4719	0.906477	4.93327
UNC119B	13613	2.87936	0.584284	4.92801
RAB23	33497	5.97767	1.21342	4.9263
POLR1C	4470	5.73155	1.16688	4.91186
TIGD6	8045	3.7457	0.762919	4.9097
COX7B	5921	8.50734	1.73571	4.90136
HLA-E	4800	3.92372	0.801066	4.89812
BLOC1S2	12727	6.44153	1.31512	4.89805
PDCD2	9121	7.96754	1.62785	4.89452
AJUBA	11439	10.3981	2.12491	4.89343
NOL6	12591	2.56189	0.525897	4.87147
UBE2D1	35775	2.66235	0.546725	4.86963
ATXN7L2	8860	2.48338	0.511264	4.85733
LY6E	3926	2.48471	0.512465	4.84855
RPL18A	3394	18.4532	3.8065	4.84781
DNAJB2	7583	2.66899	0.550796	4.8457
SURF6	5496	2.8285	0.583864	4.84445
SEPW1	6102	3.44905	0.714255	4.82888
AEN	10986	20.4611	4.2409	4.82471
NAB2	6583	4.55967	0.947457	4.81254
PPP1R3C	4662	28.5378	5.93869	4.8054
PSMG4	9139	2.41083	0.502676	4.79599
GABARAPL2	11531	5.56482	1.1605	4.79519
RPS19BP1	3763	3.96857	0.829457	4.78454
TRIM52	4734	3.96349	0.828476	4.78407
MAD2L1BP	11410	2.94718	0.616043	4.78405
SLC1A5	13703	13.0674	2.74031	4.76858
SDC4	23136	23.4253	4.91893	4.76228
DYRK3	13662	6.79651	1.42788	4.75986
BAX	6939	5.27331	1.1084	4.75759
HIC1	4589	2.60743	0.548353	4.75502
NFIL3	14818	12.0195	2.53137	4.74822
RPAIN	13380	3.50386	0.740425	4.73223
PUS1	14662	2.60781	0.552359	4.72122
EIF6	5870	9.6533	2.0469	4.71606
LOC339290	8407	5.9916	1.27232	4.70919
HSPA13	12073	6.67085	1.41878	4.70182
GCC1	4973	3.87011	0.824508	4.69384
IMPDH2	5114	4.15046	0.886435	4.68219
HBXIP	6670	7.55098	1.61298	4.68138
SIAH2	22354	5.76396	1.23128	4.68127
LARP6	22610	6.6282	1.41838	4.67308
SLC35A4	4264	4.31178	0.929444	4.6391
CYCS	6711	19.6838	4.25175	4.62958
NXF1	13367	4.77514	1.03192	4.62743
PUF60	12991	3.46792	0.750344	4.62177
ATXN7L3B	3682	19.1797	4.15007	4.62154
PLEKHJ1	3174	4.08562	0.884141	4.62101
CCNG1	7446	18.4486	3.99419	4.61886
REPIN1	5255	2.57246	0.557144	4.61723
SMCR7	5248	2.67602	0.580751	4.60786
TCEB2	5883	3.20893	0.696971	4.60411
TNFRSF10B	49053	5.30092	1.15378	4.59439
SDR39U1	3036	3.87776	0.844983	4.58916
RG9MTD1	4378	8.11221	1.76909	4.58553
ZXDB	5642	5.20491	1.1356	4.5834
UQCR10	3045	6.8964	1.50917	4.56966
ZNF408	5150	2.68765	0.588474	4.56715
ELOF1	6194	2.64062	0.579743	4.55481
GAS5	4087	92.9089	20.4171	4.55054
RPL13	6173	15.9131	3.49865	4.54835
LITAF	39745	6.02587	1.3258	4.54508
HERPUD1	12046	20.5432	4.52019	4.54476
MRPL32	5515	6.35303	1.39922	4.54041
CDC42EP1	8940	11.4749	2.52934	4.53672
C12orf45	8408	3.03623	0.670043	4.5314
NARS	21284	6.82732	1.50987	4.52179
TXNL4B	9460	2.84067	0.628665	4.51858
DNAJB1	3620	20.0821	4.44776	4.5151
ZNF629	8754	2.94033	0.652679	4.50502
ATP6V0B	3371	4.43858	0.986351	4.5
BRF2	6034	3.50783	0.779527	4.49995
PDE12	5788	6.8023	1.51345	4.49457
TMEM185B	5938	5.91557	1.3167	4.49272
LMO4	20457	5.50862	1.2275	4.48767
CTU1	10785	2.62777	0.585624	4.48713
ERF	7593	3.5159	0.784856	4.47968
EIF3F	8853	19.7599	4.41521	4.47542
PSMD4	12758	3.58087	0.800478	4.47341
MIR22HG	4769	32.871	7.36158	4.46521
DYNLL2	6839	10.1146	2.26734	4.461
GHITM	14127	11.3165	2.53776	4.45925
CHMP2B	28286	8.23918	1.85114	4.45087
NIP7	3599	8.18188	1.84052	4.44542
SRSF5	4894	46.0559	10.3675	4.44233
SRA1	8026	8.25911	1.86104	4.4379
ADPRHL2	5081	4.18013	0.942315	4.43602
MED18	6966	2.74899	0.621517	4.42303
C9orf47	5280	6.52631	1.47682	4.41916
LOC100506710	10506	4.34598	0.984184	4.41582
PHOSPHO2	7255	2.34051	0.530063	4.41553
C1orf50	8498	2.29014	0.519903	4.40494
MBD6	7273	2.21551	0.503633	4.39906
AUP1	3200	7.80073	1.7737	4.398
FHL1	64658	3.03123	0.689527	4.3961
CCDC59	6502	10.6744	2.43012	4.39254
GEMIN4	7841	2.44098	0.555721	4.39246
F3	12682	18.1179	4.12547	4.39172
BTBD19	5648	2.90842	0.662496	4.39009
TP53RK	5273	8.38464	1.91	4.38986
EIF4EBP1	29864	2.4505	0.558279	4.38938
MED28	9888	10.21	2.32711	4.38742
ERRFI1	14615	12.1789	2.7759	4.38737
MRPL38	6458	2.97494	0.678294	4.38592
TRIM22	21277	3.62641	0.827095	4.38451
H3F3B	3346	99.2732	22.6745	4.37819
ST7-OT4	5915	6.35064	1.4562	4.3611
GRPEL2	9170	13.5946	3.11984	4.35747
TMEM5	29251	2.65929	0.61033	4.35713
PSMC4	10281	3.2225	0.740239	4.35332
PSG4	12937	6.4749	1.48825	4.35068
LOC729678	5768	2.31676	0.532895	4.3475
PDCD7	16458	3.18422	0.735028	4.33211
IFIT1	11423	2.5883	0.597506	4.33184
LOC100506451	4788	3.50154	0.80962	4.32492
TMEM60	4703	7.18832	1.66246	4.32391
WDR74	7246	2.71885	0.629741	4.31741
VAMP1	8440	3.19215	0.73969	4.31552
CD55	39495	4.11692	0.954324	4.31396
TIMM8A	3314	4.10031	0.951	4.31158
CRIPT	8557	2.91369	0.676176	4.30907
SMCR8	12777	3.55408	0.825583	4.30493
LRIF1	16755	5.20464	1.20992	4.30164
ASTE1	12926	2.39604	0.557583	4.29719
TSPAN31	3243	3.13015	0.728525	4.29656
PCNA	11670	10.5901	2.47054	4.28655
NDUFAF4	8581	3.44621	0.804302	4.28472
JRKL	3570	5.55193	1.29821	4.2766
C12orf29	14670	4.57901	1.0711	4.27505
DEXI	13510	2.17519	0.50941	4.27002
MED31	8322	8.9097	2.08705	4.26904
G6PC3	5615	3.62574	0.849733	4.26692
PSMD8	9275	5.60964	1.31525	4.26508
TXNIP	4167	44.2977	10.3897	4.26362
LOC654433	30735	2.23811	0.52536	4.26015
LOC100129387	4133	10.829	2.54491	4.25516
NDUFC1	12635	2.39207	0.562285	4.25419
HOTAIRM1	4165	2.53482	0.596533	4.24925
MKI67IP	9983	10.5768	2.48933	4.24885
RAB34	3988	5.42512	1.27721	4.24763
SLC9A1	56152	2.5076	0.591242	4.24124
SNAPC5	7481	2.55683	0.603151	4.23912
C9orf167	4814	2.3124	0.54592	4.23579
PLAGL2	15240	5.64749	1.33521	4.22966
C1orf123	6518	3.46848	0.820527	4.22714
SNHG12	3317	21.0727	5.00001	4.21453
MED20	15786	2.89178	0.687949	4.20348
KLF9	30061	7.49433	1.78503	4.19843
ZNF460	13584	11.877	2.82979	4.19713
RAB33B	22109	2.75436	0.657741	4.18761
NDUFA13	11995	3.3517	0.800399	4.18754
ZNF706	8695	8.74747	2.08989	4.18561
SIX1	4739	3.94353	0.942317	4.18493
BBS10	3957	5.43958	1.30009	4.184
GRPEL1	8021	4.81913	1.15257	4.1812
TMED4	3066	3.22666	0.772021	4.1795
BAG1	12290	3.83357	0.917993	4.17603
TMEM14C	8215	4.83962	1.15945	4.17407
ZSWIM1	4058	3.42761	0.822142	4.16912
HCCS	11799	3.17725	0.762556	4.16658
STC2	14781	31.0098	7.4433	4.16614
SUPT7L	12771	4.31887	1.03716	4.16413
TSPYL1	5259	11.5497	2.77494	4.16214
PISD	12334	2.63205	0.632433	4.16178
SLC39A7	3612	3.2858	0.789692	4.16086
DPM2	3390	3.43467	0.825515	4.16064
PSAP	35028	5.73611	1.37924	4.15889
ATMIN	11494	3.82076	0.921743	4.14515
ZNF302	8736	5.01725	1.2114	4.1417
RPS19	11497	21.1728	5.13122	4.12627
ID4	3299	5.81753	1.41168	4.121
TMEM42	3747	2.45127	0.595005	4.11975
PET117	5314	2.48623	0.60377	4.11784
TUBA1A	4279	6.21337	1.5106	4.11318
RNMTL1	10229	3.05117	0.741943	4.1124
LSM7	7095	2.5829	0.628164	4.11182
POLR2D	11890	5.25488	1.27807	4.11157
NOB1	13056	3.73688	0.908999	4.11098
SNAPIN	3182	3.2225	0.784357	4.10846
ATP5G1	3085	3.18815	0.775998	4.10845
UQCRB	8559	6.68874	1.63059	4.10204
SPHK1	3252	6.67752	1.62968	4.09744
RRP8	3737	5.83981	1.43115	4.0805
MPDU1	4563	2.8565	0.702281	4.06746
BRD2	12846	20.4183	5.02762	4.06123
FBXL12	8789	3.6594	0.901229	4.06046
CREB3	4689	4.64104	1.14466	4.05451
TRIM5	21915	2.47181	0.610106	4.05144
ZNF550	9383	2.08315	0.514659	4.04763
RSL1D1	17388	5.31261	1.3138	4.0437
FKBP14	13385	2.87671	0.711572	4.04275
LOC100507246	7585	19.0021	4.70176	4.04149
SLC12A4	25221	4.32463	1.07036	4.04035
EREG	23618	20.2041	5.00658	4.03551
JUN	3323	39.1037	9.69367	4.03394
C4orf3	8027	4.50154	1.11601	4.0336
ALG2	5540	10.2964	2.55321	4.03273
SMG8	5241	3.34258	0.83094	4.02265
RWDD2A	3225	2.53956	0.632969	4.01214
C18orf32	6097	4.54398	1.13271	4.0116
ZNF669	4411	6.30296	1.57421	4.00389
NOLC1	11695	5.05247	1.26274	4.0012
RAP2B	6235	16.3204	4.07982	4.00027
RPS13	3282	31.348	7.842	3.99745
SPRY2	4975	37.4899	9.37909	3.99718
CHPF2	6321	7.8176	1.95762	3.99342
PPP1R15A	3671	26.2036	6.57822	3.98339
ASNSD1	9433	6.82328	1.7144	3.97998
LINC00472	6300	9.09662	2.28578	3.97966
C14orf149	11668	5.91597	1.4867	3.97926
LZTS2	10730	3.07866	0.773713	3.97907
DNAJA1	13854	9.28287	2.33359	3.97794
PLIN2	11846	4.22962	1.06419	3.9745
PRMT1	11296	2.24689	0.565896	3.9705
EIF2S2	23971	14.7421	3.71296	3.97044
UBE2Q1	10070	3.94543	0.993918	3.96957
LOC400657	6062	5.41977	1.36635	3.9666
HOXA11	4060	3.17826	0.802919	3.95838
IRF2BPL	4149	5.45833	1.38099	3.95248
NR2F2	14336	9.66755	2.44795	3.94924
ZNF263	7973	5.32729	1.34962	3.94725
GJA1	14129	4.58349	1.16185	3.94499
ZNF586	10965	5.35235	1.35731	3.94335
UBQLN2	3418	8.28279	2.10119	3.94195
ATF5	5235	2.64449	0.671014	3.94104
JTB	3707	5.3286	1.35434	3.93446
FHL3	8746	3.00796	0.765609	3.92885
AHSA2	10132	5.26873	1.34177	3.9267
IGFBP4	14307	5.02827	1.28224	3.92147
CYR61	3205	271.009	69.2097	3.91577
ATP5J2	8041	6.19203	1.58172	3.91474
C14orf28	9954	3.9299	1.00481	3.91109
COX19	10750	5.00011	1.27948	3.90792
BCAS2	14085	3.24677	0.831012	3.90701
PSME2	3282	4.24469	1.08667	3.90614
TEX261	8934	3.7843	0.970915	3.89766
SIRT7	6244	2.34123	0.60075	3.89718
C12orf5	38832	3.18258	0.817832	3.89148
MOGS	4354	2.35903	0.607083	3.88584
KLHL9	4412	23.3365	6.01123	3.88215
DUSP7	7525	3.80499	0.980173	3.88196
SSB	13187	5.55417	1.43107	3.88113
FTSJD1	7307	4.48814	1.15714	3.87865
ABCF2	19395	2.17951	0.562007	3.87808
CENPBD1	3058	2.09789	0.541332	3.87542
JAGN1	3761	8.06685	2.08497	3.86905
PHLDA1	6330	55.5311	14.3801	3.86166
EMG1	5222	8.6643	2.24482	3.85969
ZBTB33	7645	3.29256	0.85492	3.85131
UBIAD1	15237	2.42503	0.630129	3.84847
NGRN	6549	10.4827	2.72603	3.84541
GNL3	8575	13.3095	3.4619	3.84457
PNO1	18090	4.08274	1.06302	3.8407
KAT8	13730	2.63242	0.686308	3.83562
GCAT	9272	2.01148	0.524623	3.83414
TBL2	9737	4.17247	1.08832	3.83386
ARV1	21657	2.03745	0.532389	3.82699
E2F4	6754	2.56724	0.671119	3.82531
NDUFA5	16876	3.99994	1.04581	3.82473
PMPCA	13098	2.71708	0.712019	3.81602
NANS	26407	4.02222	1.05423	3.81532
WTIP	19206	3.04388	0.798189	3.81348
TIMMDC1	25758	2.36649	0.620862	3.81162
NANP	11076	4.66941	1.22582	3.80921
UQCRFS1	5970	14.0055	3.67715	3.80879
LSM10	4463	3.19385	0.838838	3.80747
DDA1	13770	2.85022	0.749046	3.80513
SNHG4	9433	8.70143	2.28814	3.80284
ZNF776	11364	5.55599	1.46148	3.80162
ZNF259	9464	6.16643	1.6222	3.80128
SEC61B	8332	12.4222	3.26903	3.79997
RPS5	7536	12.362	3.25546	3.79731
DNAJB5	8793	3.45649	0.910567	3.79598
YARS2	9410	4.32455	1.13941	3.79543
EIF3I	9235	5.30194	1.39801	3.79249
DPH3	7929	5.7721	1.52234	3.7916
FAM200B	8719	12.9894	3.42799	3.78922
CARS	56530	3.51411	0.927774	3.78768
LOXL1	25690	2.47274	0.653294	3.78503
C1orf43	14091	5.61791	1.48503	3.78303
METTL1	3564	4.45341	1.17796	3.78061
SYS1	14866	2.97623	0.788046	3.77672
PAF1	5410	2.59716	0.687748	3.77633
MEX3C	23132	8.10184	2.14579	3.77569
TNKS1BP1	25311	3.49372	0.926252	3.77189
C6orf48	4849	21.1235	5.60295	3.77007
RNF25	8195	4.41038	1.1716	3.76441
WDR55	6170	5.05077	1.3418	3.76417
C21orf91	30420	2.45854	0.653144	3.76416
DRAM1	46297	6.41133	1.70371	3.76316
INPP1	28196	2.88602	0.76728	3.76136
DIABLO	19860	3.21078	0.854049	3.75948
TMEM55B	3626	4.77364	1.27073	3.75661
ATXN2L	14145	6.74196	1.79679	3.75222
ZFPL1	4181	2.86008	0.762579	3.75054
RNF187	8822	2.04338	0.54561	3.74513
MDM2	37242	14.603	3.90057	3.74381
FAM122A	3646	5.47594	1.46284	3.74336
TGDS	22204	3.04551	0.814335	3.73987
TRAPPC4	5145	3.55385	0.952024	3.73294
LOC100268168	4586	2.40342	0.644186	3.73094
MRPS7	4709	4.39462	1.17807	3.73036
ANKZF1	6913	1.96763	0.527522	3.72995
PANK4	18061	1.94985	0.523142	3.72719
MIDN	10591	5.29372	1.42147	3.72412
YAE1D1	6478	5.14095	1.38075	3.7233
MAFK	12312	2.34925	0.631932	3.71757
GLIPR1	21204	10.1721	2.73706	3.71643
MOCS2	11704	2.9398	0.791468	3.71436
LOC100505806	4098	13.6304	3.67223	3.71175
NDUFB9	10885	5.46542	1.47401	3.70786
CSNK2B	4187	3.83498	1.03462	3.70666
SNHG1	3901	64.1551	17.3116	3.7059
TAX1BP3	5787	10.3606	2.79791	3.70298
GPATCH4	7180	5.19816	1.40462	3.70076
GATAD1	11978	4.09815	1.10775	3.69953
ZNF622	14267	8.12594	2.19742	3.69795
ATP6V1G1	11159	10.2708	2.77798	3.69722
IFRD2	4864	1.90023	0.514229	3.6953
B4GALT3	6659	2.23633	0.60538	3.69409
PDGFRB	42021	2.36195	0.639425	3.69387
TNFRSF10D	28437	6.82906	1.85013	3.69112
RBM4B	12806	2.2831	0.618837	3.68934
C20orf20	4141	1.90589	0.516609	3.68923
ETHE1	20526	2.0919	0.567952	3.68323
GRWD1	8135	2.83247	0.769108	3.6828
WDR13	7703	2.39836	0.651319	3.68231
NUDCD2	6558	2.18811	0.594539	3.68035
ZNF542	11729	1.94984	0.529806	3.68029
DEM1	7782	2.60074	0.706887	3.67915
TUFM	3998	2.43125	0.662036	3.67238
NIT1	7374	2.50544	0.682637	3.67024
SLC35C1	8945	2.35103	0.640604	3.67002
SIGMAR1	3050	3.66336	0.99831	3.66956
METRNL	15025	6.56183	1.78922	3.66742
CIRBP	5543	9.5678	2.6097	3.66625
RDH14	5971	3.89512	1.06319	3.66362
ZNF697	28391	6.21514	1.69813	3.65999
ORMDL1	14105	7.08948	1.93915	3.65597
NHP2	4497	3.20921	0.878128	3.6546
HOTAIR	6420	3.26155	0.892555	3.65417
MXD1	27904	3.39701	0.930009	3.65266
TNFAIP1	11488	7.7512	2.12505	3.64754
ARFGAP1	16978	2.15214	0.590035	3.64748
CDC37L1	27029	3.65544	1.00337	3.64316
IKZF5	15115	4.55473	1.25073	3.64166
TXNDC17	3640	3.81901	1.04949	3.63892
BAK1	7748	2.04496	0.562075	3.63823
TIMM50	10477	2.75923	0.758412	3.63817
SAFB2	35929	2.7024	0.743563	3.63439
PPAPDC1B	6089	4.80166	1.32161	3.63319
NFE2L1	13222	5.84092	1.6123	3.62273
MEPCE	5337	4.82232	1.33136	3.6221
UTP23	8180	6.13215	1.69369	3.62059
C1orf52	9719	8.14099	2.2491	3.61967
CHMP1B	3060	11.6942	3.23226	3.61796
EPAS1	89302	1.85191	0.512751	3.61171
CSTF2T	4110	6.83003	1.89219	3.60959
TOPORS	12085	9.01669	2.49934	3.60763
TMEM70	6642	3.65023	1.01226	3.60602
C12orf47	3134	2.46104	0.682603	3.60538
ATP5G3	5505	10.4222	2.89248	3.60321
SAP18	8572	10.1113	2.80801	3.60088
C18orf21	6663	8.03572	2.23211	3.60006
MRPS16	3851	7.82502	2.17423	3.59898
C8orf33	3593	5.93241	1.65153	3.59207
SLC39A14	66879	2.36012	0.657255	3.59087
SMUG1	8637	2.10445	0.586783	3.58642
ATP5B	7894	11.11	3.09952	3.58443
EIF3G	4910	3.12345	0.871396	3.58442
PTMS	4578	5.22412	1.45752	3.58425
ZNF211	9613	2.03049	0.56766	3.57695
ZBTB39	7681	3.24165	0.906386	3.57646
SLC35B2	3446	2.1582	0.604272	3.57157
FAM32A	6623	3.44187	0.964289	3.56933
TRAPPC6B	22620	3.0503	0.854592	3.56931
FXC1	3235	13.0964	3.67086	3.56767
KXD1	11626	1.83083	0.513394	3.56613
RPL13A	4700	26.7709	7.50726	3.566
COMMD6	12642	3.17361	0.890109	3.56542
CIDECP	8584	2.31502	0.649458	3.56454
HSBP1L1	6241	2.50043	0.701878	3.56249
EIF4A3	11970	7.1035	1.99485	3.56092
C12orf44	7522	4.88049	1.37123	3.55921
MUL1	8734	4.35871	1.22491	3.55839
POLR2A	30238	9.42392	2.64867	3.55798
MRPL14	13819	3.94399	1.10888	3.55673
BLOC1S3	3056	2.78121	0.782079	3.55618
SNX17	6606	4.31718	1.21417	3.55566
PPCS	3914	5.23553	1.47254	3.55544
NDUFB8	6140	4.16019	1.17096	3.5528
MRPS33	8821	2.44013	0.687087	3.55141
TMEM199	4403	4.21534	1.18749	3.54979
SF3B14	8861	3.81574	1.07492	3.54979
ARMCX3	4712	4.66902	1.31691	3.54544
FAS	25255	6.60506	1.864	3.54349
CSDA	24278	12.6762	3.5788	3.54203
RPL12	3759	29.54	8.34486	3.5399
TMED3	11699	3.05954	0.864314	3.53985
KIAA0913	16175	1.79953	0.508564	3.53845
PRSS23	10783	9.54545	2.69952	3.53598
S100A16	6148	6.09101	1.72332	3.53446
SLIRP	9517	6.26009	1.77152	3.53374
RPL39	5138	15.36	4.35062	3.53053
SERPINH1	10749	12.4134	3.51677	3.52977
LOC100506713	27212	1.91509	0.542819	3.52805
RPL18	3846	13.5342	3.83672	3.52754
TMEM43	18741	5.34062	1.51462	3.52605
LYSMD3	13957	7.12178	2.02119	3.52356
DPM1	23656	7.61502	2.16175	3.52262
USMG5	7462	6.68651	1.89951	3.52012
C3orf38	8223	5.43876	1.54546	3.51919
EXOC8	5097	8.40486	2.38837	3.51908
MYEOV2	9785	2.27876	0.648076	3.51619
ZNF7	15704	4.1939	1.19359	3.51369
RRAS	4849	1.95437	0.556726	3.51047
PRNP	15438	14.1928	4.0441	3.50951
CSRP2	20304	2.75481	0.7852	3.50842
TRAPPC3	12895	4.35652	1.24235	3.50668
EPN1	20573	2.26396	0.646643	3.5011
TPT1	3994	67.9369	19.4068	3.50068
NECAP2	19418	2.42018	0.692496	3.49486
ZNF281	3747	22.987	6.57969	3.49363
TM2D3	10546	6.81174	1.9498	3.49356
COX7A2	6254	8.02108	2.29672	3.49241
CALCOCO1	16406	1.76049	0.504508	3.48952
ARF5	3354	4.21596	1.20965	3.48527
COX7A2L	10712	6.22627	1.78704	3.48412
SERP1	4649	13.6593	3.92146	3.48322
TBRG4	11619	4.14586	1.19069	3.4819
ERP29	9873	2.98388	0.857442	3.47998
RPL15	3694	38.1938	10.9852	3.47684
TMEM136	8551	4.15832	1.1966	3.47511
DKFZp761E198	4445	1.98403	0.571517	3.47152
SLMO2	9702	6.32358	1.82197	3.47074
FAM103A1	4429	3.64647	1.05107	3.46929
YTHDF1	20757	3.42322	0.98712	3.46789
RWDD4	19543	2.29706	0.662705	3.46619
MAFG	9443	3.89715	1.12464	3.46524
EXOSC1	10103	2.0003	0.577262	3.46515
LOC220906	12438	6.70398	1.93636	3.46216
BDKRB1	8554	10.0741	2.91131	3.46033
C6orf120	4146	8.07528	2.33422	3.45952
RHOQ	41961	5.1225	1.48091	3.45902
ZFP36L2	4205	20.1015	5.81284	3.45812
CLP1	4122	2.9907	0.864983	3.45752
MGAT1	19597	8.25093	2.38698	3.45664
EI24	15278	4.18937	1.21354	3.45219
TFB2M	25703	2.79259	0.808983	3.45198
GGCX	16680	2.01975	0.585599	3.44903
CDKN1B	5004	50.8435	14.7426	3.44875
POLR2M	10853	11.181	3.24287	3.44787
TUG1	9747	19.2685	5.58886	3.44766
BCCIP	30161	3.33136	0.966824	3.44567
GJA5	17153	1.99423	0.578768	3.44565
PDCD5	6265	8.00268	2.32326	3.44459
RPL23	3733	31.1045	9.03051	3.44438
UNC50	9936	5.27079	1.53061	3.44359
EDA2R	43659	3.68869	1.07156	3.44236
MRPL46	7925	4.28527	1.24526	3.44127
CST3	4281	2.48937	0.724631	3.43536
MED10	6601	11.4218	3.32564	3.43447
SSBP1	12082	7.59671	2.21236	3.43376
RPS29	9053	16.0954	4.68808	3.43326
MAFF	14579	6.12709	1.786	3.43062
TMEM128	12666	2.5302	0.737928	3.42879
DNAJC25	23000	3.83696	1.11947	3.42748
ORMDL2	3154	4.9164	1.43481	3.42652
ADAMTS5	49209	2.42698	0.708501	3.42551
RAN	4210	37.157	10.8493	3.42483
S100A13	15293	4.31669	1.26099	3.42325
CD81	20103	3.52424	1.03168	3.41602
FEM1A	3844	6.24902	1.82985	3.41504
CLK3	21830	2.76101	0.808588	3.41461
MTRR	32019	3.86255	1.13419	3.40556
B2M	6673	30.3294	8.91302	3.40282
TADA2B	14522	2.39209	0.703243	3.40151
MRPL11	3761	1.7964	0.528176	3.40114
LOC647979	5343	32.9683	9.6954	3.40041
TERF2IP	9707	8.57559	2.52656	3.39418
ZNF330	13802	6.61927	1.95223	3.39062
ZNF189	11780	10.1738	3.00334	3.3875
ZNF202	17367	4.60416	1.35922	3.38735
SF3A2	11863	3.25088	0.959829	3.38694
NKIRAS2	8063	2.51345	0.742265	3.38619
ZNF770	9956	7.89101	2.33064	3.38577
BNIP3	14232	3.01639	0.89115	3.38483
GPN2	10997	3.46406	1.02361	3.38416
FAM109B	5188	2.77169	0.819793	3.38096
ZNF513	3514	1.8376	0.54356	3.38068
KAT5	7605	2.02581	0.599434	3.37954
FLCN	24976	2.55908	0.757585	3.37794
NOC3L	29695	3.36451	0.996114	3.37764
CHPF	4819	2.12341	0.629098	3.37532
SNHG6	3613	18.6721	5.53276	3.37483
IRGQ	11769	3.78228	1.12093	3.37423
RBM48	8737	4.10836	1.21849	3.37168
CCT7	18787	6.0261	1.79053	3.36554
TIMM22	5034	3.77696	1.12312	3.36292
FBXO22	31409	3.48918	1.03765	3.36258
IFIT2	7328	2.55898	0.761108	3.36218
UCHL1	11549	17.6659	5.26333	3.35641
ZNF687	9591	2.10247	0.626768	3.35446
AKR7A2	9439	1.77362	0.528832	3.35384
RBCK1	22902	2.23345	0.666081	3.35312
SRSF6	5741	49.6887	14.8268	3.35128
OAZ2	15690	4.0469	1.20764	3.35108
AASDHPPT	21128	5.31313	1.5863	3.34939
C14orf126	11438	2.2582	0.674353	3.34869
ADO	3724	7.05477	2.10713	3.34805
IDH3A	21166	1.90392	0.568758	3.3475
SRP19	31892	3.75609	1.12357	3.343
C1orf216	5314	3.41069	1.02081	3.34116
SELK	6764	3.43413	1.02789	3.34095
EIF2B4	6106	1.75296	0.525535	3.33557
RPL9	4824	35.9031	10.7657	3.33495
C2orf18	16958	3.21015	0.962656	3.33468
MARCKS	6126	25.1963	7.55588	3.33466
ZMYND19	8407	1.68197	0.505898	3.32472
MRPS2	4037	1.81429	0.545931	3.3233
DUSP5	13678	15.5625	4.68367	3.32271
ACP1	13414	7.65033	2.30247	3.32266
GTPBP2	8719	6.48463	1.95354	3.31943
RNASEH1	13250	6.59244	1.98961	3.31343
ZNF238	6218	3.56574	1.07617	3.31336
TMEM126A	8635	3.72173	1.1237	3.31203
ZNF134	7807	5.74374	1.73546	3.30964
WDR77	9319	6.01376	1.81767	3.3085
POLR2C	9371	4.37273	1.3219	3.30791
ZNF672	11185	1.97215	0.59669	3.30515
TPBG	4211	9.93187	3.00579	3.30425
RPL30	3881	28.5764	8.6507	3.30336
FST	6041	2.20216	0.666743	3.30286
KIAA1199	172288	1.7733	0.537029	3.30206
LIPT1	8196	2.75436	0.834219	3.30172
BAP1	8985	3.20398	0.970528	3.30128
ADRM1	5892	3.28004	0.994069	3.29961
PDDC1	10265	2.40676	0.730371	3.29526
GRINA	3358	2.19895	0.667405	3.29478
RPS15A	7380	21.3405	6.47792	3.29434
CCNJ	17467	2.97283	0.902527	3.2939
EIF2B5	10290	4.21501	1.27971	3.29372
NDUFAF3	3019	2.02235	0.614838	3.28924
TSPYL4	4131	12.5357	3.81151	3.28891
C3orf19	20914	4.26376	1.29672	3.28811
OAZ1	3968	10.6228	3.23134	3.28743
SERPINB1	8348	4.06097	1.23549	3.28693
SARS	24290	10.694	3.25464	3.28577
ABCF3	7933	2.11061	0.642437	3.28532
NECAP1	15567	4.73189	1.44131	3.28305
LINC00338	6344	5.52841	1.68473	3.28148
MAK16	16094	4.88343	1.48888	3.27994
C15orf40	22679	1.77823	0.543512	3.27174
GTF2F1	13712	1.65142	0.504834	3.27121
SETMAR	13962	2.0491	0.627478	3.26561
TTC19	30030	3.40463	1.04313	3.26386
ZNF295	23557	5.61682	1.72112	3.26347
MBD4	9060	5.79092	1.77471	3.26302
NAT9	5785	3.44734	1.05656	3.2628
ALAS1	16228	2.1093	0.646576	3.26226
MESDC1	3051	4.05655	1.24375	3.26155
SNRPF	7530	8.49201	2.60432	3.26074
FIS1	5479	2.1055	0.646102	3.25877
C11orf51	3190	4.63383	1.42215	3.25833
YRDC	5252	7.09238	2.17791	3.25651
RPL35A	5670	25.6365	7.87263	3.25641
NDUFA1	4896	3.54583	1.08906	3.25586
FAM26E	6902	3.05127	0.93723	3.25563
ARMCX5	4990	3.21289	0.987589	3.25327
DMWD	9797	2.9599	0.910585	3.25055
SBDSP1	8027	4.61814	1.4223	3.24695
LOC144481	5771	2.07727	0.639889	3.2463
TRNP1	7183	16.2637	5.01032	3.24604
SEC61G	7000	12.8765	3.96762	3.2454
AHSA1	11443	2.51836	0.776265	3.2442
COX18	15057	2.36468	0.728933	3.24403
ARMCX1	4162	1.82444	0.562955	3.24083
DUSP3	12880	3.09395	0.955034	3.23962
TOMM5	4225	9.78289	3.02064	3.23868
FAM57A	10229	3.2725	1.01218	3.23312
PRKAB1	13669	3.50456	1.08436	3.23192
MRPS30	6592	3.85025	1.19164	3.23105
CYB561D1	6406	1.86202	0.576612	3.22924
C8orf58	4549	2.97701	0.922138	3.22838
AP1AR	38317	2.52395	0.78295	3.22364
SLC25A3	8376	23.1234	7.17314	3.22361
MED19	8487	2.76512	0.858222	3.22192
CYB5R2	8496	1.85673	0.576749	3.2193
DEGS1	10215	9.60487	2.98483	3.2179
ATP5E	3690	16.2318	5.05144	3.2133
TMEM11	16646	3.75287	1.1685	3.2117
NDUFV3	16396	3.52081	1.09644	3.21113
SNRNP70	23406	5.43504	1.6938	3.20878
HSBP1	5002	7.42916	2.31604	3.2077
CRNDE	10302	6.535	2.03948	3.20425
RPL23A	4375	19.5587	6.1057	3.20335
GUK1	8871	2.47356	0.772267	3.20299
DIMT1	15378	3.6042	1.12615	3.20046
PSMA5	27456	5.8699	1.83568	3.19767
TJAP1	29034	1.67113	0.52279	3.19656
RRM2B	34618	3.11403	0.974188	3.19654
AAMP	6042	1.84527	0.577468	3.19545
SSTR1	5065	31.5069	9.86068	3.19521
GSTM3	7107	2.25464	0.705664	3.19506
C5orf54	6906	4.41925	1.38319	3.19497
RPL22L1	5381	17.3726	5.4377	3.19484
NOP2	11444	1.80248	0.564526	3.19291
PNRC2	3649	41.7893	13.092	3.19197
MRPL21	12558	2.13536	0.669239	3.19073
CAMLG	13681	2.17859	0.683181	3.18889
ZNF621	14668	3.40161	1.06684	3.18849
ZNF3	17719	2.69779	0.846572	3.18672
HDGF	10342	6.43473	2.01971	3.18597
CDK9	4748	7.68783	2.41373	3.18504
PRELID1	3116	5.221	1.64045	3.18266
TAF13	11627	9.00424	2.82917	3.18264
THAP10	11092	1.7315	0.544159	3.18197
SNRPB2	11809	7.26651	2.28544	3.17948
TOR3A	14018	1.64244	0.517397	3.17443
SERTAD3	3535	8.01499	2.52514	3.17408
RNF6	9604	9.49957	2.99313	3.17379
TMEM184C	18134	3.02016	0.951731	3.17333
RNF139	13852	6.09252	1.92026	3.17276
EIF5	10869	27.5046	8.67364	3.17106
SLC25A44	18858	2.4318	0.767261	3.16946
ZNF26	26098	2.15123	0.678906	3.16867
NDUFS5	8342	4.27532	1.3494	3.16831
GADD45GIP1	3079	3.24945	1.02565	3.16819
COPE	19877	1.8063	0.57016	3.16806
SLC35B3	22494	6.32205	1.99606	3.16726
TMED9	3887	7.10518	2.24683	3.16231
KLHL21	12146	3.77564	1.194	3.16218
PERP	19019	2.81796	0.891221	3.16191
ASB6	7566	1.97166	0.624339	3.158
PPIF	7870	7.96319	2.52205	3.15743
SLC31A2	13185	1.71638	0.543659	3.15709
BLOC1S1	3674	2.98124	0.944463	3.15655
ZNF614	15104	3.16091	1.00157	3.15596
NDUFS3	5554	3.1864	1.00994	3.15504
PLEKHO2	26120	2.73427	0.866682	3.15487
LIG4	10925	2.06597	0.655047	3.15393
GSK3A	12399	1.96021	0.621652	3.15323
POLR3D	6062	5.39018	1.71101	3.15029
CGRRF1	28748	1.72519	0.547668	3.15007
C6orf115	14621	2.28798	0.726351	3.14996
C10orf32	10752	2.96408	0.941761	3.14738
PGAM1	7172	7.26534	2.30888	3.14669
NCBP2	7192	4.53448	1.44123	3.14626
PCDHGA11	3117	1.68174	0.534542	3.14613
APOLD1	65549	4.00312	1.27308	3.14444
FZD7	3851	18.1733	5.78099	3.14363
RPL37	3958	41.7315	13.2789	3.14269
LRRC47	16285	2.34791	0.747107	3.14267
SRSF7	7896	28.7438	9.14754	3.14224
GOLGA7	20419	4.09925	1.30645	3.1377
CCDC137	7176	1.83543	0.585584	3.13436
PPID	14274	3.10804	0.992012	3.13307
GEMIN7	12265	1.84757	0.58971	3.13301
LIN7C	12362	6.98884	2.23114	3.13241
C12orf23	18270	14.5654	4.65437	3.1294
CLCF1	10010	3.26426	1.04313	3.12929
THY1	5592	9.41231	3.01336	3.12353
CAV2	8941	33.8523	10.8381	3.12345
TOMM7	10170	6.78212	2.17156	3.12316
RNF40	14696	1.72632	0.552814	3.12279
C1QBP	6373	6.81117	2.18229	3.12111
DNAJC14	8677	2.66482	0.854048	3.12022
VAMP2	3829	7.07452	2.26858	3.11848
FUT11	3928	2.41261	0.773793	3.1179
NOP56	5862	10.7166	3.43984	3.11544
ABT1	3107	5.90318	1.89505	3.11505
TUBB3	14089	2.09853	0.673965	3.11371
AIMP2	14584	2.32863	0.748007	3.11311
RABGGTB	8879	37.3308	11.9984	3.11131
ZNF140	27222	2.20627	0.709148	3.11116
RPL7L1	7061	6.28804	2.02175	3.1102
NRBF2	21780	4.40871	1.41786	3.10941
CD151	5884	2.98747	0.960877	3.10911
GTF2B	38981	4.51175	1.4513	3.10876
HNRNPH2	6008	6.93636	2.23123	3.10876
MRPS10	11095	4.53208	1.45891	3.10648
TMEM219	11023	1.69191	0.544669	3.10631
PHB2	5402	4.65827	1.50011	3.10529
CD2BP2	4596	3.58402	1.1545	3.10439
PFDN2	17521	7.3027	2.35329	3.10319
SRSF9	8088	8.58361	2.76841	3.10056
YOD1	7229	21.7124	7.00726	3.09856
PDHB	6223	7.76328	2.50571	3.09824
RPS3A	5051	30.7637	9.93608	3.09616
C1orf63	5246	13.6853	4.42251	3.09446
DDX56	8735	2.65634	0.858806	3.09306
STOML2	3266	2.93965	0.95133	3.09004
ZKSCAN1	22185	4.74059	1.53483	3.08867
KIAA1191	15744	3.24508	1.05144	3.08632
PIGT	10178	3.69796	1.1989	3.08446
DUSP14	23638	11.9451	3.87304	3.08417
RPL32	6638	23.4779	7.61251	3.08412
PRDX5	3736	2.41657	0.783932	3.08263
DLX2	3313	3.46192	1.1241	3.07973
TMEM222	14256	2.59767	0.8448	3.07489
COMMD3	3935	3.02617	0.984376	3.0742
DPF2	19227	2.72875	0.888738	3.07036
C20orf11	10387	4.07475	1.32764	3.06917
TAF1D	5608	45.2805	14.754	3.06903
ISG20L2	5293	4.44978	1.45031	3.06816
RDH10	30252	2.64716	0.862862	3.06788
GBA2	12363	2.77356	0.904333	3.06697
UQCRC1	10667	2.15237	0.701928	3.06637
C11orf46	14517	6.68001	2.17854	3.06628
SPAG7	8612	2.35743	0.768877	3.06607
ALDH1B1	6002	2.51034	0.818934	3.06538
TRIP6	6127	3.2186	1.0501	3.06504
RPL19	4445	19.5983	6.39763	3.06337
PEBP1	9521	4.92023	1.60663	3.06245
KLF10	6979	13.5404	4.42266	3.0616
C14orf166	15193	5.96844	1.9495	3.06152
TSEN15	22534	8.33932	2.7262	3.05895
BPGM	33037	3.55693	1.16428	3.05505
C17orf81	7888	2.07098	0.678016	3.05447
ZMYM6NB	3822	2.54209	0.832286	3.05435
VAT1	7838	3.01161	0.98652	3.05276
C19orf43	4076	8.04753	2.63649	3.05237
CASS4	47229	2.58193	0.846051	3.05174
ATP5J	11175	4.64342	1.52166	3.05155
RPL35	4083	17.3009	5.6701	3.05125
SRXN1	6623	8.48181	2.78401	3.04662
METTL5	13086	2.11317	0.693772	3.04591
AARS	37116	2.52342	0.828712	3.04499
TARS	27299	10.7918	3.54471	3.04448
RPL26	5732	24.2749	7.97468	3.044
HIST1H2BK	8566	4.28218	1.40731	3.04281
SNX33	9621	2.11683	0.695724	3.04263
TM9SF1	6530	2.64614	0.86972	3.04252
MRPS18B	8689	2.08504	0.68535	3.0423
PRDX6	11461	32.5217	10.6911	3.04194
RNF114	17509	4.78587	1.57379	3.04098
GATA2	13766	2.34539	0.771464	3.04018
SLC2A3	17069	4.98175	1.63883	3.03982
TPRA1	17661	2.07188	0.681772	3.03896
USF1	6717	1.87792	0.618016	3.03863
SSR4	4338	1.72975	0.569469	3.03748
POLR2K	3392	5.98853	1.97204	3.03672
LOC100499177	7465	7.15476	2.35761	3.03475
TFE3	14749	3.55116	1.17053	3.03381
UBE2J2	19943	2.9126	0.960932	3.03102
WBSCR22	14654	1.84829	0.609879	3.03058
NDUFB1	5686	2.79899	0.923879	3.02961
METTL23	7051	4.73735	1.56403	3.02894
HSP90AB1	6766	29.8977	9.87781	3.02675
FIBP	4800	1.72495	0.56996	3.02644
ENSA	7500	5.90794	1.95349	3.0243
XPA	22501	2.99039	0.988838	3.02415
ERVK13-1	15051	2.24446	0.742825	3.02152
RPS10	8672	10.144	3.35807	3.02078
SIKE1	11204	3.06848	1.01607	3.01995
GBP1	13057	2.8551	0.945989	3.01811
ZBTB10	36163	1.717	0.569232	3.01634
UFM1	13202	13.7066	4.54489	3.01583
ATP6V1B2	24504	6.07366	2.01623	3.01238
REXO2	10893	6.84354	2.27292	3.0109
GOSR2	18248	10.071	3.34633	3.00957
UTP15	16197	3.51424	1.16827	3.00807
TOE1	4309	3.99618	1.32971	3.0053
PHF5A	8988	6.16826	2.05288	3.00469
KHNYN	11407	5.17862	1.72565	3.00097
PABPC4	16037	9.92693	3.3086	3.00034
GOT1	33904	4.54633	1.51535	3.00018
C16orf80	15800	2.81921	0.939721	3.00005
ITPA	14451	1.57016	0.523415	2.99984
EEF1D	17979	2.96962	0.990092	2.99934
SEC22B	20516	14.857	4.95693	2.99722
MRPL12	4157	2.99166	0.998608	2.99583
RPS3	6172	20.3251	6.78591	2.99519
PSMD10	7440	2.88101	0.96188	2.99519
ZNF844	13081	2.03399	0.679211	2.99464
SNAI1	5908	2.43896	0.814721	2.99361
RPL14	5059	20.2097	6.755	2.99181
TBRG1	13081	6.88795	2.30294	2.99094
CALCOCO2	33858	2.22769	0.745158	2.98955
RNF41	19466	2.9724	0.994341	2.98932
PTP4A1	11570	16.9136	5.65833	2.98915
RRAGC	20326	2.91214	0.9748	2.98742
RPL24	5630	18.9639	6.34845	2.98717
TMPPE	6386	5.50876	1.84441	2.98673
UTP11L	12114	6.66939	2.23344	2.98615
DAZAP2	7994	7.38587	2.47539	2.98372
YIPF3	5164	3.4561	1.15868	2.98279
ZNF576	4044	2.3434	0.787203	2.97687
CNOT3	18011	1.83078	0.615091	2.97644
ARF6	4037	27.9238	9.38298	2.97601
CSRNP2	22467	2.60535	0.875715	2.97511
EXOSC3	4760	10.6717	3.58853	2.97384
IGFBP6	4693	2.17858	0.732607	2.97374
CDC26	8580	2.41808	0.8133	2.97317
KLHL36	13786	1.90582	0.641031	2.97305
SCYL1	13635	1.60931	0.541665	2.97104
C17orf48	13949	5.13329	1.7278	2.971
EAF1	15057	4.54868	1.53213	2.96886
MTO1	39726	2.1358	0.720834	2.96296
C2orf28	5148	3.87703	1.3086	2.96273
C11orf10	3484	3.33333	1.12543	2.96183
MRPL20	5418	3.20452	1.08212	2.96134
VHL	12036	4.45097	1.50395	2.95952
RPL38	6225	22.9798	7.766	2.95903
STX4	6583	1.762	0.595778	2.95748
ARHGEF2	31707	4.91342	1.66213	2.9561
NDUFB4	6131	11.8683	4.01531	2.95576
LYRM2	6532	4.49221	1.52019	2.95503
DDX18	17699	5.8155	1.96986	2.95224
ZNF518B	17529	2.28361	0.774135	2.94989
TMEM106C	5332	2.13476	0.723895	2.94899
SMCR7L	15854	2.82281	0.957404	2.9484
ALG11	17258	4.51924	1.53281	2.94834
EEF1B2	3336	17.0092	5.77134	2.94718
PRMT5	8929	2.0413	0.692708	2.94684
RIOK2	22435	4.99817	1.69702	2.94526
AMZ2	9161	1.98082	0.67276	2.94432
APH1A	3811	3.96987	1.3499	2.94086
C8orf44	13591	2.83649	0.964704	2.94027
GNB2L1	6979	27.0371	9.20148	2.93834
RPL34	9918	16.0297	5.45636	2.9378
NR1H2	6583	1.51974	0.517586	2.93621
UNC5B	90344	1.56581	0.533623	2.9343
ABHD5	31843	3.61157	1.23099	2.93387
WNT5A	21589	29.4194	10.0308	2.93291
SLC16A1	44506	2.83056	0.965855	2.93063
CINP	14635	1.91197	0.652569	2.92991
RPS27A	3951	21.3679	7.29842	2.92774
EIF4A2	6325	80.8929	27.6458	2.92605
SELRC1	12025	1.87689	0.641475	2.9259
EIF2B2	6683	4.50908	1.54132	2.92547
C19orf12	16660	1.84632	0.631339	2.92445
NUTF2	24401	3.54437	1.21223	2.92384
ZCCHC9	11564	4.6223	1.58126	2.92318
SOCS2	6381	6.20655	2.1233	2.92307
CIB1	3803	2.24036	0.766516	2.92278
SIX4	14597	3.12682	1.07008	2.92204
ANKRD57	4654	10.5667	3.61701	2.92139
PPA1	30605	1.81114	0.619991	2.92124
IFRD1	54060	5.08448	1.74108	2.9203
CLK4	24390	5.72523	1.96059	2.92016
PIGV	10441	1.69283	0.57973	2.92003
COPS5	19248	4.39386	1.50506	2.91939
RNF146	21879	6.75843	2.31517	2.91919
ALKBH5	26401	2.05973	0.705749	2.9185
SCD	17817	2.63933	0.904589	2.91771
RPL26L1	10336	3.93072	1.34741	2.91724
LUC7L	40480	3.14771	1.07972	2.9153
SOD1	9309	6.52559	2.23841	2.91528
FASTKD3	9879	2.22356	0.763073	2.91395
C14orf2	9279	3.46442	1.18896	2.91382
ATP5L	8459	6.90891	2.37267	2.91187
ZNF256	6877	3.05166	1.04803	2.91181
CIAPIN1	19283	2.22937	0.766022	2.91032
AHCYL1	38978	5.15095	1.77103	2.90845
CLDND1	7594	7.72373	2.65596	2.90807
SRP14	3499	11.5819	3.98737	2.90465
NFKBIZ	33036	18.2246	6.27917	2.90239
NXT1	4036	4.21136	1.45132	2.90174
GABARAPL1	10236	12.7995	4.41474	2.89926
REXO4	11979	1.46032	0.503866	2.89823
MOSPD1	27636	1.44953	0.500394	2.89678
BSG	12169	1.86706	0.64459	2.89651
RCAN1	98599	1.45513	0.502775	2.8942
PSMD7	9514	11.7357	4.05533	2.8939
MMADHC	18184	12.0719	4.17218	2.89343
RAB9A	20705	2.84295	0.982787	2.89274
C8orf59	6356	4.4906	1.55281	2.89192
RPL27A	7425	24.6287	8.5205	2.89052
SRRD	8055	2.95139	1.02123	2.89003
RP9	14593	3.87238	1.34031	2.88917
C5orf43	4767	9.30568	3.22285	2.88741
NDUFS6	14672	3.18062	1.10223	2.88562
ZNF800	22414	5.56993	1.9304	2.88538
PVR	22331	2.92109	1.01273	2.88437
PIGW	3748	5.67004	1.96597	2.88409
NOA1	14311	1.76934	0.613853	2.88235
POLDIP2	10945	2.90635	1.00941	2.87926
C15orf61	6120	3.30213	1.1471	2.87868
TMEM183	13175	7.53496	2.61753	2.87865
ZNF226	12624	2.82752	0.982471	2.87797
ZNF260	17660	2.29154	0.796569	2.87676
ARPC5L	8213	4.59923	1.59934	2.8757
MESDC2	14111	3.85509	1.34097	2.87485
RPS4X	4689	17.3257	6.02869	2.87387
CALHM2	5620	1.78374	0.620829	2.87316
MFGE8	14750	2.82128	0.982444	2.8717
CCDC117	16622	3.65459	1.27323	2.87033
RPS8	3167	27.214	9.49416	2.86639
C6orf62	14314	15.3663	5.36202	2.86577
TH1L	13878	2.82406	0.985486	2.86565
AKAP8L	38975	2.69074	0.938972	2.86562
GTF3A	11166	1.76168	0.614811	2.8654
PSMC5	4618	8.54215	2.98406	2.86259
C22orf32	4594	2.31676	0.809374	2.86241
RP9P	26356	2.59863	0.908017	2.86187
UBE2S	6676	8.054	2.81532	2.86078
TXNL4A	15666	3.57155	1.24851	2.86065
TMEM64	23911	3.2811	1.14715	2.86022
GNG5	8257	18.3418	6.41512	2.85915
ARL1	14670	4.66009	1.62997	2.859
SBDS	7899	5.29852	1.85389	2.85806
LAMB2	12053	2.11321	0.739538	2.85747
WDR61	16363	3.31577	1.16069	2.85672
MED26	53298	2.19313	0.767879	2.85609
ZNHIT3	9190	1.85095	0.648467	2.85435
SS18L2	4193	3.42941	1.20157	2.85411
MUDENG	21192	3.83703	1.34451	2.85385
ZNF426	10623	3.54305	1.24176	2.85325
ZNF304	8621	2.85391	1.00083	2.85154
PPM1D	66097	3.66174	1.28427	2.85122
M6PR	9401	6.44252	2.25959	2.85119
ZNF394	7024	3.39475	1.19128	2.84967
WDR6	8750	2.24147	0.787592	2.84598
CLN5	10594	2.91023	1.02261	2.84588
OBFC2A	10451	30.0981	10.5774	2.84551
FAM134A	7259	3.01462	1.05947	2.8454
PYGO2	4757	2.77143	0.974374	2.84432
FAM36A	9721	9.69938	3.4118	2.84289
KCTD2	18703	1.67986	0.590971	2.84254
SDHD	8948	5.43576	1.91263	2.84203
ACAA1	14533	1.54278	0.543243	2.83994
LAMP1	26273	3.12559	1.10076	2.83948
RPL27	4526	14.6595	5.1663	2.83752
UQCR11	8330	1.49979	0.528566	2.83747
ZNF22	4505	7.11324	2.50762	2.83665
GRHPR	14280	3.21769	1.13441	2.83644
HARS2	7873	3.84345	1.35519	2.8361
LOC100130890	12190	2.44016	0.860517	2.83569
GARS	39468	12.3003	4.33802	2.83546
HTR7P1	4389	2.33629	0.823968	2.83541
STARD4	14136	5.82542	2.05543	2.83416
ZNF84	26008	1.81499	0.640411	2.8341
ZMAT2	6208	5.31879	1.87676	2.83403
PSMA4	8817	6.38198	2.25195	2.83398
TRIM56	5104	2.36145	0.833285	2.8339
RAVER1	17426	2.17016	0.76581	2.83381
EGLN2	9299	5.11163	1.80388	2.83369
LOC388796	14780	7.79825	2.75223	2.83343
GNB2	5430	1.48649	0.525298	2.8298
MYL9	8330	10.6649	3.77198	2.8274
PRPF38A	13774	5.07221	1.79406	2.82722
C22orf29	8711	2.70706	0.957701	2.82662
RBM42	8608	2.06386	0.730773	2.82421
C7orf49	5047	3.12091	1.10509	2.82412
ETV3	13925	6.16149	2.18189	2.82392
KIAA1586	8640	6.34923	2.2499	2.82201
C9orf156	18081	2.75621	0.976732	2.82187
C6orf125	14159	1.76934	0.627257	2.82076
XPC	33525	5.5179	1.95685	2.81979
FANCF	3309	1.79786	0.638362	2.81636
PEA15	10038	16.5744	5.88528	2.81625
C11orf58	19754	7.40035	2.62833	2.81561
OXA1L	5268	8.0922	2.87488	2.8148
COASY	4204	1.5003	0.533099	2.8143
SC5DL	20732	2.54941	0.905935	2.81412
TRIM21	8800	1.41662	0.503563	2.81319
C20orf29	4784	3.02449	1.07535	2.81256
PSMD6	12890	9.75669	3.4697	2.81197
GDI1	6556	1.8559	0.660386	2.81033
UBE2I	17866	2.13499	0.759752	2.81011
DDX19A	26458	2.12535	0.757021	2.80752
C14orf21	5277	2.03945	0.726614	2.80679
SLC25A11	3037	2.07548	0.739721	2.80576
CHMP7	18363	2.76851	0.98675	2.80569
BBIP1	20637	2.58288	0.920619	2.80559
MRPS17	3423	1.84278	0.656878	2.80536
KLHL28	37653	3.01229	1.07408	2.80453
TMEM126B	7962	2.89488	1.03242	2.80398
RNF7	8595	10.6363	3.79341	2.80389
OPN3	47250	1.6102	0.574321	2.80366
ATP5O	12402	3.12169	1.11371	2.80296
GPX8	7146	15.2056	5.42493	2.80291
RPS6	3982	44.9891	16.0524	2.80264
PEX26	13112	3.2102	1.14596	2.80132
NSA2	9632	4.79512	1.71213	2.80068
RPS11	3311	12.4599	4.45281	2.79821
ACADVL	5433	3.79672	1.35687	2.79815
RAD23A	7802	4.06545	1.45346	2.79708
DDX47	16636	10.9546	3.91706	2.79664
RBM23	18543	3.15464	1.1283	2.79592
URB2	33966	1.96184	0.701809	2.7954
ARMCX5-GPRASP2	5948	2.37801	0.850862	2.79482
ANKRD49	5592	4.28752	1.53418	2.79467
AZI2	26774	4.15918	1.48851	2.79419
POGK	14986	6.46136	2.31285	2.79368
CDKN2A	26740	1.59313	0.570478	2.79262
CNIH4	19101	3.02877	1.08501	2.79147
TICAM1	15800	2.00751	0.719205	2.79129
PSMD3	17153	3.75409	1.34517	2.79079
NDUFA4	8234	8.4488	3.02802	2.79021
COX6C	16020	3.84418	1.37833	2.78901
HIF1AN	18041	3.06225	1.09826	2.78827
EBNA1BP2	8397	6.22679	2.23615	2.7846
SURF4	14631	9.41741	3.38207	2.78451
ZNF23	14615	4.37124	1.57005	2.78414
SCAF1	16525	1.88687	0.678108	2.78255
CTSL1	5411	6.0052	2.15889	2.78161
THUMPD1	8211	7.33631	2.63908	2.77987
ARFGAP2	12828	3.06687	1.10383	2.77839
CDC37	12463	3.86521	1.3914	2.77793
URGCP	50496	3.06019	1.10207	2.77677
EIF4A1	6301	30.1076	10.8623	2.77175
PSMA7	6684	6.88457	2.48442	2.7711
EEF2	9408	16.2653	5.86995	2.77094
MARVELD1	4445	4.82454	1.74176	2.76992
RPS20	6402	15.9039	5.74417	2.7687
PSMG1	8057	5.86164	2.11727	2.76849
POP4	10993	2.23811	0.808531	2.76812
RELT	21115	1.665	0.601862	2.76641
HOXA13	3227	3.42769	1.23905	2.76639
BTN2A3P	9198	1.66833	0.603602	2.76396
C22orf39	7346	1.75938	0.636636	2.76356
ZBTB3	3222	1.92206	0.695576	2.76326
UBFD1	16849	4.61002	1.66877	2.76253
MED7	4471	3.46305	1.25403	2.76154
PELO	14679	7.0913	2.56845	2.76093
TMBIM1	18364	2.72513	0.987416	2.75986
LAMTOR3	16209	4.21625	1.52817	2.75902
RPUSD4	9599	2.37939	0.86258	2.75846
MRPL10	8270	3.48168	1.26268	2.75737
ICT1	8577	2.41196	0.874741	2.75734
HSPD1	13691	7.21546	2.61708	2.75707
TBC1D10A	34977	2.02651	0.735405	2.75564
ZNF317	23036	5.29298	1.92163	2.75442
MAT2A	6303	56.7798	20.6229	2.75324
NDUFB2	9966	2.22278	0.807521	2.7526
SET	12742	7.93672	2.88345	2.75251
KIAA1737	19053	1.38704	0.503925	2.75247
TMEM167B	6152	5.82156	2.11604	2.75116
MRI1	9760	1.3998	0.50883	2.75102
HMGN1	6807	17.7165	6.44151	2.75036
C2orf49	7972	6.14052	2.23291	2.75001
ZNF596	15140	1.4987	0.545013	2.74984
MRPL17	3017	5.07333	1.84509	2.74964
C9orf21	14067	2.76062	1.0048	2.74743
SF3B4	4936	11.7916	4.29285	2.7468
METTL11A	9445	5.09823	1.85617	2.74664
ZFAND2A	7313	2.56345	0.933312	2.74662
SLC25A25	41046	2.43688	0.887515	2.74573
C3orf17	17264	7.58032	2.7612	2.7453
C1orf212	9455	5.23281	1.90657	2.74462
PCID2	31105	4.84394	1.76558	2.74354
MRPS25	16798	1.83841	0.67012	2.7434
ATP1B1	26014	4.13019	1.50569	2.74305
PDAP1	14008	6.81644	2.4852	2.74281
TMEM41A	9457	2.12113	0.773819	2.74112
MRPL44	10311	4.49396	1.64037	2.7396
GSTP1	3059	4.17186	1.52356	2.73823
ENY2	11638	7.32803	2.67626	2.73816
ARL5B	18628	5.2453	1.91595	2.7377
ARMC10	24883	1.63874	0.598901	2.73625
SUPV3L1	28857	2.50071	0.913976	2.73608
RPS23	5097	21.9811	8.0345	2.73584
KCTD7	14349	1.94451	0.710971	2.73501
AKIP1	8926	2.1301	0.778921	2.73468
ETS2	19030	13.5992	4.97418	2.73396
LENG1	4068	1.69376	0.619786	2.73281
METTL13	16096	1.5397	0.563822	2.73083
KIAA1826	14326	3.19067	1.16868	2.73015
C11orf24	10667	5.08812	1.86465	2.72873
C19orf53	4330	5.26309	1.93099	2.72559
UBA52	5657	7.16623	2.62992	2.72489
TAF9	18288	6.31967	2.32037	2.72356
CHCHD2	4922	8.43212	3.09678	2.72287
ZNF501	7452	1.43217	0.526106	2.72221
PTPMT1	8032	2.70216	0.993181	2.72071
PITHD1	9847	3.46402	1.27392	2.71918
ZKSCAN2	21534	1.73256	0.637458	2.71792
AKIRIN1	14822	10.2178	3.75948	2.71788
RPLP0	4512	39.1385	14.4067	2.71669
RPL3	6784	23.1679	8.53109	2.7157
SENP3	9979	1.81178	0.667518	2.7142
PRPF19	16042	3.01522	1.11187	2.71185
NAA60	43296	2.05832	0.759313	2.71077
COX6B1	10562	2.42002	0.892903	2.71028
NGDN	8505	4.64412	1.71373	2.70995
EIF1AD	5622	3.80202	1.40334	2.70927
PINK1	18057	1.89069	0.698148	2.70815
MIR181A2HG	40193	7.89782	2.91739	2.70715
BLCAP	10515	6.42537	2.37368	2.70692
TFAM	10722	5.32759	1.97147	2.70234
CCDC72	3852	10.128	3.74873	2.70171
MRPS22	13027	6.63322	2.45542	2.70146
CLTB	24085	3.00626	1.11345	2.69995
C20orf30	13250	3.21287	1.19043	2.69892
C1orf131	17416	2.58505	0.957953	2.69851
MON1B	8708	2.28532	0.847043	2.698
NME1	8531	3.68097	1.36438	2.69791
DDX24	30291	4.95625	1.8371	2.69787
ZNF24	12249	13.3342	4.94375	2.69718
MRPL15	13294	3.13992	1.16516	2.69484
RELA	9377	3.35072	1.24391	2.6937
MAP2K3	30584	4.9675	1.84445	2.69321
TMEM98	13740	1.81149	0.672833	2.69233
SLC35B1	6593	5.58035	2.07715	2.68654
CHORDC1	22936	5.44695	2.0277	2.68627
SLC7A6OS	10351	2.47024	0.919763	2.68574
NUDT15	9580	3.16035	1.17747	2.68402
KCNQ1OT1	59461	1.42082	0.529388	2.68389
GLUL	10503	8.08342	3.0149	2.68116
SRSF2	3297	47.7523	17.8196	2.67976
THAP6	15583	2.31555	0.86446	2.67861
FUT4	6048	3.3711	1.25858	2.67849
C20orf4	20407	3.42942	1.28069	2.67779
DDX5	8111	107.941	40.3116	2.67767
SRSF8	4333	1.79384	0.670045	2.67719
RHOG	14006	4.48167	1.67468	2.67614
RPSA	5829	20.7578	7.7596	2.67511
GTPBP5	19730	1.58491	0.592479	2.67505
RPS14	5528	17.7916	6.65536	2.67327
RPL36A	5265	12.8778	4.81761	2.67307
C11orf57	10907	3.70844	1.38756	2.67263
POFUT2	23969	1.70555	0.638494	2.67121
ABHD13	15841	3.46488	1.29741	2.67061
SPATA5L1	19098	1.85181	0.693431	2.6705
CDK4	4721	5.30017	1.98519	2.66986
PRPF38B	9491	13.6356	5.11176	2.6675
RPS24	23054	8.52735	3.19696	2.66733
LOC100506548	3880	11.1071	4.16587	2.66621
OGFRL1	13497	5.32693	1.9982	2.66586
ZNF335	23542	1.57716	0.591741	2.66529
APEX2	7433	2.14771	0.805968	2.66476
NAT10	41348	1.84227	0.691396	2.66457
C16orf88	11819	1.62504	0.609974	2.66411
IFIT3	13124	2.35753	0.885369	2.66277
AMMECR1L	24308	3.5813	1.34525	2.66218
EEF1A1	5283	202.612	76.136	2.66119
CCDC92	36209	2.17582	0.817995	2.65994
C17orf42	7286	2.94609	1.10811	2.65866
BMI1	10276	2.50908	0.944253	2.65721
HSF1	23116	1.91457	0.720531	2.65717
C2orf47	8808	3.87943	1.46016	2.65685
FEM1B	13500	11.2411	4.23284	2.65569
TMEM85	5108	3.91864	1.47599	2.65492
TWIST2	39221	10.3011	3.88176	2.65372
GLTSCR2	11531	1.92651	0.726558	2.65156
ZBTB7A	21601	1.8725	0.706312	2.65109
MED8	5896	6.79101	2.56252	2.65013
FAM40A	20023	3.28861	1.24254	2.64668
MAN2C1	12809	2.07264	0.78322	2.64631
RPS7	5657	19.1355	7.23153	2.64612
SLC19A2	22060	2.11135	0.798892	2.64285
GATC	17316	2.2858	0.866274	2.63866
EPM2AIP1	7439	12.9923	4.92447	2.63831
ZFYVE27	23787	3.25632	1.23434	2.63811
THOC4	3752	6.91264	2.62281	2.63559
ACTA2	56317	3.0661	1.1636	2.63501
PMPCB	17261	5.73772	2.17761	2.63487
AKR1B1	16782	1.98089	0.751948	2.63434
CHMP4A	4250	3.06038	1.16183	2.6341
CYB5R1	5404	1.82088	0.691321	2.63391
TRMT6	12688	2.6177	0.994538	2.63208
ZNF655	18032	10.84	4.12187	2.62987
TBC1D20	27064	3.31602	1.26096	2.62976
YKT6	13316	5.19011	1.97412	2.62908
UXT	7366	3.34484	1.27287	2.62779
ZNF623	17528	1.83082	0.696948	2.62691
ATP5F1	12783	7.70267	2.93267	2.6265
BRK1	11542	4.57786	1.74315	2.6262
GGCT	8221	2.8255	1.07597	2.626
COX4NB	20918	2.58248	0.984533	2.62305
C5orf62	18791	2.06489	0.787381	2.62248
AP1S1	6872	1.60387	0.612039	2.62054
STRAP	21123	9.05922	3.45736	2.62027
C16orf53	6289	3.17407	1.21172	2.61947
TXNDC12	35244	2.6066	0.995274	2.61898
DBNDD2	4618	1.39082	0.531123	2.61864
PIGO	7914	1.31159	0.500901	2.61846
YIPF6	38504	2.07302	0.792389	2.61616
PEF1	15376	3.71549	1.42039	2.61582
LAPTM4A	19379	8.13285	3.1108	2.61439
C1GALT1C1	4477	1.98449	0.75942	2.61317
ZSCAN29	11889	2.05184	0.785414	2.61243
PSMB1	18214	12.5588	4.80995	2.611
NOP14	25455	1.94268	0.744368	2.60984
CREB3L1	43745	3.39783	1.30374	2.60622
MCTS1	17273	2.13227	0.818301	2.60573
C7orf30	10241	5.13187	1.96952	2.60565
DNAJA2	18352	6.38397	2.45038	2.6053
UBA1	24329	2.93302	1.12644	2.6038
NOL7	5569	7.1368	2.74166	2.60309
ADAMTS1	9123	29.1446	11.1978	2.60271
ZBTB24	20722	2.68797	1.03277	2.60268
MTERFD3	9861	2.04333	0.785128	2.60254
C5orf51	17269	6.01743	2.31239	2.60226
CNNM3	19131	1.93381	0.743409	2.60127
KIAA0090	33463	1.53746	0.591232	2.60043
EAPP	23809	1.78674	0.687484	2.59896
EXOSC8	9074	4.85291	1.8675	2.59861
SCAMP2	28474	1.88668	0.726041	2.59859
ZNF805	22054	3.51564	1.35292	2.59856
ORAOV1	9834	3.47772	1.33905	2.59715
SNRPD3	16892	4.66158	1.79564	2.59605
GDNF	27004	3.86623	1.4897	2.59531
CRLS1	33959	2.75801	1.06291	2.59477
RER1	13672	3.61443	1.39334	2.59408
MED4	19149	5.7264	2.20775	2.59377
PSMB5	9370	3.81412	1.4719	2.59129
GART	38961	2.46229	0.950534	2.59043
CAMK2N1	3845	5.32425	2.05674	2.58868
RPL4	5541	37.228	14.3854	2.5879
VPS25	6164	3.34646	1.29329	2.58756
HSPE1	3467	5.71687	2.21106	2.58558
MRPL35	13922	2.4899	0.96327	2.58484
MTERFD2	15239	2.07719	0.803852	2.58405
RPS9	6790	19.9094	7.70966	2.5824
SPG20	68543	3.18738	1.23443	2.58207
TAGLN2	7382	13.1116	5.07834	2.58187
PCIF1	13346	2.26683	0.878311	2.5809
ZNF740	10120	2.32484	0.900928	2.58049
ACTR8	15136	3.25868	1.26313	2.57985
ZNF212	15959	2.23103	0.864931	2.57943
GGPS1	16092	2.35313	0.912321	2.57928
SDHAF2	16643	4.49602	1.74405	2.57792
EFNB2	45310	2.86068	1.11065	2.57568
METTL6	17666	1.45174	0.563672	2.5755
C8orf76	21443	2.91871	1.13329	2.57543
METTL21D	7948	6.61429	2.5686	2.57506
RAE1	27375	5.17626	2.01118	2.57374
RNH1	12772	1.49803	0.582253	2.57282
CCNL2	13628	2.59947	1.01072	2.5719
DNAJB4	12360	15.9543	6.20681	2.57045
LTV1	20436	5.05126	1.96525	2.57029
PSG5	18794	6.55514	2.55299	2.56763
TMEM188	11811	2.55643	0.99615	2.56631
THAP1	6658	1.59381	0.621139	2.56595
LENG8	13132	4.83192	1.88311	2.56593
RBM3	6813	14.1643	5.52108	2.56549
FZD2	3819	4.0862	1.59381	2.56379
KEAP1	17259	1.38441	0.540074	2.56337
DDX27	24783	1.54115	0.601238	2.56329
SERPINB2	16186	16.3494	6.37987	2.56265
C8orf40	11843	1.46554	0.572015	2.56207
C5orf15	13209	3.87422	1.51233	2.56176
MRPS36	12413	1.67622	0.654488	2.56112
OSGEP	8061	1.78754	0.698036	2.56081
MRPL24	3830	2.2816	0.891033	2.56062
NAA38	20008	5.2908	2.06841	2.55791
ZNF133	28520	2.22217	0.868862	2.55756
ZNF814	19696	1.29167	0.505228	2.55661
ZNF337	22619	2.21645	0.866972	2.55654
CPT2	17769	1.5983	0.625204	2.55645
DTX3L	10865	2.01336	0.787585	2.55637
MTFMT	28128	1.87163	0.732483	2.55519
OGT	42836	6.04656	2.36766	2.55381
SFXN3	10003	2.22352	0.87073	2.55363
ACTR1A	23527	3.03817	1.18975	2.55362
NHP2L1	14977	2.85548	1.11857	2.5528
CPSF4	18434	1.61525	0.632752	2.55274
KIAA1967	15839	3.30268	1.29384	2.55262
SH2B1	10457	1.41513	0.554535	2.55192
PKIG	87243	1.76506	0.69203	2.55055
PPWD1	24240	3.37052	1.32171	2.55012
TOR1AIP1	37792	3.04958	1.19679	2.54813
ZNF498	15460	3.05138	1.1976	2.54791
SLC39A13	8006	2.1542	0.846162	2.54585
CREBZF	7575	12.8736	5.05731	2.54554
SKP1	20643	8.64208	3.39518	2.5454
AMACR	21130	2.04582	0.803922	2.5448
SIRT1	33721	3.54527	1.39341	2.54431
GLRX5	9733	3.00677	1.18206	2.54367
FAHD2A	10432	1.38145	0.54334	2.54251
MRTO4	8548	2.64397	1.04008	2.54208
EIF5A	5465	12.208	4.80602	2.54015
FRG1	22386	1.55177	0.610922	2.54005
CHMP4B	43064	3.11001	1.22453	2.53976
WDR73	11510	1.65189	0.650519	2.53934
UPF1	36296	2.16454	0.853344	2.53654
LTBR	7376	3.54233	1.39837	2.53319
PEX11B	7568	1.91584	0.756386	2.53289
RANBP6	4622	7.66456	3.02705	2.53202
ASB1	25266	9.34587	3.693	2.5307
C20orf24	6824	3.7838	1.49555	2.53004
S1PR1	4772	7.31678	2.89228	2.52976
BTN2A2	11777	1.39359	0.551434	2.52721
CCNDBP1	11910	2.81679	1.11527	2.52566
CIAO1	8017	2.65658	1.05197	2.52534
OTUD1	3113	1.38287	0.54813	2.52289
SOX12	4629	1.58226	0.627199	2.52274
HDAC3	15981	2.23526	0.88605	2.52272
UBE2B	20930	4.51087	1.78844	2.52224
PRRC2A	17105	4.62447	1.83367	2.52198
TACO1	7495	2.05815	0.816094	2.52195
C9orf114	7741	1.28601	0.509944	2.52187
TFIP11	20544	2.25697	0.895035	2.52166
ST13	32087	2.98604	1.18421	2.52155
FLNC	28846	2.65065	1.05149	2.52085
CNBP	16153	12.5832	4.99178	2.52078
C17orf80	16320	1.601	0.635129	2.52075
TMUB2	4746	1.66293	0.660032	2.51947
ZNF200	13133	2.2217	0.882338	2.51797
C12orf43	13453	1.4822	0.588747	2.51755
DAD1	24337	4.37548	1.73822	2.51722
CDK11	9448	13.4015	5.3278	2.51539
ZNF121	18918	5.78718	2.30184	2.51415
AES	10057	1.55168	0.617351	2.51345
CCRN4L	30153	5.46583	2.17561	2.51232
RBM8A	5979	8.22173	3.27351	2.51159
ZBED5	5370	10.9559	4.36316	2.511
LOC387647	12799	4.38641	1.74736	2.51031
RBM22	10318	4.89944	1.95197	2.51
SRI	21877	2.34069	0.932912	2.50901
RPL28	6152	12.0525	4.80622	2.50769
GZF1	8663	3.94091	1.57184	2.5072
RNF10	43266	3.53417	1.40975	2.50695
AIFM2	20668	1.39581	0.556965	2.5061
LOC100130557	3182	3.4151	1.36277	2.506
C15orf52	9516	1.44783	0.578079	2.50455
PDHA1	17815	2.06068	0.823068	2.50366
TOR1A	11221	2.30003	0.919202	2.5022
CRYBB2P1	13592	3.07992	1.23103	2.5019
ITPRIPL2	7699	7.7192	3.08596	2.50139
RHOC	6277	6.31671	2.52777	2.49893
PEX19	8343	2.71968	1.08836	2.49888
ZDHHC6	16615	3.46901	1.38872	2.49799
C3orf58	20571	1.4954	0.598803	2.49732
CYP51A1	22597	3.75457	1.50348	2.49725
HSD17B10	3118	1.38619	0.555419	2.49576
TMEM170A	17662	1.6977	0.680264	2.49565
HOMER3	12032	1.51065	0.605363	2.49544
PNPO	7786	1.43194	0.574051	2.49445
IFNGR1	21947	4.30302	1.72669	2.49206
PA2G4	9592	6.2884	2.52427	2.49118
TTI2	14468	1.26039	0.506518	2.48834
HCG11	5679	1.8635	0.748914	2.48827
PSME3	10355	3.76072	1.51176	2.48764
EVI2A	5340	2.0042	0.805996	2.48661
DUSP6	4460	16.0862	6.47045	2.4861
TSR1	14697	3.92585	1.58026	2.48431
DVL3	18031	2.73382	1.10056	2.48403
SNAP29	32210	1.38471	0.557501	2.48378
TTC14	9001	6.94024	2.79508	2.48302
PPIE	25070	1.29382	0.521136	2.48269
AGXT2L2	24264	1.73476	0.698854	2.48229
PREPL	44254	2.138	0.861503	2.48171
GLTP	29546	2.12076	0.855068	2.48022
ELP2	44852	3.53858	1.42724	2.47932
MCRS1	9826	1.8498	0.746504	2.47795
JOSD1	14912	4.65097	1.87786	2.47674
NDUFAB1	15305	3.04667	1.23162	2.47371
TBC1D10B	13101	1.53479	0.620603	2.47306
SRSF10	14017	11.2246	4.54038	2.47217
ZCCHC8	29398	3.22074	1.30292	2.47194
PAK1IP1	14783	2.84889	1.15253	2.47186
NDUFA6	5359	3.97187	1.60774	2.47047
SNX12	7444	1.96251	0.794513	2.47008
CNN3	30229	9.01034	3.65045	2.46828
ZNF691	5903	1.54327	0.625248	2.46825
HSPH1	25355	3.95263	1.6016	2.46793
LOC283392	20003	14.0052	5.67536	2.46772
SCAMP3	6407	1.25049	0.507266	2.46516
CCNL1	12897	42.7658	17.3563	2.46399
SLC35C2	14888	2.21358	0.898663	2.46319
MUS81	6043	1.63253	0.662794	2.4631
CTR9	28480	2.53927	1.03094	2.46306
NDUFS2	15080	3.0489	1.23791	2.46294
SRSF1	6428	28.4426	11.5518	2.46218
PRKAR1A	20801	13.8459	5.62419	2.46185
DCAF8	46846	2.55131	1.03713	2.45997
SEC16A	42960	2.12939	0.866031	2.45879
EIF3B	25904	3.6307	1.47679	2.45851
SSU72	33210	2.34497	0.953965	2.45813
HMGA1	9432	6.83985	2.78352	2.45727
ZNF350	22487	1.94231	0.790518	2.45701
CLN8	22867	1.26943	0.516769	2.45647
DHX38	19197	2.16749	0.882397	2.45637
CDC42SE1	8679	8.3323	3.39278	2.45589
KARS	19964	3.95026	1.60855	2.45579
VPS39	49604	2.09082	0.85238	2.45292
KLF5	18535	8.36447	3.4106	2.45249
BTF3	7199	17.4495	7.11538	2.45236
KRR1	14000	7.55132	3.07993	2.45178
COX5A	17879	1.74732	0.71296	2.4508
ZNF771	11182	1.74044	0.710596	2.44927
SRF	10325	2.91856	1.19208	2.44829
FOS	3457	2.74131	1.11978	2.44808
CDKN2AIP	3261	12.681	5.18146	2.44738
CCDC76	17349	1.4957	0.611178	2.44724
UBE2A	9881	5.01629	2.05134	2.44537
PPIB	7341	7.87464	3.22097	2.4448
TKT	31408	4.44575	1.81884	2.44428
DHX30	47288	1.62899	0.666452	2.44427
ATXN7L3	6357	1.80113	0.737146	2.44338
ZNF8	16937	1.45089	0.593948	2.44279
RPL7A	3212	28.845	11.8118	2.44205
MICALL1	36311	2.05323	0.841095	2.44114
B7H6	25560	1.43978	0.589859	2.44089
ALDH1L2	64780	2.39972	0.983242	2.44062
TCEB3	18694	3.32149	1.36098	2.44051
MLF2	5479	4.42505	1.81343	2.44015
SQLE	23806	2.48016	1.01643	2.44007
BCL2L2	4998	5.77366	2.36688	2.43935
ING3	24895	4.11169	1.68586	2.43893
KHSRP	11704	2.9431	1.20739	2.43757
CERS2	9831	3.30574	1.35744	2.43528
CLPX	34780	2.01107	0.825975	2.43478
DAPK3	11375	3.24956	1.33477	2.43455
MDH1	18588	3.83579	1.57562	2.43446
UCHL3	56142	2.34508	0.963418	2.43413
GTPBP8	10422	3.3647	1.38277	2.4333
TBCCD1	24477	1.33127	0.547287	2.43249
LSM1	13410	6.59159	2.7099	2.43241
FLJ10038	5942	7.18775	2.95571	2.43182
EIF2B1	12754	2.03078	0.835289	2.43123
S100A11	4530	28.7359	11.8249	2.43012
SVIP	7785	1.41699	0.583121	2.43001
HOXA10	9671	2.70789	1.11474	2.42917
TSPO	11714	2.1194	0.873032	2.42763
NUDT16	7160	3.28972	1.35512	2.42762
KCTD6	10265	2.74587	1.1323	2.42504
RPL5	9888	26.0907	10.7677	2.42305
KRT10	4495	1.23256	0.509264	2.42028
ZNF12	18503	5.74376	2.37321	2.42025
CSTF1	12156	4.2993	1.77657	2.42
TP53I3	7783	2.22014	0.917413	2.42
RNF141	29550	3.0158	1.24709	2.41827
BTG3	19301	6.1057	2.52597	2.41717
YIPF4	28701	2.56547	1.06213	2.4154
TRAFD1	28060	1.67919	0.695213	2.41536
ZNF195	21296	2.93972	1.21753	2.41449
C20orf111	14966	7.89212	3.26879	2.41439
E2F6	21797	4.15845	1.72339	2.41295
ATP5H	8120	5.22441	2.16677	2.41115
RDBP	7001	1.4048	0.5829	2.41002
ITFG2	12451	1.20771	0.501129	2.40998
FAM160A2	23378	2.28644	0.948852	2.40969
GUF1	22265	3.06134	1.27059	2.40938
BAZ2A	40784	2.14698	0.891715	2.4077
RCN1	14796	8.73049	3.62667	2.4073
CDK5RAP3	10719	1.72702	0.71753	2.4069
FYTTD1	34894	2.40658	0.999902	2.40682
ACOX1	37927	1.73406	0.72118	2.40448
KDM5C	34102	2.31344	0.962389	2.40385
JDP2	44896	4.04183	1.6823	2.40256
DDX39B	12257	10.8873	4.53165	2.4025
ENTPD4	28580	4.23949	1.76545	2.40137
MRPL47	16180	3.81224	1.58845	2.39997
METTL22	24553	1.95027	0.812784	2.39949
AHR	47500	5.07896	2.11676	2.3994
MTERF	7996	5.05586	2.10776	2.39869
C2orf68	6804	2.07385	0.86464	2.39851
ZNF639	11770	4.46838	1.86301	2.39847
TMED2	13613	6.82047	2.84452	2.39776
GLRX	9025	4.76333	1.98661	2.39772
KRTCAP2	3921	2.96587	1.23733	2.39699
GNAI2	23140	3.15874	1.31795	2.39671
FAM65B	106683	1.21533	0.507284	2.39576
CWC15	10990	5.9032	2.46605	2.39379
UGCG	36228	9.50498	3.97139	2.39336
MAT2B	16098	2.98244	1.24664	2.39238
RIC8A	6581	3.13459	1.31032	2.39223
MRPL52	5155	2.82422	1.18094	2.3915
DNAJB9	5106	1.64522	0.688313	2.39022
TIMM9	18863	2.17124	0.90864	2.38955
IMPACT	26886	2.06815	0.865762	2.38882
LOC100505876	8252	2.89096	1.21051	2.38822
IP6K2	29276	3.98859	1.67023	2.38805
FADD	4240	3.19668	1.33945	2.38656
UBE2G2	33257	3.03463	1.27173	2.38622
TCP1	11206	9.25494	3.87872	2.38608
ZNF193	8236	4.74038	1.98681	2.38593
POLD2	8862	2.14548	0.899498	2.3852
C1orf55	16664	4.87954	2.04639	2.38446
NAF1	40214	2.77585	1.16453	2.38367
NEU3	18794	1.82609	0.766226	2.38323
MED6	16428	5.47902	2.30025	2.38192
IBA57	16530	2.12808	0.893451	2.38187
ATP6V1D	22140	5.79666	2.43372	2.38181
HDDC2	26787	2.54231	1.06743	2.38171
TRMU	21940	1.43205	0.601286	2.38165
C9orf78	8009	1.97416	0.828906	2.38165
FKBP10	10508	2.44099	1.0252	2.38099
FGFR1	57697	2.79639	1.17487	2.38017
BROX	20201	4.25721	1.78887	2.37983
LRCH4	12143	1.28758	0.541105	2.37954
BAG5	6271	6.06853	2.55065	2.37921
NCOA7	150870	1.23011	0.517049	2.3791
TMEM200B	4485	1.41976	0.596886	2.37861
ZNF699	9810	3.79284	1.59484	2.37819
CFL2	4442	21.0382	8.849	2.37747
SNRPG	12364	7.45278	3.13698	2.37578
TADA3	12767	1.66685	0.702169	2.37386
ARL4A	4107	3.96708	1.67141	2.37349
PPP1R2	29004	2.89839	1.22138	2.37305
PLEKHM2	50438	1.92393	0.81142	2.37107
HARS	17482	2.11704	0.893011	2.37068
SLFN5	24676	12.5075	5.27849	2.36952
U2AF1	14623	15.1977	6.41452	2.36927
CCNI	27949	8.00816	3.38044	2.36897
TCTN3	30748	1.7384	0.733845	2.36889
TOR1AIP2	37840	4.71397	1.99149	2.36706
BSDC1	29358	2.60479	1.10095	2.36595
ARL2BP	8508	3.5474	1.49968	2.36544
EIF2S1	26200	5.90442	2.49647	2.36511
ZNF791	18945	3.11022	1.31606	2.36328
GMPPA	8132	1.18374	0.501084	2.36236
MFN2	33335	1.72007	0.728493	2.36113
TDG	23064	4.92672	2.08667	2.36104
PRDX3	11131	5.86029	2.48246	2.36068
SRSF3	10155	53.6945	22.7464	2.36057
RCBTB2	44218	1.28997	0.546581	2.36007
TWF1	12653	7.4141	3.14205	2.35964
TPMT	26830	2.058	0.872333	2.35919
UGDH	28844	4.8111	2.03951	2.35895
TSN	12308	4.25928	1.80779	2.35607
MCL1	5188	60.7462	25.7923	2.35521
TRUB1	39488	1.95474	0.830044	2.35498
ERAL1	6030	1.59085	0.675757	2.35417
ARF1	16553	12.967	5.50888	2.35384
IAH1	13922	4.25207	1.80644	2.35384
SDCBP	29692	5.6111	2.38469	2.35297
TXLNA	18542	4.2516	1.80709	2.35273
OSGIN1	13111	1.32529	0.563313	2.35267
CCT8	17363	6.63396	2.8206	2.35197
ZNF783	22824	1.47353	0.626535	2.35187
TMEM189	30062	1.62691	0.691843	2.35156
HMOX1	13148	1.70757	0.726372	2.35082
RBM12B	9494	8.59631	3.65711	2.35057
LMAN2	20323	1.92994	0.82112	2.35038
EIF3K	17874	1.86488	0.793635	2.3498
ZMAT3	54646	4.51681	1.92232	2.34967
CEBPZ	29966	2.93304	1.24846	2.34933
MAX	96336	1.20063	0.511246	2.34844
STOM	31193	6.91722	2.94588	2.3481
MAGOHB	9845	5.34547	2.27986	2.34465
TWISTNB	13576	2.94421	1.25592	2.34427
ETAA1	13092	5.09211	2.17246	2.34394
MYL6	3322	34.7495	14.8291	2.34333
ACAD9	33625	1.69279	0.72256	2.34277
SLC39A6	20864	2.39	1.02053	2.34192
TOM1	48720	1.50571	0.643358	2.34039
ANAPC13	8320	5.37176	2.29558	2.34004
EXOC7	22783	1.92843	0.824122	2.33998
TRIM28	6247	2.82344	1.20672	2.33976
ANGEL2	23645	2.48187	1.06092	2.33936
RBFA	16307	1.47944	0.632512	2.33899
RNF103	20485	2.65312	1.13457	2.33844
S1PR3	13564	2.80831	1.20113	2.33806
UFSP2	26446	1.38137	0.590839	2.33798
LINC00327	17953	1.46203	0.625698	2.33664
RPL17	4085	33.8646	14.4979	2.33583
U2AF2	20667	3.63942	1.5581	2.33581
ABHD4	14119	2.23593	0.957807	2.33443
ZBTB6	5275	4.72653	2.02524	2.33381
FTSJ3	8239	3.63358	1.55694	2.3338
SLU7	17521	3.06441	1.31308	2.33376
MDH2	18538	2.82856	1.21204	2.33372
RIT1	13577	3.80236	1.63006	2.33265
TRIM27	20990	2.19036	0.939109	2.33238
PRKRA	19818	4.54655	1.94943	2.33225
ZNF526	7862	1.71491	0.735327	2.33217
SYF2	10247	2.53223	1.08611	2.33147
FCF1	23541	1.99503	0.855735	2.33136
ABCF1	20140	3.40086	1.45898	2.33098
PFDN5	4000	9.34952	4.01114	2.33089
CHAMP1	12839	7.61848	3.26899	2.33053
SELT	27169	3.72764	1.59954	2.33045
SERBP1	22631	10.2983	4.41912	2.3304
NAA20	16340	3.88416	1.66681	2.3303
LGALS3BP	8727	1.63743	0.702906	2.32951
TNFRSF1A	13361	8.09711	3.47605	2.3294
ZCRB1	14045	1.78157	0.765206	2.32822
TERF2	30411	2.06142	0.885454	2.32809
VMP1	133090	8.67969	3.73017	2.32689
PTS	7608	7.78168	3.34619	2.32553
SHFM1	21125	6.17707	2.65707	2.32477
ISCA1	18028	2.81393	1.2122	2.32134
BRI3	11297	6.64216	2.8617	2.32105
TUBGCP2	29507	1.56937	0.676158	2.32101
CASP4	25732	3.62698	1.56277	2.32087
RBMX2	11375	1.35612	0.584355	2.32071
PRCC	33336	2.92888	1.26416	2.31686
YARS	42794	4.00128	1.72841	2.31501
DDOST	9778	3.6291	1.56796	2.31454
CCT2	16150	7.0915	3.06399	2.31447
BCL7B	21383	3.28268	1.4185	2.31419
EIF1AX	17331	6.58931	2.84778	2.31384
GRN	7980	1.2475	0.539351	2.31297
PIGM	4322	1.36264	0.589255	2.31248
IRF9	5353	2.31895	1.00294	2.31215
CTDNEP1	8354	2.05765	0.890176	2.31151
MIS12	3884	4.54609	1.96875	2.30913
LYPLAL1	39016	1.45966	0.632349	2.30831
FBXO46	20265	1.32473	0.574324	2.30659
ZC3H15	23203	9.27037	4.01924	2.3065
TINF2	3030	5.39689	2.34116	2.30522
POLG	18491	3.83458	1.66356	2.30504
ZBTB26	13402	2.20164	0.95533	2.30459
ZNF785	5099	1.5654	0.679269	2.30454
PPRC1	17304	4.58515	1.98987	2.30425
FSCN1	13852	2.45168	1.06452	2.30308
SLFN11	23392	2.12254	0.922134	2.30177
RBM7	8252	17.3961	7.55806	2.30166
ATG12	13655	8.68019	3.77147	2.30154
ZNF264	31347	3.82903	1.66388	2.30127
CDV3	16685	15.1132	6.5697	2.30044
CTSB	25613	6.46374	2.80988	2.30036
NAGLU	8516	1.35463	0.589025	2.29978
SLC33A1	27948	1.58204	0.687975	2.29956
C6orf211	17811	2.00072	0.870054	2.29954
DNTTIP1	19491	1.26231	0.549339	2.29787
LOC150381	4677	1.59159	0.693017	2.29661
CNOT8	18155	3.71485	1.61881	2.2948
EIF1AY	17430	1.55623	0.678585	2.29335
CHERP	24564	1.17443	0.512172	2.29304
RBM15	7359	13.9041	6.06534	2.29239
MIER2	39217	1.28295	0.559759	2.29197
CDK7	42636	2.2436	0.979017	2.29169
ATP6V0D1	43173	1.70411	0.743859	2.2909
SMNDC1	11910	9.0063	3.93297	2.28995
IFIT5	6435	3.54868	1.55042	2.28885
ATP1A1	31602	4.23039	1.84834	2.28875
LOC375295	7994	1.30515	0.570265	2.28867
PFDN4	11991	3.03662	1.32686	2.28858
ZNF761	26289	1.18819	0.519278	2.28816
RPP14	13949	4.03344	1.76284	2.28804
CNDP2	27190	1.88342	0.823317	2.2876
SYNC	22855	3.88787	1.69982	2.28722
TSFM	20112	1.56698	0.685159	2.28703
PTBP1	14936	5.97108	2.61097	2.28692
DUT	11950	3.95852	1.73117	2.28662
LOC100506190	25027	1.37249	0.600386	2.28601
NCKAP5L	37280	2.10016	0.918814	2.28573
PARK7	23629	3.53329	1.54668	2.28444
FH	22229	3.18464	1.39444	2.28381
B4GALT2	11970	1.15634	0.506373	2.28357
OTUD5	36346	1.52411	0.667456	2.28346
GGA3	25751	1.42323	0.623313	2.28333
RAP2C	15137	2.93282	1.28538	2.28168
PDZD11	3588	1.7997	0.788968	2.28108
MTRF1L	15526	5.11467	2.24235	2.28094
STC1	12887	1.8651	0.818118	2.27974
NTAN1	18119	1.30014	0.5705	2.27895
CLK1	11736	16.8376	7.38923	2.27867
PSMB3	11477	1.86502	0.818772	2.27783
MAU2	37934	1.40199	0.615642	2.27728
C11orf84	14268	2.59601	1.14017	2.27686
HKR1	29778	1.66953	0.733277	2.27681
POLR2G	5177	1.66885	0.732986	2.27678
PPP1R8	20932	3.74103	1.64339	2.27641
RIOK1	28209	1.59919	0.702566	2.27621
ARHGAP23	83909	1.46573	0.644361	2.2747
PAIP2	27891	3.66243	1.61073	2.27377
COX17	7872	3.00013	1.32003	2.27277
SIVA1	6527	1.87788	0.826523	2.27202
LLPH	7685	7.58559	3.34057	2.27075
TMX1	17487	3.69093	1.62556	2.27056
OAT	21674	3.28136	1.44529	2.27038
BECN1	14161	2.90696	1.28048	2.27021
CLPTM1	38763	1.28563	0.56634	2.27007
SERF2	18994	2.89913	1.27718	2.26995
S100A10	11329	8.64939	3.81066	2.26979
GNG11	4811	7.06232	3.11183	2.26951
ACTR6	23628	1.4196	0.626317	2.26658
MANF	4137	2.55809	1.12892	2.26596
INPPL1	14307	1.5946	0.704055	2.26488
ZMYM5	40153	2.42785	1.07254	2.26365
VPS11	14196	1.57941	0.697796	2.26343
RSRC2	22371	14.5173	6.41646	2.26251
ACP2	9605	1.34146	0.593169	2.26151
GRK6	16164	1.16887	0.51697	2.261
MYNN	16652	5.00686	2.21604	2.25937
AK2	28972	3.50935	1.55327	2.25933
CCDC58	23639	1.95641	0.866193	2.25863
TMEM97	9591	1.91071	0.845988	2.25855
BHLHE41	5045	1.22536	0.542863	2.25722
AKAP8	26281	1.8018	0.798366	2.25686
TMEM220	17008	2.70669	1.19941	2.25668
SMOX	38920	1.17522	0.520868	2.25627
USP38	37072	3.6659	1.62478	2.25624
SUPT6H	39948	3.06592	1.3605	2.25352
DDI2	43600	1.24836	0.554002	2.25335
DDX3Y	16372	7.76661	3.44807	2.25245
ARRDC4	13136	4.83382	2.14621	2.25226
DCAF16	10104	7.91745	3.51563	2.25207
SPTY2D1	28073	2.88269	1.28186	2.24883
ZNF271	20495	4.01858	1.78854	2.24685
LOC100506054	3365	1.24377	0.553655	2.24647
GPATCH3	9984	1.59296	0.709133	2.24635
ZFP90	27379	1.32884	0.591581	2.24625
UTP14A	23642	1.46301	0.651717	2.24485
PPP1R3B	15389	1.45891	0.650066	2.24425
GORASP1	11040	1.48204	0.660468	2.24392
MED30	19537	2.54006	1.13279	2.2423
VPS72	13707	1.13848	0.508305	2.23976
MKRN2	26617	3.20998	1.43331	2.23956
DYNLT3	8801	1.97496	0.882583	2.2377
BDH2	22243	1.16526	0.520962	2.23675
TAOK2	18395	1.24295	0.555824	2.23623
DCAF13	28739	2.796	1.25038	2.23612
PDLIM1	53452	2.48769	1.11251	2.23611
C1RL	14724	2.19482	0.982449	2.23403
FIZ1	8157	1.15079	0.515159	2.23385
SFPQ	9543	29.002	12.99	2.23264
TMEM194B	27850	1.22049	0.546844	2.23188
ZC3H7B	58585	1.40992	0.631895	2.23126
RAB2B	17954	1.65177	0.740452	2.23076
WBP4	22443	4.94854	2.21845	2.23063
FAM54B	13037	1.50427	0.674403	2.23052
MAP1A	14013	2.91288	1.30669	2.22921
TRIM23	34681	1.38278	0.620318	2.22915
SERINC3	25863	6.86466	3.07978	2.22894
C15orf24	17830	2.54686	1.14268	2.22885
COPS6	3240	3.97678	1.7843	2.22876
CCNT1	28541	3.92249	1.75996	2.22874
GDE1	20436	1.34639	0.604413	2.2276
ZADH2	12004	4.59162	2.06149	2.22733
CHRAC1	5856	2.63017	1.18167	2.22581
RNF11	37175	3.48527	1.56631	2.22515
HPS1	30750	2.23542	1.00477	2.22481
DCUN1D3	42166	7.01924	3.15645	2.22378
KLHL15	43471	1.929	0.867647	2.22325
RRP15	52697	2.5585	1.15092	2.223
SEMA7A	24670	3.18218	1.43184	2.22244
ZDHHC5	33186	3.86098	1.73744	2.22222
IFFO2	52053	1.4312	0.644359	2.22112
UBA5	23655	2.86123	1.28872	2.22021
SRP68	33417	3.70482	1.66897	2.21982
SDF2	13327	2.43343	1.09635	2.21957
STAT6	16010	1.40045	0.63152	2.21759
FLII	13903	2.29862	1.0368	2.21703
CD274	20065	9.68584	4.36931	2.21679
DDIT4L	4629	1.93746	0.874142	2.21641
GTF2A2	19477	4.0475	1.8266	2.21587
CAPNS1	10338	4.93623	2.22799	2.21555
EIF3D	18381	6.71056	3.02929	2.21523
CC2D1B	15613	2.28901	1.0342	2.21331
EXOC3	24076	1.60303	0.724572	2.21238
TRNT1	22107	3.74854	1.69459	2.21206
FBXO18	47343	1.75472	0.793448	2.21151
B3GNT2	28605	1.2677	0.573366	2.21098
TOX4	21985	2.59647	1.17474	2.21025
PDP2	10620	1.30896	0.592325	2.20987
TRA2A	27256	8.52449	3.85832	2.20938
RND3	19471	92.4974	41.8843	2.2084
DGUOK	32136	2.92576	1.32503	2.20807
HOXA9	3093	5.73258	2.59657	2.20775
ZBTB43	33203	3.08017	1.39522	2.20766
RIOK3	30313	3.66377	1.66014	2.2069
SIAH1	24784	7.06364	3.2009	2.20677
RAB11B	14113	1.40644	0.637595	2.20585
DERL2	11882	4.31744	1.95735	2.20576
SNAI2	3761	35.316	16.0155	2.20511
F2RL2	7934	5.53166	2.50911	2.20463
METTL21B	9942	1.28101	0.581437	2.20318
CTSA	7868	1.7896	0.812451	2.20272
TMEM68	34566	1.1943	0.542271	2.2024
GINS4	15841	1.19648	0.543403	2.20183
EXOSC2	11295	3.00472	1.36487	2.20147
C17orf51	23371	1.52091	0.690875	2.20143
YBX1	19955	15.9849	7.26181	2.20123
RBM18	25310	2.76744	1.2578	2.20022
IRF2BP2	5257	8.18886	3.72431	2.19876
TUBA1B	3738	22.6114	10.291	2.1972
SOCS4	22363	4.03849	1.8392	2.19579
KCTD18	21109	1.10607	0.503775	2.19556
ELOVL1	4628	3.44297	1.56834	2.1953
CCDC130	15354	1.62384	0.739777	2.19504
HTATSF1	15266	2.30881	1.05267	2.19329
HNRNPL	15952	7.60119	3.46572	2.19325
RPL11	4647	20.3391	9.27437	2.19304
ZNF548	12702	3.09965	1.41353	2.19284
RPL32P3	16606	1.77369	0.808863	2.19282
EPHA2	31751	4.16234	1.89828	2.19269
VPS4A	13660	2.0596	0.939725	2.19171
ZNF354B	24471	1.22532	0.55933	2.19069
PELP1	32954	1.15654	0.528298	2.18918
TCHP	17796	1.49263	0.682297	2.18765
MRPL18	7970	2.97681	1.36119	2.18692
ZCCHC10	29563	1.49157	0.682283	2.18615
CTDSP2	27038	5.85426	2.6782	2.18589
ZNF649	15818	1.27004	0.581224	2.18511
CCT3	29455	2.39912	1.09799	2.18501
TRIM11	13141	2.1339	0.976764	2.18466
GNG10	8676	2.58084	1.1815	2.18438
CTSZ	12068	1.95695	0.896894	2.18192
MED9	16235	2.83312	1.29887	2.18122
SNX11	15186	1.78748	0.820074	2.17966
TOMM34	18344	4.80595	2.20606	2.17852
FAM210B	9736	1.22138	0.560891	2.17757
LOC440944	8638	27.6763	12.7235	2.17521
NDUFV2	31716	5.85907	2.69382	2.175
MTA2	8638	3.42972	1.57701	2.17482
ERV3-1	16392	2.91525	1.34059	2.1746
ARL5A	27530	2.71477	1.24842	2.17456
TTTY15	29856	4.0583	1.86713	2.17355
ARAF	10805	2.22725	1.0253	2.17229
STK40	46261	1.88902	0.869821	2.17173
NME6	7260	1.7594	0.810332	2.17121
TSR2	4879	2.34675	1.08151	2.16988
CRK	34087	3.33706	1.53795	2.16981
TOMM20	19599	7.38745	3.40583	2.16906
MFAP3	18496	3.79183	1.74869	2.16838
FDX1	34948	2.449	1.12951	2.1682
SERTAD2	22292	9.39818	4.3384	2.16628
TMX3	41429	4.18454	1.93177	2.16617
IDS	26590	1.45596	0.672367	2.16542
C17orf75	13769	1.28968	0.595581	2.16541
CNIH	14502	6.17243	2.85184	2.16437
ZNF574	5431	1.71741	0.793664	2.1639
RPL10	4110	25.7188	11.8867	2.16366
PI4K2A	35745	2.89625	1.33938	2.16238
TPD52L2	26318	2.84025	1.31359	2.1622
SZT2	64363	1.131	0.523098	2.16212
COX4I1	7435	5.91776	2.73772	2.16157
TMEM214	8792	3.21899	1.48923	2.16151
SMTN	23329	2.90377	1.3437	2.16103
SLC31A1	42965	1.35959	0.629229	2.16072
[truncated: 4,412 more rows]

## Sheet: Wild-type 20J 6h
#name	gene_bp	1 = nfUV60h1.null_synthesis	2 = nf0h5.null_synthesis	ratio 1/2
POLG2	19283	16.5051	0.56258	29.3382
CDKN1A	10880	66.2159	2.70638	24.4666
PHLDA3	3678	22.8138	1.28459	17.7596
PMAIP1	4347	39.9385	2.37242	16.8345
SNAPC5	7481	9.61773	0.603151	15.9458
TP53INP1	23416	12.8735	1.01062	12.7382
ANKRA2	13487	7.18844	0.572157	12.5638
ISCU	6867	16.196	1.50216	10.7818
C12orf5	38832	8.57443	0.817832	10.4843
HBEGF	13761	8.74171	0.854208	10.2337
FAM53C	12195	8.88471	0.878156	10.1175
FBXO22	31409	10.2744	1.03765	9.9016
CDC42EP2	7612	12.9085	1.31216	9.8376
DDB2	24277	5.87479	0.607839	9.66504
TNFRSF10B	49053	10.9768	1.15378	9.51377
SERTAD1	3524	15.3777	1.66802	9.21913
MRPL49	5187	7.86302	0.857908	9.16534
CCDC90B	24876	9.44453	1.05859	8.9218
LOC401093	7011	6.06852	0.683123	8.8835
CDKN2B	6411	4.95732	0.564092	8.78814
SLC9A1	56152	5.17805	0.591242	8.75792
PMF1	27090	8.94001	1.02096	8.75647
PLK3	5632	7.19474	0.834298	8.62371
IL6	4856	18.6859	2.18789	8.5406
PLK2	6157	45.8334	5.40702	8.47665
TOB2	13536	6.03701	0.720603	8.37772
GADD45A	3162	61.2822	7.32132	8.37038
HEXIM1	4785	11.1429	1.34277	8.29844
IGFBP5	23445	7.81745	0.943613	8.28459
C12orf45	8408	5.52799	0.670043	8.2502
NTN4	132954	8.46967	1.03819	8.15811
FAS	25255	15.0389	1.864	8.06808
PPM1D	66097	10.0426	1.28427	7.8197
SRA1	8026	14.3963	1.86104	7.73562
MDM2	37242	29.9711	3.90057	7.68377
TRIM22	21277	6.12134	0.827095	7.40101
GPRC5A	22645	22.5922	3.10577	7.27427
TNFRSF10D	28437	13.4092	1.85013	7.24771
EI24	15278	8.75646	1.21354	7.21563
HYMAI	5834	7.21644	1.00035	7.21392
SOD2	14205	6.83051	0.949009	7.19752
ADAMTS5	49209	5.00417	0.708501	7.06304
BAX	6939	7.75758	1.1084	6.9989
FAM43A	3145	7.93572	1.14662	6.92097
C18orf32	6097	7.80761	1.13271	6.89286
BTBD19	5648	4.56259	0.662496	6.88697
DRAM1	46297	11.6334	1.70371	6.82827
BLOC1S2	12727	8.84853	1.31512	6.72831
RPS27L	4203	29.538	4.48988	6.57879
TRAF4	6954	4.8622	0.753517	6.45267
ZNF596	15140	3.50138	0.545013	6.4244
RBM15B	6638	8.13162	1.27052	6.40023
ZNF337	22619	5.53026	0.866972	6.37882
LOC645638	4902	5.91585	0.940878	6.28758
PTX3	6838	6.62359	1.06146	6.24007
BBC3	11945	3.29229	0.528013	6.23524
PPP1R10	16839	22.8951	3.69838	6.19058
BCL6	24349	10.3505	1.67455	6.18106
EDA2R	43659	6.61688	1.07156	6.175
SNHG15	3633	12.3198	2.00522	6.14386
PCNA	11670	15.1315	2.47054	6.12477
CSDA	24278	21.8226	3.5788	6.09774
SESN2	23040	14.4747	2.37713	6.08915
H2AFJ	3667	10.8486	1.78488	6.07806
RPS19	11497	31.1725	5.13122	6.07507
TOB1	5753	18.6342	3.07958	6.05089
LOC100216545	3600	25.2153	4.17807	6.03515
ELAC1	20104	3.77842	0.643749	5.8694
CYCS	6711	24.8636	4.25175	5.84785
NXF1	13367	6.02873	1.03192	5.84225
AVPI1	9835	6.50171	1.11442	5.83416
C16orf58	18894	2.93573	0.506817	5.79249
XPC	33525	11.3233	1.95685	5.78649
BET1L	4499	6.85083	1.19441	5.73574
IFT20	7143	3.89047	0.684555	5.68321
YIF1A	4588	2.99828	0.532888	5.62647
CCNG1	7446	22.3756	3.99419	5.60204
UBE2D1	35775	3.06218	0.546725	5.60095
TMEM115	4760	5.09181	0.914084	5.5704
C9orf37	3525	2.8922	0.525885	5.49968
IER2	4437	12.3095	2.24129	5.49215
GTF2B	38981	7.82174	1.4513	5.38947
RDH10	30252	4.64053	0.862862	5.37807
NOP16	4309	8.18317	1.52964	5.34974
FAM46A	6982	11.6689	2.18358	5.34393
NDUFC1	12635	2.99897	0.562285	5.33354
WDR5B	4183	3.4816	0.659064	5.28264
TTPAL	18698	4.55505	0.870401	5.23328
TTC32	5231	6.57535	1.26096	5.21456
C3orf78	3966	3.68508	0.72044	5.11504
GDNF	27004	7.60557	1.4897	5.10544
EPAS1	89302	2.61427	0.512751	5.09852
GALNT5	53574	7.98865	1.58583	5.03752
PSG4	12937	7.48187	1.48825	5.02729
DYRK3	13662	7.1563	1.42788	5.01184
MED26	53298	3.8378	0.767879	4.99792
SLC12A4	25221	5.33837	1.07036	4.98745
TRIM5	21915	3.03547	0.610106	4.97532
TSPYL2	6187	2.90186	0.587048	4.94314
RAB32	11259	13.4391	2.72181	4.93756
SLC30A1	3719	11.2846	2.29815	4.9103
PPPDE2	23030	2.72178	0.556239	4.89318
MKI67IP	9983	12.1215	2.48933	4.86938
NUAK2	19693	4.74054	0.973752	4.86832
LOC100507246	7585	22.872	4.70176	4.86456
NOLC1	11695	6.13549	1.26274	4.85887
ABCF2	19395	2.71861	0.562007	4.83732
MRPL50	8671	6.1935	1.28057	4.83652
FOSL2	21738	18.7966	3.89065	4.83122
POLH	44383	5.85347	1.22644	4.77273
RPL23AP53	23974	2.60533	0.551334	4.7255
POLR2A	30238	12.4958	2.64867	4.71776
PUS1	14662	2.60585	0.552359	4.71767
AEN	10986	19.9189	4.2409	4.69686
SDC4	23136	23.083	4.91893	4.69269
TUBE1	16892	2.41287	0.514348	4.69112
TMEM68	34566	2.54236	0.542271	4.68836
DIMT1	15378	5.25764	1.12615	4.66869
POLR2D	11890	5.9393	1.27807	4.64709
BET1	12691	4.29427	0.926344	4.63572
PCF11	28699	18.0595	3.92138	4.60539
NFKBIA	3245	15.4057	3.35241	4.59541
HCCS	11799	3.49709	0.762556	4.58601
ZNF550	9383	2.35752	0.514659	4.58074
LRIF1	16755	5.54197	1.20992	4.58044
PNO1	18090	4.85048	1.06302	4.56292
SLC31A2	13185	2.47198	0.543659	4.54693
SHMT2	5363	3.88466	0.855233	4.54222
SAT1	3053	11.0083	2.42747	4.53489
AGA	11729	2.9942	0.6666	4.49175
UNC119B	13613	2.62388	0.584284	4.49076
ZC3H12A	9860	3.77167	0.844614	4.46555
DDIT3	3930	14.7859	3.31143	4.46511
RAP2B	6235	18.1095	4.07982	4.4388
C21orf91	30420	2.89718	0.653144	4.43574
LOC100506548	3880	18.4579	4.16587	4.43074
PRKAB1	13669	4.78565	1.08436	4.41334
BYSL	11820	4.68881	1.06538	4.40107
DNAJA1	13854	10.2602	2.33359	4.39674
ZNF703	3096	3.92002	0.892042	4.39443
CLP1	4122	3.79778	0.864983	4.39058
RPS24	23054	13.9859	3.19696	4.37475
VASN	11681	4.73216	1.08187	4.37406
LUM	8311	9.69078	2.21574	4.37361
TRIP6	6127	4.55547	1.0501	4.33813
TMEM5	29251	2.63389	0.61033	4.31552
CHAC1	3082	6.5844	1.52903	4.30626
STK16	4868	2.69815	0.627796	4.29781
CNP	10996	2.43481	0.567439	4.29088
DUSP14	23638	16.5842	3.87304	4.28196
TAF13	11627	12.0695	2.82917	4.26609
MED20	15786	2.9311	0.687949	4.26064
TIMMDC1	25758	2.64133	0.620862	4.25429
POLR1C	4470	4.95735	1.16688	4.24838
LOC100506469	5292	2.16057	0.508826	4.24619
MYC	5366	11.1704	2.63828	4.23397
TXNL4B	9460	2.66034	0.628665	4.23173
ACTA2	56317	4.9195	1.1636	4.22783
SESN1	108069	2.34218	0.555918	4.21318
C9orf123	3309	4.53024	1.0775	4.2044
TRIB1	8082	5.88101	1.39911	4.20339
SMCR8	12777	3.46294	0.825583	4.19454
BAG1	12290	3.84433	0.917993	4.18776
BAK1	7748	2.34974	0.562075	4.18047
DCUN1D3	42166	13.1809	3.15645	4.17586
LINC00338	6344	7.02297	1.68473	4.1686
C6orf62	14314	22.3414	5.36202	4.1666
KCNQ1OT1	59461	2.201	0.529388	4.15763
GABARAPL2	11531	4.82308	1.1605	4.15604
RRM2B	34618	4.04084	0.974188	4.14791
STOM	31193	12.2046	2.94588	4.14294
ARMCX5-GPRASP2	5948	3.5214	0.850862	4.13863
CHMP2B	28286	7.64876	1.85114	4.13192
YTHDF1	20757	4.07861	0.98712	4.13183
1/2-SBSRNA4	3855	2.36949	0.574755	4.12261
BCCIP	30161	3.97476	0.966824	4.11115
RPL13	6173	14.3406	3.49865	4.0989
LOC647979	5343	39.6993	9.6954	4.09465
PSMC4	10281	3.02729	0.740239	4.08961
RPS29	9053	19.1001	4.68808	4.07418
RSL1D1	17388	5.3474	1.3138	4.07018
NDUFV3	16396	4.45688	1.09644	4.06486
NOC3L	29695	4.04556	0.996114	4.06134
ATP6V0C	6498	6.12198	1.52845	4.00535
MOSPD1	27636	2.00366	0.500394	4.00416
SLC35B3	22494	7.99075	1.99606	4.00326
IMPDH2	5114	3.53535	0.886435	3.98828
EFNB2	45310	4.41662	1.11065	3.97661
GNL3	8575	13.7455	3.4619	3.97051
PTP4A1	11570	22.4338	5.65833	3.96474
GPATCH4	7180	5.55861	1.40462	3.95738
FHL1	64658	2.72803	0.689527	3.95638
PPP1R15B	8453	25.9905	6.57165	3.95494
BOD1	9519	8.55363	2.16979	3.94215
EREG	23618	19.7257	5.00658	3.93996
TMEM42	3747	2.34228	0.595005	3.93657
ZMAT3	54646	7.49143	1.92232	3.89708
NOL6	12591	2.04382	0.525897	3.88635
TP53RK	5273	7.41576	1.91	3.8826
ZNF622	14267	8.4844	2.19742	3.86107
TJAP1	29034	2.01133	0.52279	3.8473
HAX1	3317	2.22186	0.578352	3.84171
CHCHD7	6862	3.31412	0.865183	3.83054
ZDHHC16	11198	2.64404	0.690424	3.82959
ARFIP2	6797	3.21356	0.842401	3.81476
BUD31	10639	5.60118	1.4685	3.81422
TRMT5	9616	3.62606	0.950797	3.81371
ASNS	20426	3.21363	0.844074	3.80728
ATP6V1F	3047	2.14142	0.564021	3.7967
IFRD1	54060	6.60626	1.74108	3.79435
PLEKHO2	26120	3.28765	0.866682	3.79338
PISD	12334	2.39541	0.632433	3.78761
MPDU1	4563	2.6596	0.702281	3.78709
GINS4	15841	2.05698	0.543403	3.78537
C14orf119	4983	6.98539	1.86548	3.74455
CHCHD8	4178	5.91056	1.58006	3.74072
ATP5G1	3085	2.88943	0.775998	3.7235
TP53I3	7783	3.41568	0.917413	3.72317
PSMA5	27456	6.83051	1.83568	3.72097
EPHA2	31751	7.05233	1.89828	3.71512
SLC7A5	39472	6.43559	1.73338	3.71274
C1orf52	9719	8.3462	2.2491	3.71091
PDCD7	16458	2.7253	0.735028	3.70775
ZNF408	5150	2.18062	0.588474	3.70555
GLTP	29546	3.1662	0.855068	3.70286
RPL18A	3394	14.0447	3.8065	3.68966
PDDC1	10265	2.69447	0.730371	3.68918
SNHG7	3591	6.5134	1.77074	3.67835
LAMTOR1	6096	7.10866	1.93325	3.67705
GPN2	10997	3.7463	1.02361	3.65989
SLC16A3	11094	4.85129	1.32916	3.64989
BCAS2	14085	3.03075	0.831012	3.64706
SRP19	31892	4.09571	1.12357	3.64526
DNAJB4	12360	22.5819	6.20681	3.63825
LSM7	7095	2.27837	0.628164	3.62703
TMEM222	14256	3.06017	0.8448	3.62236
CDC37L1	27029	3.63352	1.00337	3.62132
PSG5	18794	9.20266	2.55299	3.60466
ZNF773	8202	3.25655	0.903568	3.6041
GCC1	4973	2.97127	0.824508	3.60369
DKK1	3377	103.938	28.8621	3.60119
DUSP1	3111	89.9145	24.983	3.59903
SNHG4	9433	8.23214	2.28814	3.59774
LOC400657	6062	4.91537	1.36635	3.59745
ARFGAP1	16978	2.12232	0.590035	3.59694
LOC100506713	27212	1.95092	0.542819	3.59405
LOC100129387	4133	9.13312	2.54491	3.58878
PSAP	35028	4.94391	1.37924	3.58452
HIC1	4589	1.95855	0.548353	3.5717
ATP6V1B2	24504	7.19171	2.01623	3.56691
OBFC2A	10451	37.6957	10.5774	3.5638
MAP1LC3B	12580	4.68635	1.31581	3.56157
SEC61B	8332	11.6084	3.26903	3.55102
GOSR2	18248	11.8708	3.34633	3.54741
AHSA2	10132	4.75017	1.34177	3.54023
PSMG4	9139	1.77841	0.502676	3.53789
DIABLO	19860	3.02138	0.854049	3.53771
NME1	8531	4.81794	1.36438	3.53123
ZNF543	10280	2.59603	0.74074	3.50464
EIF3I	9235	4.89095	1.39801	3.49851
C20orf30	13250	4.15063	1.19043	3.48666
MIR22HG	4769	25.6357	7.36158	3.48236
SLC25A44	18858	2.66908	0.767261	3.47871
C14orf28	9954	3.49344	1.00481	3.47672
SAFB2	35929	2.58442	0.743563	3.47572
C8orf33	3593	5.7245	1.65153	3.46618
C12orf23	18270	16.1265	4.65437	3.46481
SPATA2	12152	2.43647	0.70377	3.46203
RPL32	6638	26.3275	7.61251	3.45845
SLC35A4	4264	3.21332	0.929444	3.45725
RPS15A	7380	22.3831	6.47792	3.45529
SURF6	5496	2.01733	0.583864	3.45514
LOC338799	8218	3.0394	0.880116	3.45341
CHPF2	6321	6.75002	1.95762	3.44807
C14orf166	15193	6.71719	1.9495	3.4456
CSRNP2	22467	3.00721	0.875715	3.43401
XBP1	6013	13.7482	4.00679	3.43123
ZNF586	10965	4.65331	1.35731	3.42833
LYSMD3	13957	6.90575	2.02119	3.41668
PSMD8	9275	4.48944	1.31525	3.41337
EIF4A3	11970	6.80809	1.99485	3.41283
BPGM	33037	3.96469	1.16428	3.40527
INPP1	28196	2.60397	0.76728	3.39377
LOC388796	14780	9.3077	2.75223	3.38188
NANP	11076	4.14264	1.22582	3.37948
CPNE1	38926	3.51428	1.04021	3.37843
GRWD1	8135	2.59774	0.769108	3.3776
BCL2L1	58396	9.54312	2.82682	3.37592
TRIM52	4734	2.79474	0.828476	3.37335
AMZ2	9161	2.26925	0.67276	3.37305
EIF2S2	23971	12.5066	3.71296	3.36836
TBL2	9737	3.64893	1.08832	3.35281
GJA1	14129	3.89297	1.16185	3.35066
RNF146	21879	7.7539	2.31517	3.34917
UQCR11	8330	1.76948	0.528566	3.3477
PYCR2	4386	2.04672	0.611811	3.34535
TFAM	10722	6.59454	1.97147	3.34499
C9orf167	4814	1.82549	0.54592	3.34388
COX7B	5921	5.8003	1.73571	3.34174
SPTSSA	29325	4.69403	1.40475	3.34154
DSEL	10149	50.7169	15.1961	3.33749
PMPCA	13098	2.37593	0.712019	3.33689
NFKBIZ	33036	20.95	6.27917	3.33643
CTU1	10785	1.95091	0.585624	3.33134
CSRNP1	11761	8.03181	2.41208	3.32983
CPSF4	18434	2.10681	0.632752	3.3296
TERT	41876	1.73526	0.521807	3.32548
UQCR10	3045	4.99621	1.50917	3.31057
ATP5J2	8041	5.234	1.58172	3.30906
TFB2M	25703	2.67394	0.808983	3.30531
FBXL12	8789	2.97006	0.901229	3.29557
NECAP2	19418	2.28067	0.692496	3.29341
DDX3Y	16372	11.3551	3.44807	3.29318
DDX24	30291	6.03107	1.8371	3.28293
PNPO	7786	1.88176	0.574051	3.27804
IRGQ	11769	3.67194	1.12093	3.2758
AHCYL1	38978	5.80048	1.77103	3.2752
ANXA4	84470	2.07102	0.633147	3.27099
POLDIP2	10945	3.30087	1.00941	3.2701
TMEM185B	5938	4.30375	1.3167	3.26859
SRP68	33417	5.44731	1.66897	3.26388
TBRG4	11619	3.88253	1.19069	3.26074
SAP18	8572	9.14528	2.80801	3.25685
KIAA0247	103552	3.0965	0.950799	3.25673
UQCRB	8559	5.30301	1.63059	3.2522
LOC654433	30735	1.70828	0.52536	3.25164
SLC39A7	3612	2.5668	0.789692	3.25038
YIPF6	38504	2.57519	0.792389	3.24991
IFRD2	4864	1.67073	0.514229	3.249
CCDC72	3852	12.1674	3.74873	3.24574
CCT7	18787	5.79258	1.79053	3.23512
RPP38	7075	2.67753	0.828544	3.23161
BTG1	5620	12.5772	3.89299	3.23073
VAMP1	8440	2.38861	0.73969	3.2292
MRPL32	5515	4.51193	1.39922	3.2246
ZMYND19	8407	1.62978	0.505898	3.22156
LOC339290	8407	4.09621	1.27232	3.21948
ZNF621	14668	3.42938	1.06684	3.21452
ELOF1	6194	1.86237	0.579743	3.21241
RPL27A	7425	27.3105	8.5205	3.20527
RIOK3	30313	5.31701	1.66014	3.20275
MED28	9888	7.45295	2.32711	3.20266
SEC22B	20516	15.8733	4.95693	3.20224
ATP6V1G1	11159	8.89415	2.77798	3.20166
LOC148189	3448	2.81362	0.878956	3.20109
NGRN	6549	8.72345	2.72603	3.20006
ZNF181	8295	2.0391	0.638608	3.19304
TNFAIP3	15869	2.80992	0.88107	3.18921
TRAPPC6B	22620	2.72508	0.854592	3.18875
CLTB	24085	3.54539	1.11345	3.18415
SURF4	14631	10.7637	3.38207	3.18258
MAD2L1BP	11410	1.95999	0.616043	3.18158
IGFBP6	4693	2.33011	0.732607	3.18057
CDC37	12463	4.42286	1.3914	3.17871
SRSF7	7896	29.0687	9.14754	3.17776
RPL35A	5670	25.0144	7.87263	3.17739
UNC50	9936	4.86333	1.53061	3.17738
CD81	20103	3.2727	1.03168	3.1722
BLCAP	10515	7.50078	2.37368	3.15998
LOC100216546	9419	12.9676	4.10746	3.15708
PVR	22331	3.19646	1.01273	3.15628
BASP1	59194	6.94672	2.20135	3.15566
RPS5	7536	10.2599	3.25546	3.1516
GRPEL1	8021	3.63241	1.15257	3.15157
CSNK2B	4187	3.25736	1.03462	3.14836
ITPA	14451	1.6478	0.523415	3.14817
MRPS25	16798	2.10948	0.67012	3.14791
ITGB1BP2	3577	1.76283	0.560138	3.14714
FKBP14	13385	2.23905	0.711572	3.14662
DNAJC25	23000	3.51944	1.11947	3.14384
ZNF121	18918	7.23038	2.30184	3.14113
PDRG1	7126	2.12166	0.675466	3.14103
ZNF7	15704	3.74669	1.19359	3.13901
MED31	8322	6.54983	2.08705	3.13832
ORMDL1	14105	6.0849	1.93915	3.13792
TIGD6	8045	2.39219	0.762919	3.13558
MFGE8	14750	3.07718	0.982444	3.13217
SLC3A2	32872	4.14997	1.32558	3.13068
IMP4	3709	1.78648	0.57097	3.12885
METTL13	16096	1.76262	0.563822	3.1262
BLOC1S3	3056	2.44274	0.782079	3.12339
AJUBA	11439	6.61541	2.12491	3.11327
NAT9	5785	3.28873	1.05656	3.11268
PLAGL2	15240	4.15484	1.33521	3.11175
ZNF263	7973	4.19923	1.34962	3.11142
TRUB1	39488	2.5804	0.830044	3.10875
ALG2	5540	7.92564	2.55321	3.10419
RIOK2	22435	5.26485	1.69702	3.10241
MGAT1	19597	7.39868	2.38698	3.0996
DGUOK	32136	4.10503	1.32503	3.09807
PERP	19019	2.76076	0.891221	3.09773
EIF6	5870	6.33806	2.0469	3.09642
LDOC1L	5556	2.66451	0.861754	3.09196
RPS13	3282	24.2314	7.842	3.08995
RPL34	9918	16.8562	5.45636	3.08928
LAMP1	26273	3.39872	1.10076	3.08761
CST3	4281	2.23303	0.724631	3.08161
C1orf43	14091	4.57346	1.48503	3.07971
UQCRFS1	5970	11.3171	3.67715	3.07768
DDX19A	26458	2.3285	0.757021	3.07587
KIAA1199	172288	1.6504	0.537029	3.0732
MRPS16	3851	6.67418	2.17423	3.06968
UTP15	16197	3.58598	1.16827	3.06948
PCK2	9857	1.70811	0.556937	3.06697
TGDS	22204	2.49668	0.814335	3.06591
C4orf3	8027	3.41236	1.11601	3.05764
DUSP5	13678	14.2888	4.68367	3.05077
DPM1	23656	6.59091	2.16175	3.04888
KIAA1586	8640	6.85371	2.2499	3.04623
MUL1	8734	3.72286	1.22491	3.03929
TAF1D	5608	44.8348	14.754	3.03882
MRPL40	3561	1.71597	0.564993	3.03715
SLC35B2	3446	1.835	0.604272	3.03671
PDE12	5788	4.59299	1.51345	3.03478
TIGD7	6632	1.82851	0.602897	3.03287
ABHD5	31843	3.72218	1.23099	3.02373
DDX56	8735	2.59461	0.858806	3.02118
PSME3	10355	4.56686	1.51176	3.02089
LIMA1	107791	3.9337	1.30671	3.01038
SQSTM1	31690	5.33507	1.77387	3.00759
ZNF211	9613	1.7071	0.56766	3.00726
LITAF	39745	3.98481	1.3258	3.00559
COX7A2	6254	6.89992	2.29672	3.00425
NOP2	11444	1.69471	0.564526	3.00201
AASDHPPT	21128	4.76137	1.5863	3.00156
MMADHC	18184	12.5167	4.17218	3.00004
IL11	6058	2.17394	0.724698	2.99979
ZKSCAN1	22185	4.60149	1.53483	2.99805
EEF1D	17979	2.96776	0.990092	2.99746
DCAF8	46846	3.10029	1.03713	2.9893
SF3B14	8861	3.2115	1.07492	2.98766
EIF2S1	26200	7.45249	2.49647	2.98521
IL8	3211	2.4131	0.808998	2.98283
ZNF629	8754	1.94658	0.652679	2.98245
OAZ2	15690	3.6014	1.20764	2.98218
ATP6AP2	25673	2.14828	0.722175	2.97474
ATP5B	7894	9.2117	3.09952	2.97198
LINC00472	6300	6.79223	2.28578	2.97152
SUPT7L	12771	3.08153	1.03716	2.97112
C8orf40	11843	1.69786	0.572015	2.96821
GHITM	14127	7.52871	2.53776	2.96668
C1orf63	5246	13.1036	4.42251	2.96293
CCNL1	12897	51.4065	17.3563	2.96184
MYEOV2	9785	1.91852	0.648076	2.96033
ZNF3	17719	2.5038	0.846572	2.95757
SRSF5	4894	30.66	10.3675	2.95732
ACP1	13414	6.80909	2.30247	2.9573
SEC61A1	19315	14.2792	4.82887	2.95705
FOXF1	3938	3.58269	1.21159	2.95702
CCRN4L	30153	6.4328	2.17561	2.95678
COX7A2L	10712	5.27784	1.78704	2.9534
TMEM60	4703	4.90894	1.66246	2.95282
IP6K2	29276	4.92867	1.67023	2.95089
SSB	13187	4.22058	1.43107	2.94925
RPL7L1	7061	5.951	2.02175	2.94349
PSMD4	12758	2.3553	0.800478	2.94237
LOC100506710	10506	2.89563	0.984184	2.94216
MEPCE	5337	3.91698	1.33136	2.94209
EXOC8	5097	7.02631	2.38837	2.94189
GSK3A	12399	1.82852	0.621652	2.94139
DYNLL1	28639	1.48487	0.505375	2.93815
MED18	6966	1.82223	0.621517	2.93191
LIPT1	8196	2.44331	0.834219	2.92886
E2F4	6754	1.96328	0.671119	2.92538
SLC25A3	8376	20.968	7.17314	2.92313
PPP1R15A	3671	19.2148	6.57822	2.92097
ZNF295	23557	5.02345	1.72112	2.91871
C12orf44	7522	3.99988	1.37123	2.917
RAB23	33497	3.53933	1.21342	2.91682
RNF185	46868	2.74126	0.939844	2.91672
C11orf46	14517	6.34936	2.17854	2.9145
TMEM14B	9220	2.48362	0.853523	2.90985
ZNF623	17528	2.02761	0.696948	2.90927
C1orf50	8498	1.51225	0.519903	2.90872
NUTF2	24401	3.52589	1.21223	2.9086
SRSF8	4333	1.94817	0.670045	2.90752
NANS	26407	3.0628	1.05423	2.90525
ATP6V0D1	43173	2.16107	0.743859	2.90521
RPS18	4430	17.2634	5.94435	2.90417
RPL24	5630	18.4333	6.34845	2.90359
DPF2	19227	2.57999	0.888738	2.90298
CEP95	30905	6.43001	2.21526	2.9026
INTS6	91575	4.35414	1.50315	2.89668
RPS20	6402	16.6301	5.74417	2.89513
MBD6	7273	1.45515	0.503633	2.88931
ARFGAP2	12828	3.18215	1.10383	2.88283
FLCN	24976	2.17993	0.757585	2.87747
CCDC117	16622	3.66294	1.27323	2.87689
CEBPZ	29966	3.59166	1.24846	2.87687
RPL30	3881	24.8811	8.6507	2.87619
POLR3D	6062	4.92047	1.71101	2.87577
NHP2	4497	2.52394	0.878128	2.87423
RNASEH1	13250	5.70875	1.98961	2.86928
ZNF770	9956	6.67859	2.33064	2.86556
LAMTOR3	16209	4.37825	1.52817	2.86503
SNRNP70	23406	4.84477	1.6938	2.8603
GATAD1	11978	3.16346	1.10775	2.85575
ETNK1	65533	3.72257	1.3038	2.85517
COPE	19877	1.62742	0.57016	2.85432
ZNF614	15104	2.857	1.00157	2.85252
RG9MTD1	4378	5.04119	1.76909	2.84959
CGRRF1	28748	1.55912	0.547668	2.84683
LOC100130557	3182	3.87651	1.36277	2.84458
NAT10	41348	1.96545	0.691396	2.84273
UBA52	5657	7.47294	2.62992	2.84151
RRP8	3737	4.06261	1.43115	2.8387
RPS4Y1	25375	8.12602	2.86322	2.83807
SNHG12	3317	14.1462	5.00001	2.82923
RPS10	8672	9.49957	3.35807	2.82888
ZNF330	13802	5.51949	1.95223	2.82727
GEMIN4	7841	1.57068	0.555721	2.82638
TOR1AIP1	37792	3.38132	1.19679	2.82532
LOC100630923	12462	5.16464	1.83016	2.82196
BRD2	12846	14.1612	5.02762	2.81668
LOC144481	5771	1.80113	0.639889	2.81475
ZNF146	24172	5.50674	1.95647	2.81463
TP53INP2	9090	2.52953	0.899296	2.81279
WDR74	7246	1.7692	0.629741	2.80941
MDH2	18538	3.40499	1.21204	2.8093
TNFAIP1	11488	5.96301	2.12505	2.80606
TMEM199	4403	3.32835	1.18749	2.80284
CHMP4A	4250	3.25298	1.16183	2.79988
FOS	3457	3.1343	1.11978	2.79903
CIDECP	8584	1.8162	0.649458	2.79649
PRMT5	8929	1.93502	0.692708	2.79341
RNF114	17509	4.39405	1.57379	2.79202
ZFAND2A	7313	2.6058	0.933312	2.79199
RPS3A	5051	27.722	9.93608	2.79003
TUG1	9747	15.5855	5.58886	2.78867
LOC729678	5768	1.47988	0.532895	2.77706
CCNK	30114	7.82706	2.81872	2.77681
MARS	28703	3.07045	1.10661	2.77465
SLIRP	9517	4.91304	1.77152	2.77335
TMED9	3887	6.22839	2.24683	2.77208
ZXDB	5642	3.14652	1.1356	2.7708
MAK16	16094	4.12365	1.48888	2.76963
MRPL33	8025	8.54858	3.0876	2.76868
ZNF302	8736	3.35383	1.2114	2.76856
DCP1B	58464	1.92983	0.697414	2.76712
CNNM3	19131	2.05672	0.743409	2.76661
POLR2M	10853	8.9601	3.24287	2.76302
ELP2	44852	3.9366	1.42724	2.75819
PIGV	10441	1.59888	0.57973	2.75797
FAM32A	6623	2.65851	0.964289	2.75696
RBBP6	33276	11.1806	4.05622	2.75641
ATP6V1C1	52038	2.62815	0.95381	2.75542
C14orf126	11438	1.85606	0.674353	2.75236
DAD1	24337	4.78124	1.73822	2.75065
CHMP1B	3060	8.87293	3.23226	2.74512
PML	53142	1.45155	0.529077	2.74355
MOGS	4354	1.66387	0.607083	2.74076
MAFF	14579	4.89361	1.786	2.73998
ZNF761	26289	1.42206	0.519278	2.73853
TCTA	4271	2.4812	0.906477	2.73719
HNRNPH2	6008	6.10517	2.23123	2.73624
RPS23	5097	21.963	8.0345	2.73359
ATXN7L3B	3682	11.341	4.15007	2.73272
RNF138P1	5701	2.67961	0.982787	2.72654
SERBP1	22631	12.0409	4.41912	2.72473
TMED2	13613	7.74325	2.84452	2.72216
EMG1	5222	6.10797	2.24482	2.72092
MTRR	32019	3.08394	1.13419	2.71907
CCNI	27949	9.19112	3.38044	2.71891
AKAP8L	38975	2.55181	0.938972	2.71766
SSR4	4338	1.54658	0.569469	2.71583
UBE2J2	19943	2.606	0.960932	2.71195
TCEB2	5883	1.88998	0.696971	2.71171
SMEK1	52689	7.04386	2.60033	2.70883
NEU3	18794	2.07531	0.766226	2.70848
LY6E	3926	1.38796	0.512465	2.7084
RPL18	3846	10.3878	3.83672	2.70747
C1orf212	9455	5.1616	1.90657	2.70727
RSL24D1	15720	7.04494	2.60237	2.70712
GLRX	9025	5.37484	1.98661	2.70553
RPS19BP1	3763	2.24327	0.829457	2.7045
NARS	21284	4.08226	1.50987	2.70372
RHBDD2	9928	1.65611	0.613089	2.70126
CIAPIN1	19283	2.06465	0.766022	2.69529
PCDHGA11	3117	1.44018	0.534542	2.69423
KIAA1191	15744	2.83089	1.05144	2.69239
CCDC71	3818	3.77017	1.40078	2.69148
SCYL1	13635	1.45766	0.541665	2.69107
REPIN1	5255	1.49916	0.557144	2.69079
ZNF26	26098	1.82605	0.678906	2.68969
PA2G4	9592	6.78944	2.52427	2.68966
RPL15	3694	29.5015	10.9852	2.68557
UFM1	13202	12.2012	4.54489	2.6846
CTSD	11241	2.21577	0.82565	2.68367
DYNLL2	6839	6.07943	2.26734	2.6813
ASNSD1	9433	4.59462	1.7144	2.68002
RPL19	4445	17.1405	6.39763	2.6792
WDR55	6170	3.59147	1.3418	2.67661
ATP6V0B	3371	2.63998	0.986351	2.67651
UBE2G2	33257	3.39911	1.27173	2.67282
ZSWIM1	4058	2.19662	0.822142	2.67183
XPA	22501	2.6415	0.988838	2.67132
STC2	14781	19.8786	7.4433	2.67067
ZFPL1	4181	2.0358	0.762579	2.66963
OGFRL1	13497	5.33016	1.9982	2.66748
DDA1	13770	1.99692	0.749046	2.66595
TRNT1	22107	4.51517	1.69459	2.66446
NOB1	13056	2.41735	0.908999	2.65935
EIF3F	8853	11.736	4.41521	2.65808
EIF3J	25736	6.65209	2.50304	2.6576
PHOSPHO2	7255	1.40666	0.530063	2.65376
EIF3B	25904	3.919	1.47679	2.65373
TSPAN31	3243	1.9328	0.728525	2.65303
ZNF772	7985	1.86975	0.705232	2.65126
RNF11	37175	4.15123	1.56631	2.65032
COPB2	32090	7.29826	2.75411	2.64995
MLF2	5479	4.7984	1.81343	2.64604
LOC100293516	15945	1.96356	0.742705	2.6438
ZNF460	13584	7.46811	2.82979	2.6391
STRAP	21123	9.11102	3.45736	2.63525
ATXN7L2	8860	1.34593	0.511264	2.63255
C3orf19	20914	3.41347	1.29672	2.63239
SLC5A3	32692	4.09743	1.55684	2.63189
NDUFA13	11995	2.10599	0.800399	2.63118
CCDC137	7176	1.54066	0.585584	2.63098
EIF3K	17874	2.08755	0.793635	2.63037
NIP7	3599	4.83977	1.84052	2.62957
GNB2	5430	1.38102	0.525298	2.62902
ERVK13-1	15051	1.95253	0.742825	2.62852
CNOT3	18011	1.6159	0.615091	2.62709
ZNF776	11364	3.83884	1.46148	2.62668
TBC1D22B	75199	2.12528	0.810435	2.62239
ZNF669	4411	4.12791	1.57421	2.62221
TEX261	8934	2.5455	0.970915	2.62175
TOMM5	4225	7.91834	3.02064	2.62141
HLA-E	4800	2.09986	0.801066	2.62133
ZNF814	19696	1.32414	0.505228	2.62088
HLX	5658	1.77029	0.67604	2.61862
CARS	56530	2.4293	0.927774	2.61842
RGS2	3239	3.20911	1.2266	2.61626
EIF3G	4910	2.27833	0.871396	2.61457
GTPBP5	19730	1.54696	0.592479	2.611
ERF	7593	2.04925	0.784856	2.61099
GBP1	13057	2.46782	0.945989	2.60872
TIMM9	18863	2.36781	0.90864	2.60588
EAF1	15057	3.99136	1.53213	2.60511
LRRC47	16285	1.94577	0.747107	2.60441
ZNF195	21296	3.16961	1.21753	2.60331
ABCF3	7933	1.67196	0.642437	2.60253
RPS27A	3951	18.9733	7.29842	2.59964
CLN8	22867	1.343	0.516769	2.59884
SIRT1	33721	3.61953	1.39341	2.59761
ETF1	37149	10.2763	3.9566	2.59726
IGFBP4	14307	3.33026	1.28224	2.59722
ENY2	11638	6.94834	2.67626	2.59629
DDX21	28388	7.20652	2.77657	2.59548
TRIM56	5104	2.15992	0.833285	2.59205
CRLS1	33959	2.75088	1.06291	2.58806
WDR43	53548	8.39595	3.24892	2.58423
ZNF416	7310	1.71924	0.665432	2.58364
GOLGA7	20419	3.37362	1.30645	2.58228
TAF9	18288	5.9917	2.32037	2.58222
GTPBP4	29360	6.32951	2.45259	2.58075
ARHGAP29	68845	5.17219	2.00688	2.57723
PLRG1	15437	5.15597	2.0013	2.57631
AUP1	3200	4.56908	1.7737	2.57602
SERP1	4649	10.0903	3.92146	2.5731
TIMM50	10477	1.95114	0.758412	2.57266
ZNF513	3514	1.39831	0.54356	2.5725
NCBP2	7192	3.70554	1.44123	2.5711
CCDC59	6502	6.24062	2.43012	2.56803
CRYBB2P1	13592	3.16091	1.23103	2.5677
SRSF6	5741	38.0707	14.8268	2.56769
TRA2A	27256	9.89916	3.85832	2.56567
TMEM30A	31995	7.05808	2.75238	2.56436
DEXI	13510	1.3061	0.50941	2.56395
EIF5	10869	22.2307	8.67364	2.56302
TOR1AIP2	37840	5.10224	1.99149	2.56202
RPL26	5732	20.429	7.97468	2.56173
TRIM28	6247	3.0908	1.20672	2.56132
FSCN1	13852	2.72639	1.06452	2.56114
EPM2AIP1	7439	12.6106	4.92447	2.5608
SPTY2D1	28073	3.2796	1.28186	2.55847
SCAF1	16525	1.73442	0.678108	2.55773
TMED3	11699	2.21063	0.864314	2.55767
B2M	6673	22.7366	8.91302	2.55094
PPIF	7870	6.4288	2.52205	2.54904
CHMP4B	43064	3.12097	1.22453	2.54871
TTTY15	29856	4.75485	1.86713	2.54661
CHPF	4819	1.60137	0.629098	2.5455
C11orf10	3484	2.86343	1.12543	2.5443
RPL38	6225	19.7513	7.766	2.5433
AHSA1	11443	1.97361	0.776265	2.54244
DKFZp761E198	4445	1.45266	0.571517	2.54176
RWDD4	19543	1.68425	0.662705	2.54148
HIF1AN	18041	2.79002	1.09826	2.5404
SSU72	33210	2.42315	0.953965	2.54008
VGLL3	53135	13.4701	5.30512	2.53908
SKP1	20643	8.61098	3.39518	2.53624
RAB9A	20705	2.49184	0.982787	2.53548
POLR2C	9371	3.35112	1.3219	2.53508
KARS	19964	4.07732	1.60855	2.53478
SSBP1	12082	5.60482	2.21236	2.53341
RNF10	43266	3.57131	1.40975	2.53329
GATC	17316	2.19197	0.866274	2.53034
WNT5A	21589	25.36	10.0308	2.52821
ZNF12	18503	5.994	2.37321	2.52569
TSPYL1	5259	7.00509	2.77494	2.52441
SBDSP1	8027	3.59045	1.4223	2.5244
WBSCR22	14654	1.53681	0.609879	2.51986
C11orf58	19754	6.62192	2.62833	2.51944
TADA2B	14522	1.77155	0.703243	2.51912
PPID	14274	2.49794	0.992012	2.51805
ATP1B3	49913	5.08563	2.01983	2.51785
TGS1	52215	5.21134	2.07154	2.51568
G6PC3	5615	2.13726	0.849733	2.51521
URGCP	50496	2.76992	1.10207	2.51338
EHD1	25984	1.62072	0.64496	2.5129
TMF1	32507	5.14285	2.04739	2.51191
C12orf10	7496	1.77436	0.706678	2.51085
TAX1BP3	5787	7.02465	2.79791	2.51068
KHSRP	11704	3.03115	1.20739	2.5105
KLHL15	43471	2.17734	0.867647	2.50948
POLR1E	17749	3.75146	1.49508	2.5092
MED4	19149	5.53832	2.20775	2.50858
TFRC	32878	2.68432	1.07127	2.50574
COA5	9091	3.93031	1.56918	2.50469
COPS2	30384	8.88342	3.54996	2.5024
EPN1	20573	1.61677	0.646643	2.50025
RPL23A	4375	15.265	6.1057	2.50012
WTIP	19206	1.99349	0.798189	2.49752
WDR75	34106	4.59086	1.83917	2.49616
RPL26L1	10336	3.36192	1.34741	2.4951
UBA1	24329	2.80917	1.12644	2.49385
ZNF259	9464	4.04374	1.6222	2.49275
RPL9	4824	26.8357	10.7657	2.4927
RAB5A	38096	6.12142	2.45609	2.49234
NDUFAF4	8581	2.00418	0.804302	2.49183
MRPL38	6458	1.68869	0.678294	2.48961
PLEKHM2	50438	2.01674	0.81142	2.48545
ZNF785	5099	1.68639	0.679269	2.48265
ATRIP	18837	1.52691	0.615159	2.48214
RCC1	33254	3.79785	1.53014	2.48203
PRPF38A	13774	4.45215	1.79406	2.48161
DUSP3	12880	2.36968	0.955034	2.48125
FGF2	71528	29.531	11.9061	2.48033
EBNA1BP2	8397	5.54403	2.23615	2.47927
SDCBP	29692	5.91195	2.38469	2.47913
CCT8	17363	6.99146	2.8206	2.47871
AK2	28972	3.84625	1.55327	2.47623
C12orf29	14670	2.65166	1.0711	2.47564
GRINA	3358	1.65087	0.667405	2.47357
PMM2	51525	5.62767	2.27802	2.47042
MRPL39	21834	3.80834	1.5416	2.47038
CD2BP2	4596	2.85098	1.1545	2.46945
NDUFB8	6140	2.89092	1.17096	2.46885
MAX	96336	1.26206	0.511246	2.4686
TAOK2	18395	1.37191	0.555824	2.46825
UBIAD1	15237	1.55246	0.630129	2.46372
MCTS1	17273	2.015	0.818301	2.46242
TMED4	3066	1.90056	0.772021	2.4618
ARV1	21657	1.31041	0.532389	2.46138
IFT57	61759	1.85543	0.754217	2.46007
TMEM127	15806	3.67433	1.49487	2.45796
TMBIM1	18364	2.427	0.987416	2.45793
PPA1	30605	1.52215	0.619991	2.45512
UTP23	8180	4.15479	1.69369	2.4531
EIF3D	18381	7.42827	3.02929	2.45215
SLC25A25	41046	2.17629	0.887515	2.45212
MUDENG	21192	3.29663	1.34451	2.45192
TPRA1	17661	1.67146	0.681772	2.45164
ZDHHC5	33186	4.25576	1.73744	2.44944
TXLNA	18542	4.4235	1.80709	2.44786
ASB6	7566	1.52785	0.624339	2.44715
TMEM14C	8215	2.8373	1.15945	2.44711
MRPS33	8821	1.68067	0.687087	2.44608
TOMM40	12470	1.77823	0.727062	2.44577
CALCOCO1	16406	1.23383	0.504508	2.44561
TMEM43	18741	3.70257	1.51462	2.44455
NDUFAF3	3019	1.50278	0.614838	2.44419
AKIRIN1	14822	9.1867	3.75948	2.44361
CTBP1	37681	1.22377	0.501472	2.44036
C9orf47	5280	3.60281	1.47682	2.43957
MIR181A2HG	40193	7.11279	2.91739	2.43807
LOC100506451	4788	1.97355	0.80962	2.43763
SLC35C1	8945	1.55993	0.640604	2.43509
PIP5K1A	50987	5.7557	2.36412	2.43461
ARMCX5	4990	2.40255	0.987589	2.43274
LOC220906	12438	4.71025	1.93636	2.43253
CNBP	16153	12.1366	4.99178	2.43132
DDX18	17699	4.78902	1.96986	2.43115
DPM2	3390	2.00694	0.825515	2.43114
EIF1AX	17331	6.91856	2.84778	2.42946
IRF1	9165	1.82056	0.750272	2.42653
MAFG	9443	2.7285	1.12464	2.42611
RER1	13672	3.37949	1.39334	2.42546
KLRAP1	11358	1.2618	0.520333	2.42499
ZNF202	17367	3.29127	1.35922	2.42144
COPZ1	26723	2.84436	1.17608	2.41851
ARF1	16553	13.312	5.50888	2.41646
SLC39A10	80895	3.32208	1.37492	2.4162
ADRM1	5892	2.4003	0.994069	2.41462
SARS	24290	7.85437	3.25464	2.41328
IKZF5	15115	3.01538	1.25073	2.4109
LIN7C	12362	5.37693	2.23114	2.40995
FIBP	4800	1.37198	0.56996	2.40715
UPF1	36296	2.05406	0.853344	2.40707
FOXC1	3449	2.95892	1.2293	2.407
SEPW1	6102	1.71891	0.714255	2.40658
RND3	19471	100.758	41.8843	2.40563
C5orf15	13209	3.63694	1.51233	2.40486
KIAA0090	33463	1.4212	0.591232	2.40379
RBM48	8737	2.92707	1.21849	2.40221
C3orf38	8223	3.70759	1.54546	2.39902
TUFM	3998	1.58707	0.662036	2.39726
PSMD7	9514	9.72043	4.05533	2.39695
TMEM11	16646	2.80034	1.1685	2.39653
RAB33B	22109	1.57425	0.657741	2.39342
TRAPPC3	12895	2.9727	1.24235	2.3928
SDC1	24637	1.31088	0.547868	2.39269
ADAT1	24975	1.8615	0.778029	2.39258
HBXIP	6670	3.85814	1.61298	2.39193
RRAS	4849	1.33163	0.556726	2.39189
COX6B1	10562	2.13525	0.892903	2.39136
KXD1	11626	1.2273	0.513394	2.39056
AMOTL2	19217	28.3808	11.8739	2.39018
SNRPG	12364	7.49405	3.13698	2.38894
TOM1	48720	1.5369	0.643358	2.38887
ATP5O	12402	2.65901	1.11371	2.38752
WDR77	9319	4.33649	1.81767	2.38574
PRPF38B	9491	12.1938	5.11176	2.38544
MRPS7	4709	2.8092	1.17807	2.38458
ELL	79465	2.34137	0.982326	2.3835
POLR2H	5170	2.47868	1.04006	2.38321
PEA15	10038	14.0214	5.88528	2.38245
APH1A	3811	3.21508	1.3499	2.38172
RNF40	14696	1.31598	0.552814	2.38051
SOCS4	22363	4.37176	1.8392	2.37699
STX6	49871	2.82319	1.18805	2.37632
NRBF2	21780	3.36527	1.41786	2.37349
NDUFS5	8342	3.20189	1.3494	2.37282
GRN	7980	1.27886	0.539351	2.37111
MTA2	8638	3.73899	1.57701	2.37094
FKBP10	10508	2.42799	1.0252	2.36831
RAB1A	43448	8.31082	3.51042	2.36747
MTO1	39726	1.70611	0.720834	2.36686
PUF60	12991	1.77592	0.750344	2.36681
ORAOV1	9834	3.16846	1.33905	2.3662
SMG8	5241	1.96524	0.83094	2.36508
TOMM7	10170	5.13195	2.17156	2.36325
YIPF3	5164	2.73763	1.15868	2.36271
ERH	18182	6.6791	2.8278	2.36194
CSTF2T	4110	4.46795	1.89219	2.36126
GGCX	16680	1.38228	0.585599	2.36045
PPP1R3C	4662	14.0174	5.93869	2.36035
PANK4	18061	1.23446	0.523142	2.3597
NFE2L1	13222	3.80204	1.6123	2.35815
FAM200B	8719	8.07767	3.42799	2.35639
SAR1A	20325	10.761	4.57349	2.35291
PFDN2	17521	5.53048	2.35329	2.35011
AZI2	26774	3.49632	1.48851	2.34887
C7orf49	5047	2.59538	1.10509	2.34857
CDC42EP3	28584	35.4429	15.0942	2.34811
GSTO2	30546	1.33845	0.57049	2.34614
SENP3	9979	1.565	0.667518	2.34451
PPIB	7341	7.54697	3.22097	2.34307
SPHK1	3252	3.81616	1.62968	2.34166
SMTN	23329	3.14317	1.3437	2.33919
YOD1	7229	16.3829	7.00726	2.33799
STX4	6583	1.39217	0.595778	2.33673
MORF4L2	12661	20.4631	8.75775	2.33657
CHERP	24564	1.19637	0.512172	2.33588
IKBIP	31408	5.21588	2.23379	2.33499
PLEKHJ1	3174	2.06175	0.884141	2.33192
STOML2	3266	2.21816	0.95133	2.33164
KHNYN	11407	4.02259	1.72565	2.33106
TOR1A	11221	2.14178	0.919202	2.33004
MRPL47	16180	3.69895	1.58845	2.32865
MBD1	14893	4.20028	1.80458	2.32757
PAK1IP1	14783	2.68253	1.15253	2.32751
LUC7L	40480	2.51264	1.07972	2.32712
CDC42EP1	8940	5.88478	2.52934	2.32661
YTHDC1	39720	8.5112	3.66174	2.32436
ZNF542	11729	1.22995	0.529806	2.32151
NAA60	43296	1.76251	0.759313	2.32119
ZNF260	17660	1.84816	0.796569	2.32015
TSR1	14697	3.6662	1.58026	2.32
MRPL18	7970	3.15769	1.36119	2.3198
C14orf2	9279	2.75636	1.18896	2.31829
TM2D3	10546	4.51924	1.9498	2.3178
DNAJC5	40930	1.40109	0.604848	2.31643
ZNF394	7024	2.75915	1.19128	2.31612
CDC26	8580	1.88326	0.8133	2.31558
LMNA	25418	9.2694	4.00788	2.31279
TMEM214	8792	3.44284	1.48923	2.31183
NNMT	16704	7.54782	3.26859	2.3092
GTF2F1	13712	1.16543	0.504834	2.30854
SIGMAR1	3050	2.30455	0.99831	2.30845
LOC100499177	7465	5.43922	2.35761	2.30709
CKS2	5506	18.0296	7.81721	2.3064
CLK3	21830	1.86483	0.808588	2.30628
B4GALT4	29164	6.38511	2.76874	2.30614
RBCK1	22902	1.53574	0.666081	2.30564
SRSF1	6428	26.628	11.5518	2.3051
CEBPG	9018	5.53256	2.40052	2.30473
ZNF134	7807	3.99934	1.73546	2.30448
ZNF800	22414	4.44738	1.9304	2.30386
MAGOHB	9845	5.24919	2.27986	2.30242
FGD4	143944	1.372	0.596771	2.29904
SDHA	38459	1.36855	0.595318	2.29886
CHORDC1	22936	4.66096	2.0277	2.29864
YRDC	5252	5.00176	2.17791	2.29659
GUF1	22265	2.91566	1.27059	2.29473
ALG11	17258	3.51641	1.53281	2.29409
METTL6	17666	1.29265	0.563672	2.29327
AIMP1	33615	4.79341	2.09024	2.29323
ZNF518B	17529	1.77354	0.774135	2.291
PAF1	5410	1.57545	0.687748	2.29074
WASH5P	10016	1.28621	0.561934	2.2889
PSMD6	12890	7.93922	3.4697	2.28816
PDCD2	9121	3.72177	1.62785	2.28631
DVL3	18031	2.51553	1.10056	2.28568
TERF2IP	9707	5.77261	2.52656	2.28477
RAB5C	30069	3.65637	1.60078	2.28412
RBM4	29771	9.04165	3.95908	2.28378
ABT1	3107	4.32744	1.89505	2.28355
MYL9	8330	8.60876	3.77198	2.28229
SNRPB2	11809	5.21227	2.28544	2.28064
RPL13A	4700	17.1185	7.50726	2.28026
RPL5	9888	24.5482	10.7677	2.2798
TMEM39A	32771	5.87551	2.57771	2.27935
RCAN1	98599	1.14568	0.502775	2.27871
CSTF3	76908	4.93175	2.16631	2.27657
CSNK1D	31058	6.03528	2.65212	2.27564
BNIP3	14232	2.02727	0.89115	2.27489
CIRH1A	36439	2.20249	0.968743	2.27355
CBX4	6259	1.2732	0.560264	2.2725
MRPL14	13819	2.51847	1.10888	2.27118
GLUL	10503	6.84624	3.0149	2.2708
FHL2	77948	10.5651	4.65349	2.27036
PDLIM4	15797	1.58117	0.696461	2.27029
ZNFX1	32318	2.61784	1.15319	2.27009
PSME2	3282	2.46647	1.08667	2.26975
GAS5	4087	46.3382	20.4171	2.26958
SRP14	3499	9.04213	3.98737	2.26769
2015-03-05	62802	2.87284	1.26744	2.26665
SDHD	8948	4.33406	1.91263	2.26602
C19orf43	4076	5.97347	2.63649	2.26569
PPRC1	17304	4.50817	1.98987	2.26556
WDR4	36475	1.61656	0.713581	2.26542
ZNF672	11185	1.3515	0.59669	2.265
MTHFD2	16735	6.95833	3.07254	2.26468
ZNF691	5903	1.41597	0.625248	2.26465
RPL14	5059	15.2948	6.755	2.26422
NAPA	27625	1.45489	0.642567	2.26418
POFUT2	23969	1.44421	0.638494	2.2619
SPG20	68543	2.79029	1.23443	2.26039
KIAA0913	16175	1.14899	0.508564	2.25928
TRIM23	34681	1.40122	0.620318	2.25887
PIGP	7795	1.60015	0.708976	2.25699
VPS25	6164	2.91779	1.29329	2.2561
ZNF133	28520	1.95863	0.868862	2.25425
REXO2	10893	5.12097	2.27292	2.25304
UBFD1	16849	3.75937	1.66877	2.25278
RPL37	3958	29.9145	13.2789	2.25278
RPS3	6172	15.2788	6.78591	2.25155
RAN	4210	24.4193	10.8493	2.25077
SDHAF2	16643	3.92284	1.74405	2.24927
NECAP1	15567	3.24145	1.44131	2.24896
ZNF687	9591	1.40888	0.626768	2.24785
C20orf4	20407	2.87705	1.28069	2.24648
CHCHD2	4922	6.95197	3.09678	2.2449
RPL12	3759	18.7331	8.34486	2.24487
BSG	12169	1.44665	0.64459	2.24429
GEMIN7	12265	1.32332	0.58971	2.24402
ALDH1B1	6002	1.83676	0.818934	2.24287
CLK1	11736	16.5648	7.38923	2.24175
YAE1D1	6478	3.09307	1.38075	2.24014
UBE2S	6676	6.30507	2.81532	2.23956
MAFK	12312	1.4146	0.631932	2.23853
UTP11L	12114	4.99953	2.23344	2.23849
SNX2	55053	2.21932	0.991746	2.23779
LAMB2	12053	1.65421	0.739538	2.23682
HPS5	43505	2.90688	1.30012	2.23586
RPL39	5138	9.72711	4.35062	2.2358
CLPTM1	38763	1.26599	0.56634	2.23539
SNRPB	9219	13.9508	6.24186	2.23504
EEF2	9408	13.1192	5.86995	2.23498
TDG	23064	4.66361	2.08667	2.23495
ATP5L	8459	5.3024	2.37267	2.23478
MXRA8	5845	2.06393	0.92355	2.23478
C8orf76	21443	2.53097	1.13329	2.23329
EIF4A2	6325	61.7206	27.6458	2.23255
RPS11	3311	9.93984	4.45281	2.23226
CTSZ	12068	2.00189	0.896894	2.23203
IRF2BPL	4149	3.08222	1.38099	2.23189
TFE3	14749	2.61126	1.17053	2.23084
ZNF451	80271	4.52701	2.03018	2.22986
TYMS	15896	5.52209	2.47783	2.2286
ZMYM6NB	3822	1.85427	0.832286	2.22792
DNTTIP2	9749	6.92695	3.10917	2.22791
SLC16A1	44506	2.15077	0.965855	2.2268
USP38	37072	3.61653	1.62478	2.22586
C15orf17	7135	1.68432	0.75671	2.22585
ZBTB7A	21601	1.5719	0.706312	2.2255
C16orf80	15800	2.09122	0.939721	2.22536
ASTE1	12926	1.24032	0.557583	2.22446
IFIT1	11423	1.32907	0.597506	2.22436
HEATR5A	128795	1.55389	0.69864	2.22416
ZCCHC8	29398	2.89729	1.30292	2.22369
C5orf54	6906	3.07223	1.38319	2.22112
TKT	31408	4.03823	1.81884	2.22022
GTPBP1	27786	2.17195	0.978888	2.21879
HNRNPM	44200	6.26608	2.82445	2.21851
SEC23IP	52086	2.54529	1.14732	2.21847
CXorf26	5263	3.27977	1.47943	2.21691
RNMTL1	10229	1.64433	0.741943	2.21625
TMEM47	30225	8.77133	3.95837	2.21589
RNF41	19466	2.20282	0.994341	2.21536
C8orf44	13591	2.13585	0.964704	2.214
URB2	33966	1.55306	0.701809	2.21294
RBBP5	35881	2.19474	0.991875	2.21272
SHC1	12186	6.7246	3.04081	2.21145
SUGT1	35603	2.43113	1.09981	2.2105
LTV1	20436	4.34337	1.96525	2.21009
ATP5F1	12783	6.48044	2.93267	2.20974
RBM8A	5979	7.23247	3.27351	2.20939
PLAGL1	124299	1.22728	0.555528	2.20921
RPS6KB2	6945	1.28803	0.583059	2.20909
SEC61G	7000	8.76134	3.96762	2.20821
RSRC2	22371	14.1656	6.41646	2.2077
TCP1	11206	8.55731	3.87872	2.20622
SF3B4	4936	9.45861	4.29285	2.20334
BRF2	6034	1.7174	0.779527	2.20313
NDUFS6	14672	2.42795	1.10223	2.20276
FBXO48	4886	1.14749	0.521236	2.20148
SLC1A5	13703	6.03182	2.74031	2.20115
SAV1	34664	4.55727	2.07123	2.20027
RBM12B	9494	8.04533	3.65711	2.19991
SUPV3L1	28857	2.01057	0.913976	2.19981
ZNF256	6877	2.30383	1.04803	2.19825
TERF2	30411	1.94615	0.885454	2.19791
MTCP1	7239	1.15297	0.525016	2.19607
SLC2A3	17069	3.59633	1.63883	2.19445
ZNF200	13133	1.93549	0.882338	2.19359
TRAPPC4	5145	2.08783	0.952024	2.19304
WDR61	16363	2.54285	1.16069	2.19081
KANSL2	29041	4.53807	2.07209	2.19009
TMEM136	8551	2.61899	1.1966	2.18869
SNRPD3	16892	3.92884	1.79564	2.18799
CHIC2	54858	6.6012	3.01859	2.18685
AMMECR1L	24308	2.94143	1.34525	2.18653
DEGS1	10215	6.52568	2.98483	2.18628
HSPE1	3467	4.83325	2.21106	2.18594
C1orf123	6518	1.79339	0.820527	2.18566
URB1	81983	2.25515	1.03196	2.18531
BAG2	12909	5.02273	2.29932	2.18444
LMAN2	20323	1.79316	0.82112	2.1838
SIVA1	6527	1.80484	0.826523	2.18365
GNL2	29174	3.89108	1.78303	2.18229
HSF1	23116	1.57223	0.720531	2.18204
SLC35E1	22546	1.36879	0.627331	2.18193
DDX55	18811	1.82849	0.838043	2.18186
SRSF3	10155	49.6077	22.7464	2.1809
RABGGTB	8879	26.1654	11.9984	2.18074
CCDC76	17349	1.33261	0.611178	2.1804
EFEMP2	6494	1.86252	0.854933	2.17856
KAT8	13730	1.49487	0.686308	2.17813
UBAP2L	50675	5.18935	2.38293	2.17772
PNRC1	4451	2.59765	1.19365	2.17622
SMUG1	8637	1.2764	0.586783	2.17525
ZNF655	18032	8.96506	4.12187	2.175
AK3	32487	1.52792	0.702749	2.1742
ZNF791	18945	2.86133	1.31606	2.17416
TM9SF1	6530	1.89084	0.86972	2.17408
KIAA0907	21353	6.40251	2.94556	2.17361
SRGN	16740	2.08756	0.960856	2.1726
COX18	15057	1.58358	0.728933	2.17246
CCNT1	28541	3.82115	1.75996	2.17116
EIF4A1	6301	23.5831	10.8623	2.1711
PRPF19	16042	2.41362	1.11187	2.17078
COL3A1	38374	10.5903	4.87968	2.17029
CLTA	21207	6.78814	3.12859	2.16971
DAP3	49919	1.56104	0.719842	2.16859
PARK7	23629	3.35392	1.54668	2.16846
COX6C	16020	2.98856	1.37833	2.16825
PSMB1	18214	10.4279	4.80995	2.16799
YBX1	19955	15.7417	7.26181	2.16774
TARS	27299	7.68207	3.54471	2.16719
SLC39A6	20864	2.21019	1.02053	2.16573
UBC	3396	17.4493	8.05957	2.16504
ARL5A	27530	2.70241	1.24842	2.16466
DPH3	7929	3.29526	1.52234	2.1646
NAA38	20008	4.47548	2.06841	2.16373
GNB2L1	6979	19.9074	9.20148	2.1635
MRPL21	12558	1.44781	0.669239	2.16337
ZNF844	13081	1.46883	0.679211	2.16255
AHR	47500	4.5767	2.11676	2.16213
C2orf28	5148	2.82673	1.3086	2.16012
RBM34	30074	3.21116	1.48689	2.15965
PPP2CB	27227	8.02502	3.72187	2.15618
DDX27	24783	1.29637	0.601238	2.15617
DAZAP2	7994	5.33532	2.47539	2.15535
MED6	16428	4.95718	2.30025	2.15506
MARCKS	6126	16.2815	7.55588	2.15481
JRKL	3570	2.79687	1.29821	2.1544
TIMM8A	3314	2.0484	0.951	2.15394
NDUFB9	10885	3.17438	1.47401	2.15357
LETMD1	12126	1.73776	0.80714	2.15298
NR1H2	6583	1.1142	0.517586	2.15269
ZNF317	23036	4.13581	1.92163	2.15224
FAM103A1	4429	2.26112	1.05107	2.15126
UBE2I	17866	1.63431	0.759752	2.15111
TPP1	6696	2.35624	1.09538	2.15107
CENPBD1	3058	1.16392	0.541332	2.1501
DDX5	8111	86.6201	40.3116	2.14876
ARF4	26126	17.5537	8.17068	2.14838
PGAM1	7172	4.95917	2.30888	2.14787
ZC3H7B	58585	1.35701	0.631895	2.14752
NDUFA5	16876	2.24517	1.04581	2.14682
JAGN1	3761	4.47588	2.08497	2.14674
SMCR7L	15854	2.0543	0.957404	2.1457
RPS6KB1	57344	1.25172	0.583453	2.14537
PCID2	31105	3.78724	1.76558	2.14504
ZC3H15	23203	8.61686	4.01924	2.1439
MCM2	24026	1.44865	0.676382	2.14176
EIF3M	18624	6.36418	2.97162	2.14165
RRP15	52697	2.46439	1.15092	2.14123
ZBTB8OS	28879	1.76146	0.822685	2.14111
FASTKD5	13368	6.26648	2.92678	2.14108
SLC33A1	27948	1.47301	0.687975	2.14108
DGKA	22862	1.47143	0.687319	2.14083
BRD1	51516	2.93528	1.37181	2.13971
LYAR	22468	1.76079	0.822924	2.13968
ZC3H4	49563	1.97835	0.92466	2.13954
ZFYVE1	57762	1.23075	0.575822	2.13738
LAP3	30664	1.40315	0.657034	2.13558
IDH3A	21166	1.21432	0.568758	2.13504
ZBTB5	27308	4.21233	1.97327	2.1347
PSMD10	7440	2.05329	0.96188	2.13466
TOX4	21985	2.50741	1.17474	2.13444
GUK1	8871	1.64798	0.772267	2.13395
SLC39A14	66879	1.40254	0.657255	2.13394
MRPS2	4037	1.16494	0.545931	2.13386
PRMT1	11296	1.20738	0.565896	2.13357
ZNF8	16937	1.26646	0.593948	2.13227
GTF2A2	19477	3.89455	1.8266	2.13213
NIT1	7374	1.45493	0.682637	2.13134
DTX3L	10865	1.67853	0.787585	2.13124
TCEB3	18694	2.89975	1.36098	2.13063
GSTM3	7107	1.50337	0.705664	2.13043
C2orf18	16958	2.05058	0.962656	2.13013
APEX2	7433	1.71622	0.805968	2.12939
ZNF91	37772	4.57391	2.14814	2.12924
SDR39U1	3036	1.79883	0.844983	2.12884
WDR45L	33974	3.79314	1.78203	2.12855
TIMM22	5034	2.39018	1.12312	2.12816
CRK	34087	3.27204	1.53795	2.12753
APTX	29036	2.63169	1.23759	2.12646
SYNC	22855	3.61224	1.69982	2.12507
RIOK1	28209	1.49176	0.702566	2.1233
TBC1D10B	13101	1.31752	0.620603	2.12297
MRPL15	13294	2.47358	1.16516	2.12295
ZNF561	13915	2.37451	1.11957	2.12091
C11orf57	10907	2.94273	1.38756	2.12079
ATMIN	11494	1.95389	0.921743	2.11978
PALB2	38196	1.10914	0.523407	2.11908
DDX47	16636	8.29567	3.91706	2.11783
MRPL10	8270	2.67358	1.26268	2.11739
AKR1B1	16782	1.59131	0.751948	2.11625
PIGG	40332	1.73645	0.82064	2.11597
SELT	27169	3.38436	1.59954	2.11583
GLIPR1	21204	5.78544	2.73706	2.11374
ZKSCAN5	29173	1.6163	0.765003	2.1128
DCTN5	32382	4.29178	2.0317	2.11241
WDR73	11510	1.37376	0.650519	2.11179
MEG3	34916	5.07129	2.40187	2.11139
SSTR1	5065	20.8141	9.86068	2.11082
GPATCH3	9984	1.49661	0.709133	2.11048
UAP1	38338	14.5897	6.91309	2.11045
ZNF140	27222	1.49659	0.709148	2.11041
SH2B3	45676	2.62735	1.24561	2.10929
ZBTB39	7681	1.91095	0.906386	2.10832
PRPF4	17272	2.47327	1.17367	2.1073
SLC35B1	6593	4.37697	2.07715	2.1072
SART3	39175	4.06649	1.93078	2.10614
AKIRIN2	27408	5.3645	2.54739	2.10588
DUT	11950	3.64532	1.73117	2.1057
RFT1	41970	1.38089	0.655827	2.10557
ISG20L2	5293	3.0537	1.45031	2.10555
BAP1	8985	2.04323	0.970528	2.10528
SRC	60734	1.30174	0.618512	2.10463
C14orf149	11668	3.12873	1.4867	2.10448
TMEM97	9591	1.77999	0.845988	2.10404
TAF15	37751	5.04697	2.39983	2.10305
ADAMTS1	9123	23.5429	11.1978	2.10246
CNN3	30229	7.6707	3.65045	2.1013
TRIM4	29194	2.8041	1.33471	2.10091
HSPA4	53048	4.05609	1.93147	2.1
ZNF347	20366	1.23174	0.586819	2.09901
TRIM27	20990	1.97094	0.939109	2.09873
MRPS18B	8689	1.43802	0.68535	2.09823
PDGFRB	42021	1.34099	0.639425	2.09718
FBXO18	47343	1.66395	0.793448	2.09711
PEX11B	7568	1.58604	0.756386	2.09687
ZFYVE27	23787	2.58688	1.23434	2.09576
USP53	82892	9.13598	4.35967	2.09557
ARSA	5420	1.54584	0.737714	2.09545
GEM	13063	3.26963	1.56069	2.09499
EXOC7	22783	1.72527	0.824122	2.09346
YIPF4	28701	2.22343	1.06213	2.09337
GJA5	17153	1.21127	0.578768	2.09284
DYNLRB1	24559	4.04658	1.93467	2.09161
BTF3	7199	14.8778	7.11538	2.09094
IST1	33461	5.72851	2.73984	2.09082
FLJ10038	5942	6.17513	2.95571	2.08922
NDUFA1	4896	2.27482	1.08906	2.08879
CREM	86086	1.0801	0.517126	2.08866
ZNF706	8695	4.3625	2.08989	2.08743
MRTO4	8548	2.17036	1.04008	2.08672
OTUD5	36346	1.39265	0.667456	2.0865
ENOSF1	42339	1.25801	0.60317	2.08566
S1PR3	13564	2.50446	1.20113	2.08509
CD55	39495	1.9898	0.954324	2.08504
PDCD11	49608	1.35495	0.649935	2.08475
LGALS3BP	8727	1.46535	0.702906	2.0847
TBRG1	13081	4.79897	2.30294	2.08384
ATP5G3	5505	6.02647	2.89248	2.0835
ST13	32087	2.46686	1.18421	2.08313
YTHDF2	33155	6.13997	2.95257	2.07953
EEF1G	14388	6.2717	3.0162	2.07934
NGDN	8505	3.56329	1.71373	2.07926
C3orf58	20571	1.24485	0.598803	2.0789
RARS	32847	3.43775	1.65486	2.07737
REXO4	11979	1.04651	0.503866	2.07696
ZNF226	12624	2.03598	0.982471	2.07231
PSMD13	16177	3.6052	1.74076	2.07105
HSPA13	12073	2.93768	1.41878	2.07057
ECD	33572	2.33147	1.12634	2.06995
MRPL20	5418	2.23979	1.08212	2.06982
SLC7A6	37308	2.70925	1.31065	2.0671
YKT6	13316	4.07798	1.97412	2.06572
U2AF1	14623	13.248	6.41452	2.06531
SEC16A	42960	1.78825	0.866031	2.06488
SNX22	5765	1.10366	0.534532	2.06472
TXNL4A	15666	2.57757	1.24851	2.06452
ZBTB3	3222	1.43536	0.695576	2.06356
BCL2L13	90505	1.42381	0.69007	2.06328
RPL35	4083	11.6987	5.6701	2.06323
SIRPA	45728	1.26603	0.613744	2.0628
AGXT2L2	24264	1.44093	0.698854	2.06185
WDR5	23885	1.0352	0.502187	2.06138
NDUFA4	8234	6.23913	3.02802	2.06047
C6orf120	4146	4.80901	2.33422	2.06022
RBM3	6813	11.3685	5.52108	2.05911
DNAJB2	7583	1.13397	0.550796	2.05878
DRG1	34634	2.15218	1.04559	2.05834
UTP14A	23642	1.34115	0.651717	2.05787
CDV3	16685	13.5147	6.5697	2.05713
METRNL	15025	3.68057	1.78922	2.05708
SRSF10	14017	9.33678	4.54038	2.05639
OPN3	47250	1.18	0.574321	2.0546
MFN2	33335	1.4967	0.728493	2.05452
RPL23	3733	18.5462	9.03051	2.05373
DCAF13	28739	2.56792	1.25038	2.05371
SNRPD2	4732	2.94877	1.43585	2.05368
DCAF16	10104	7.21964	3.51563	2.05358
MLEC	14719	3.00432	1.46379	2.05243
PRCC	33336	2.59261	1.26416	2.05086
PPP4R2	68893	3.93678	1.91977	2.05065
ZNF197	23453	2.40804	1.17494	2.0495
LOC100505815	4760	3.18287	1.55479	2.04714
EIF2B1	12754	1.70938	0.835289	2.04645
ILF2	8966	6.7128	3.28264	2.04494
MTG1	26554	1.50079	0.734623	2.04294
C15orf40	22679	1.10975	0.543512	2.04181
RPS8	3167	19.3791	9.49416	2.04116
FST	6041	1.36086	0.666743	2.04106
AAMP	6042	1.17857	0.577468	2.04093
CREBZF	7575	10.3205	5.05731	2.04071
GTF2H1	44775	3.64874	1.78828	2.04036
RAB34	3988	2.60563	1.27721	2.0401
MRPS11	11178	1.76679	0.866042	2.04007
COPS5	19248	3.07018	1.50506	2.03991
COMMD5	3382	1.46937	0.72045	2.03952
ZCCHC9	11564	3.22496	1.58126	2.03949
C5orf62	18791	1.60582	0.787381	2.03944
ZCCHC10	29563	1.39041	0.682283	2.03788
DUSP11	17960	2.89549	1.42085	2.03786
FLRT2	97783	2.3154	1.13634	2.03759
ZNF498	15460	2.43874	1.1976	2.03636
RAD23A	7802	2.95923	1.45346	2.03599
PCNP	20240	7.03848	3.45797	2.03544
TUBB2A	3882	1.65522	0.813493	2.03471
ZFP90	27379	1.20336	0.591581	2.03414
FAM120AOS	7093	1.69575	0.833899	2.03352
RBMX2	11375	1.18792	0.584355	2.03287
CDK7	42636	1.98875	0.979017	2.03137
HPS1	30750	2.04024	1.00477	2.03055
PHB2	5402	3.04587	1.50011	2.03043
RAVER1	17426	1.55447	0.76581	2.02984
AES	10057	1.25277	0.617351	2.02927
PRELID1	3116	3.32878	1.64045	2.02919
ACBD3	42044	5.21344	2.56952	2.02895
SFPQ	9543	26.3549	12.99	2.02886
FIS1	5479	1.31073	0.646102	2.02867
TOE1	4309	2.69731	1.32971	2.02849
NACC1	22851	2.21069	1.08999	2.02817
ARL5B	18628	3.87828	1.91595	2.02421
PEX26	13112	2.31574	1.14596	2.02079
RPL4	5541	29.0684	14.3854	2.02069
NOL9	33252	1.96649	0.974426	2.0181
USMG5	7462	3.83067	1.89951	2.01666
ARMCX1	4162	1.13519	0.562955	2.01648
UQCRC2	30060	3.22418	1.59915	2.01618
C1orf55	16664	4.12247	2.04639	2.01451
DHX30	47288	1.34229	0.666452	2.01408
PTMS	4578	2.93099	1.45752	2.01094
DNAJC14	8677	1.71701	0.854048	2.01044
MYL12B	16172	18.3275	9.11879	2.00986
GART	38961	1.91036	0.950534	2.00978
DEM1	7782	1.42068	0.706887	2.00977
GGA3	25751	1.25243	0.623313	2.00931
CYR61	3205	139.037	69.2097	2.00892
KDM5C	34102	1.9304	0.962389	2.00584
RNF25	8195	2.34841	1.1716	2.00445
TICAM2	23838	1.98403	0.990276	2.00351
ABCE1	31521	5.46825	2.73044	2.0027
ZNF264	31347	3.32995	1.66388	2.00132
HSD17B10	3118	1.11121	0.555419	2.00067
MYL6	3322	29.6632	14.8291	2.00034
PAPSS2	87987	3.17778	1.58897	1.9999
LRP10	6332	2.62151	1.31088	1.99981
TMEM59	21763	2.06676	1.03389	1.99901
HSPA14	33480	2.74901	1.3753	1.99884
CCNL2	13628	2.02004	1.01072	1.99861
FEM1A	3844	3.65501	1.82985	1.99744
PPIE	25070	1.03904	0.521136	1.9938
TYW5	26826	2.06534	1.0367	1.99223
FAM206A	6565	1.02785	0.515946	1.99217
FCF1	23541	1.70461	0.855735	1.99198
UMPS	18907	2.17485	1.09241	1.99087
FASTKD3	9879	1.51766	0.763073	1.98888
MRPL24	3830	1.77211	0.891033	1.98883
CCT3	29455	2.18149	1.09799	1.9868
SLC7A6OS	10351	1.82719	0.919763	1.98659
U2AF2	20667	3.09292	1.5581	1.98506
TMEM128	12666	1.46473	0.737928	1.98492
TOMM20	19599	6.75936	3.40583	1.98464
RPS7	5657	14.346	7.23153	1.98381
ZNF587	15311	2.89655	1.46042	1.98337
YARS2	9410	2.25941	1.13941	1.98296
EIF2D	20931	1.16405	0.587287	1.98208
EXOSC7	36418	1.60439	0.809845	1.98111
DNAJC19	6065	1.18929	0.600472	1.98059
C11orf24	10667	3.69257	1.86465	1.9803
ADPRHL2	5081	1.86594	0.942315	1.98017
NOP14	25455	1.47374	0.744368	1.97985
FAM96A	21447	1.37758	0.695855	1.97969
DDX3X	16874	15.7153	7.93858	1.97961
NOL8	28237	1.85616	0.937982	1.97889
GDI1	6556	1.30681	0.660386	1.97886
SAR1B	31695	1.87331	0.946871	1.97842
RPL3	6784	16.8718	8.53109	1.97768
NOP56	5862	6.79987	3.43984	1.9768
DDB1	33748	3.44397	1.74394	1.97482
TADA3	12767	1.38653	0.702169	1.97464
WDR13	7703	1.28608	0.651319	1.97458
METAP2	41792	4.84519	2.45411	1.97432
KLHL9	4412	11.8663	6.01123	1.97402
ZNF136	26193	1.995	1.01065	1.97398
RELT	21115	1.18742	0.601862	1.97291
METTL21B	9942	1.14687	0.581437	1.97248
FSTL1	56858	27.2699	13.827	1.97222
SLC39A9	64012	1.72566	0.875077	1.97201
YARS	42794	3.4035	1.72841	1.96915
AKR7A2	9439	1.04114	0.528832	1.96875
ASF1B	17120	1.1039	0.560822	1.96836
ZBTB43	33203	2.74443	1.39522	1.96702
APOLD1	65549	2.50414	1.27308	1.96699
FTSJD1	7307	2.27602	1.15714	1.96694
ZNF649	15818	1.14299	0.581224	1.96652
RPL36A	5265	9.47283	4.81761	1.96629
MRPL11	3761	1.03848	0.528176	1.96616
PPP1CC	23171	5.89013	2.99728	1.96516
PRDX6	11461	20.9954	10.6911	1.96382
INPPL1	14307	1.38229	0.704055	1.96333
ZNF23	14615	3.08078	1.57005	1.96222
CASP3	21780	5.56636	2.8369	1.96213
THOC4	3752	5.14546	2.62281	1.96181
M6PR	9401	4.43269	2.25959	1.96172
OGT	42836	4.64271	2.36766	1.96089
C14orf118	50876	5.37077	2.73899	1.96086
POLE3	3512	4.44327	2.2664	1.9605
DHX38	19197	1.72937	0.882397	1.95985
NDFIP2	74954	6.69213	3.41485	1.95971
IMPACT	26886	1.69638	0.865762	1.95941
NUDCD2	6558	1.16491	0.594539	1.95935
AIFM2	20668	1.09118	0.556965	1.95915
FBXO28	47959	2.8806	1.47042	1.95903
PI4KB	35919	2.40625	1.22905	1.95781
GOLGA5	45655	2.35737	1.20434	1.9574
MRPL44	10311	3.21058	1.64037	1.95723
CDC42SE1	8679	6.64005	3.39278	1.95711
DNAJA2	18352	4.79496	2.45038	1.95682
ARPC5L	8213	3.12961	1.59934	1.95681
MIDN	10591	2.78071	1.42147	1.95622
FAM175B	34886	1.19722	0.612068	1.95602
SNAP29	32210	1.09035	0.557501	1.95578
TBC1D20	27064	2.46501	1.26096	1.95487
C17orf48	13949	3.3763	1.7278	1.9541
NOA1	14311	1.19952	0.613853	1.95408
ZNF304	8621	1.95469	1.00083	1.95307
CLPX	34780	1.61262	0.825975	1.95238
TNFRSF11B	28588	26.3299	13.4871	1.95223
EIF5A	5465	9.37887	4.80602	1.95148
RPL27	4526	10.0798	5.1663	1.95107
UBE2B	20930	3.48478	1.78844	1.9485
PDAP1	14008	4.84194	2.4852	1.94831
METTL1	3564	2.29409	1.17796	1.94751
HMG20A	64703	1.85193	0.950933	1.94749
NFYA	29440	2.99096	1.53665	1.94642
COMT	28236	1.38999	0.714219	1.94617
BTN2A3P	9198	1.17458	0.603602	1.94595
EEF1B2	3336	11.2307	5.77134	1.94594
PABPC1	19172	16.2004	8.329	1.94506
FXC1	3235	7.13617	3.67086	1.944
WARS	42556	1.56468	0.804913	1.94391
NDUFV1	5690	1.37838	0.709078	1.9439
MINA	30635	1.46	0.751516	1.94274
ARIH2	66691	2.14889	1.10634	1.94234
CPEB2	67480	3.38899	1.74515	1.94195
RAB5B	22771	2.7509	1.41743	1.94077
FLNA	26107	6.59468	3.39867	1.94037
SNRPD1	17949	4.21556	2.17294	1.94003
GNL3L	37077	1.60306	0.826321	1.94
RHOQ	41961	2.87122	1.48091	1.93882
CD151	5884	1.86289	0.960877	1.93874
METTL22	24553	1.57574	0.812784	1.93869
FH	22229	2.70217	1.39444	1.93782
MYL12A	8707	28.7998	14.8634	1.93763
SLC19A2	22060	1.54776	0.798892	1.93738
PYGO2	4757	1.88709	0.974374	1.93672
POLI	28756	1.04934	0.542014	1.936
TMX3	41429	3.73984	1.93177	1.93597
PRDX5	3736	1.51756	0.783932	1.93583
PIGW	3748	3.80487	1.96597	1.93537
CNPY2	5916	1.77767	0.918661	1.93507
ST7-OT4	5915	2.81671	1.4562	1.93429
POFUT1	30772	1.33263	0.689027	1.93408
SERPINH1	10749	6.80124	3.51677	1.93395
SF3A2	11863	1.85594	0.959829	1.93362
SIKE1	11204	1.96229	1.01607	1.93125
CCT4	20530	6.02341	3.11989	1.93065
FLJ39639	3799	1.06126	0.549708	1.93059
TMX2	28451	2.39021	1.23815	1.93047
CSRP2	20304	1.51563	0.7852	1.93025
RPL22	14600	7.32363	3.79615	1.92923
GGPS1	16092	1.75967	0.912321	1.92878
LBH	28503	5.86275	3.04075	1.92806
TRAFD1	28060	1.34029	0.695213	1.92788
IFFO2	52053	1.24162	0.644359	1.92691
GXYLT1	63026	1.4578	0.756579	1.92683
DUSP7	7525	1.88778	0.980173	1.92597
EIF3E	46988	5.21513	2.70871	1.92532
HN1	19432	4.27626	2.22144	1.92499
HNRNPAB	6677	11.2561	5.84757	1.92492
NUFIP2	38313	10.1564	5.27785	1.92434
LZTS2	10730	1.4883	0.773713	1.92358
PSMD3	17153	2.58733	1.34517	1.92342
NFYB	21183	1.98358	1.03154	1.92293
CHMP7	18363	1.89711	0.98675	1.92258
NMD3	30697	4.34573	2.2615	1.92161
TAGLN	5469	12.1889	6.34415	1.92128
VHL	12036	2.88914	1.50395	1.92103
BRK1	11542	3.34788	1.74315	1.92059
COX4NB	20918	1.89062	0.984533	1.92032
RAD1	10415	5.71228	2.9759	1.91951
PCOLCE	5917	1.67683	0.87374	1.91914
NDUFB1	5686	1.77266	0.923879	1.91871
RPS14	5528	12.7681	6.65536	1.91847
DAPK3	11375	2.56	1.33477	1.91793
UQCRC1	10667	1.34564	0.701928	1.91706
TXNL1	35868	5.39535	2.81458	1.91693
ZNF281	3747	12.6102	6.57969	1.91653
SBDS	7899	3.55293	1.85389	1.91647
POMP	19953	10.4551	5.45907	1.91518
EIF2B2	6683	2.94897	1.54132	1.91328
GTF2H3	26954	1.39068	0.727028	1.91283
GINS2	11309	1.0723	0.560742	1.91229
CINP	14635	1.24734	0.652569	1.91143
SUPT6H	39948	2.60046	1.3605	1.9114
DHX33	28149	1.06711	0.558609	1.9103
ZNF549	13552	1.1226	0.588133	1.90875
HSP90AB1	6766	18.8444	9.87781	1.90775
PPIL4	41608	3.78695	1.98539	1.90741
PPP1R8	20932	3.13458	1.64339	1.90739
CREB3	4689	2.18315	1.14466	1.90725
PABPC4	16037	6.30457	3.3086	1.90551
LOC440944	8638	24.2412	12.7235	1.90523
CRKL	36324	2.06899	1.08603	1.90509
P2RX5-TAX1BP3	3436	1.22838	0.644842	1.90493
SDF2	13327	2.08821	1.09635	1.90469
MRPL12	4157	1.90184	0.998608	1.90449
ZSCAN29	11889	1.49555	0.785414	1.90416
COX19	10750	2.43621	1.27948	1.90406
SFT2D1	22475	3.08837	1.62267	1.90326
PPP1CA	3725	2.51137	1.31953	1.90323
CPT2	17769	1.18944	0.625204	1.90248
ZUFSP	33193	1.91007	1.00434	1.90182
ZNF548	12702	2.68806	1.41353	1.90166
LOC100505876	8252	2.30165	1.21051	1.90139
SCAMP3	6407	0.963569	0.507266	1.89953
CPSF2	42246	1.63578	0.861458	1.89885
FTH1	3376	28.5589	15.0422	1.89859
ARMCX3	4712	2.50004	1.31691	1.89841
STRN4	26953	1.62236	0.854761	1.89803
CIRBP	5543	4.94942	2.6097	1.89655
MAU2	37934	1.16745	0.615642	1.89631
GOLGA3	59932	1.97876	1.044	1.89536
CD3EAP	4558	1.77306	0.935682	1.89494
ZNF805	22054	2.56365	1.35292	1.8949
LLPH	7685	6.3285	3.34057	1.89444
GNAI2	23140	2.49642	1.31795	1.89417
F3	12682	7.81142	4.12547	1.89346
DNAJC8	32753	2.18584	1.15468	1.89303
MEX3C	23132	4.06183	2.14579	1.89293
BTG3	19301	4.78143	2.52597	1.89291
MESDC1	3051	2.35382	1.24375	1.89252
MESDC2	14111	2.5377	1.34097	1.89244
OAZ1	3968	6.11254	3.23134	1.89164
DNTTIP1	19491	1.0391	0.549339	1.89155
BRAP	43841	1.47133	0.778316	1.8904
PXDC1	29411	8.93817	4.72952	1.88987
TMEM167B	6152	3.99867	2.11604	1.88969
RPP14	13949	3.33066	1.76284	1.88937
DDX39B	12257	8.55551	4.53165	1.88795
MTRF1L	15526	4.23249	2.24235	1.88752
ACTR1A	23527	2.24516	1.18975	1.88709
FAM171B	69724	1.14293	0.605802	1.88664
COMMD6	12642	1.67929	0.890109	1.88661
HDLBP	88434	3.79538	2.01237	1.88602
TM2D1	44377	2.39125	1.26831	1.88538
GLTSCR2	11531	1.36966	0.726558	1.88514
CTNND1	57419	6.17438	3.27641	1.8845
MTPAP	39538	2.11191	1.12078	1.88432
MORC4	59511	0.965933	0.512615	1.88432
HSPA5	6540	12.551	6.66285	1.88373
PSMA7	6684	4.67926	2.48442	1.88344
SERPINE2	64272	1.80248	0.957134	1.88321
STX5	25232	2.17034	1.15266	1.8829
SELRC1	12025	1.20753	0.641475	1.88243
ANKRD57	4654	6.80852	3.61701	1.88236
HIF1A	52859	5.01734	2.66561	1.88225
MRPS23	11147	3.5008	1.86057	1.88157
C17orf80	16320	1.19468	0.635129	1.881
SMCR7	5248	1.09234	0.580751	1.88091
DBNL	17077	2.07289	1.10282	1.87963
METTL11A	9445	3.48847	1.85617	1.87939
ZRANB2	17999	14.7557	7.85302	1.87898
DLST	21857	5.20516	2.77203	1.87774
FTSJ3	8239	2.92278	1.55694	1.87726
ANKRD13A	40001	6.30039	3.35655	1.87704
RWDD2A	3225	1.18779	0.632969	1.87654
VPS39	49604	1.59885	0.85238	1.87575
LPXN	51296	9.3545	4.98736	1.87564
UBE2Q1	10070	1.86422	0.993918	1.87563
SRSF9	8088	5.19026	2.76841	1.87482
UBE2D3	72900	9.53956	5.08883	1.87461
HKR1	29778	1.37458	0.733277	1.87457
PDCD5	6265	4.3539	2.32326	1.87405
NAF1	40214	2.18149	1.16453	1.87328
ALAS1	16228	1.21116	0.646576	1.87319
TSPYL4	4131	7.13912	3.81151	1.87304
ANXA1	18527	26.5623	14.1814	1.87304
ACAD9	33625	1.35299	0.72256	1.8725
NME4	3563	2.0421	1.09073	1.87223
JMJD6	13968	4.36568	2.33197	1.8721
FAM122A	3646	2.73857	1.46284	1.87209
DKC1	14934	1.91563	1.02331	1.87199
LOXL1	25690	1.2224	0.653294	1.87113
SET	12742	5.39494	2.88345	1.871
TMEM167A	24608	6.33802	3.38758	1.87096
ASB1	25266	6.90894	3.693	1.87082
ABCA5	82748	0.99313	0.530903	1.87064
CASP4	25732	2.92321	1.56277	1.87053
MIRLET7BHG	27932	2.08129	1.1128	1.87032
KDELR2	23138	7.86455	4.20609	1.8698
COASY	4204	0.996484	0.533099	1.86923
LSM1	13410	5.06395	2.7099	1.86869
ABHD4	14119	1.78917	0.957807	1.86799
RBM42	8608	1.36486	0.730773	1.86769
GANAB	21807	2.44102	1.30706	1.86757
SEC24C	27803	2.14684	1.14958	1.8675
RAB21	32493	5.6245	3.01523	1.86536
C18orf21	6663	4.16328	2.23211	1.86518
VPS37B	30838	2.7342	1.46671	1.86417
IFIT2	7328	1.41844	0.761108	1.86365
SNX17	6606	2.26254	1.21417	1.86345
ETS2	19030	9.25962	4.97418	1.86154
NFIL3	14818	4.71203	2.53137	1.86145
PSMC6	20821	5.17073	2.77786	1.86141
PEF1	15376	2.64368	1.42039	1.86124
FGFR1	57697	2.18668	1.17487	1.86121
ETHE1	20526	1.05653	0.567952	1.86025
UBQLN2	3418	3.90728	2.10119	1.85956
TOPORS	12085	4.64714	2.49934	1.85935
FAM54B	13037	1.25392	0.674403	1.8593
SLMO2	9702	3.38445	1.82197	1.85758
EIF2B5	10290	2.37647	1.27971	1.85704
RP9	14593	2.48833	1.34031	1.85653
RAD23B	48959	9.49136	5.11522	1.85551
FAM208B	78903	2.59629	1.39924	1.8555
CD164	16046	11.2143	6.04388	1.85548
SOCS2	6381	3.93871	2.1233	1.85499
NDUFB4	6131	7.44667	4.01531	1.85457
PCDHB9	4219	1.31827	0.711018	1.85406
PHF5A	8988	3.80312	2.05288	1.85258
NES	8634	1.27319	0.687276	1.85252
EPT1	49806	1.59115	0.859024	1.85228
PSMG1	8057	3.92111	2.11727	1.85197
SLC30A5	37124	1.83435	0.990604	1.85175
RPL28	6152	8.89412	4.80622	1.85054
ZMAT2	6208	3.47211	1.87676	1.85006
IFI16	45264	4.07223	2.20187	1.84944
NAA20	16340	3.08232	1.66681	1.84923
PKD2	70133	7.39423	4.00098	1.8481
TRIM21	8800	0.930619	0.503563	1.84807
FAM210B	9736	1.03526	0.560891	1.84574
PPP1R9B	16777	0.982962	0.532833	1.84478
C2orf49	7972	4.11923	2.23291	1.84478
PSMB3	11477	1.50944	0.818772	1.84354
MED19	8487	1.5813	0.858222	1.84253
RNH1	12772	1.07278	0.582253	1.84246
C20orf11	10387	2.44554	1.32764	1.84202
RBM12	16032	8.21489	4.45986	1.84196
TSPAN3	27211	2.74685	1.49151	1.84166
SDAD1	41046	2.83079	1.53751	1.84115
UXT	7366	2.34331	1.27287	1.84097
ZBED4	36230	1.79478	0.97498	1.84084
PITHD1	9847	2.34467	1.27392	1.84052
C12orf47	3134	1.2563	0.682603	1.84045
MPHOSPH10	19789	2.59126	1.40813	1.84021
CAMLG	13681	1.25706	0.683181	1.84001
ODC1	7946	4.6427	2.52456	1.83901
SNIP1	17762	4.14427	2.25378	1.83881
ZMYM5	40153	1.9718	1.07254	1.83844
GSTP1	3059	2.80073	1.52356	1.83828
DUSP16	89233	0.92129	0.501172	1.83827
CEP164	85412	1.68141	0.914979	1.83765
S100A13	15293	2.317	1.26099	1.83745
WDR3	30678	1.33269	0.725558	1.83678
MRPL37	18217	2.32556	1.26657	1.83611
FUT11	3928	1.41933	0.773793	1.83425
PREPL	44254	1.58009	0.861503	1.83411
KIAA0020	39976	4.51084	2.45946	1.83408
METTL19	35751	0.963852	0.525722	1.83339
PRRG1	108021	1.07422	0.586348	1.83205
ATP6V1D	22140	4.45788	2.43372	1.83171
LMO4	20457	2.24795	1.2275	1.83132
RBM23	18543	2.06568	1.1283	1.83079
WDR6	8750	1.44018	0.787592	1.82859
C15orf24	17830	2.08879	1.14268	1.82797
FBL	11962	2.26189	1.23775	1.82742
C4orf43	26019	3.78776	2.07311	1.82709
SLU7	17521	2.39871	1.31308	1.82678
SNRPC	16764	2.40875	1.31888	1.82636
CCNC	26428	3.65967	2.00391	1.82626
EIF2B4	6106	0.959483	0.525535	1.82573
KIF1C	30452	1.16881	0.640588	1.82459
ATP5J	11175	2.77621	1.52166	1.82446
ACADVL	5433	2.47554	1.35687	1.82445
DTWD1	24108	4.20726	2.30698	1.82371
JTB	3707	2.46916	1.35434	1.82315
MTERFD2	15239	1.46545	0.803852	1.82303
PSMB5	9370	2.68201	1.4719	1.82214
TIFA	10278	1.20745	0.662879	1.82152
PEX19	8343	1.98207	1.08836	1.82115
NKIRAS2	8063	1.35164	0.742265	1.82097
SMOX	38920	0.94845	0.520868	1.8209
RAB14	23951	7.76855	4.26702	1.8206
B3GAT3	6880	0.95684	0.525995	1.8191
PSMC3	7705	3.06598	1.68578	1.81873
PGRMC2	19593	6.947	3.82168	1.81779
SRSF2	3297	32.379	17.8196	1.81704
SAFB	45444	2.63661	1.45138	1.81662
RPS4X	4689	10.9482	6.02869	1.81602
EIF4G1	20864	5.49019	3.02416	1.81544
DR1	16671	7.05477	3.8873	1.81483
ACTR6	23628	1.13578	0.626317	1.81343
MCEE	20589	1.31413	0.724853	1.81296
KRR1	14000	5.58304	3.07993	1.81272
EIF1AD	5622	2.54359	1.40334	1.81253
C15orf2	8053	0.985653	0.543949	1.81203
TMEM70	6642	1.83314	1.01226	1.81094
AKIP1	8926	1.4092	0.778921	1.80917
MEF2D	37011	3.1589	1.74618	1.80903
PI4K2A	35745	2.42235	1.33938	1.80856
POP1	42549	1.39838	0.773323	1.80827
ZNF207	20312	13.6469	7.55294	1.80683
DCUN1D5	41532	2.538	1.40483	1.80662
UGDH	28844	3.68387	2.03951	1.80625
PPWD1	24240	2.387	1.32171	1.80599
HNRNPC	60343	15.3863	8.52166	1.80555
CCT2	16150	5.53114	3.06399	1.80521
TICAM1	15800	1.29818	0.719205	1.80502
PTBP1	14936	4.7128	2.61097	1.805
IRS1	67474	3.74623	2.07554	1.80494
COPG	28164	3.74466	2.07472	1.8049
TCP11L1	34147	2.43888	1.35126	1.80489
TMEM85	5108	2.66388	1.47599	1.80481
MAML1	44437	1.4018	0.776992	1.80414
VMA21	12180	3.43669	1.90564	1.80343
YWHAG	32235	8.26044	4.58054	1.80338
ZNF193	8236	3.58171	1.98681	1.80274
AP1S1	6872	1.10314	0.612039	1.8024
GNRH1	5783	1.94602	1.07971	1.80235
CHTF8	14582	2.91665	1.61854	1.80203
MRPS21	14551	2.24962	1.24855	1.80179
FAM134C	29920	0.980098	0.544761	1.79913
ZNF383	17209	1.07327	0.596598	1.79898
EDF1	4168	2.38164	1.32393	1.79892
ANAPC11	8765	1.94414	1.08088	1.79866
ABL2	130358	5.33524	2.96742	1.79794
TSNAX	37871	1.4738	0.819743	1.79788
PNRC2	3649	23.5306	13.092	1.79733
RPAIN	13380	1.33034	0.740425	1.79672
CWF19L1	35383	1.90053	1.05811	1.79616
METTL21D	7948	4.61292	2.5686	1.79589
C5orf51	17269	4.15129	2.31239	1.79524
COX17	7872	2.36874	1.32003	1.79446
RNF6	9604	5.37083	2.99313	1.79439
RBM14	13345	7.87851	4.39357	1.79319
TRMU	21940	1.07816	0.601286	1.79309
ALKBH5	26401	1.26537	0.705749	1.79295
DCTD	27387	3.49629	1.95003	1.79294
EIF1AY	17430	1.21618	0.678585	1.79223
MIER2	39217	1.00316	0.559759	1.79213
FBXO46	20265	1.02895	0.574324	1.79158
TRMT61B	20488	1.09308	0.610337	1.79095
GDI2	48327	4.9231	2.74953	1.79052
ZNF350	22487	1.41472	0.790518	1.78961
MARVELD1	4445	3.11654	1.74176	1.78931
TFDP1	56786	0.951271	0.53191	1.78841
DNAJB1	3620	7.95194	4.44776	1.78785
ZNF271	20495	3.19622	1.78854	1.78706
YIPF5	12550	8.60279	4.81425	1.78694
DPAGT1	5573	1.0369	0.580366	1.78663
UBN1	34452	1.8117	1.01414	1.78644
SZT2	64363	0.934224	0.523098	1.78594
ARMC10	24883	1.06954	0.598901	1.78584
YME1L1	43939	4.83608	2.70855	1.78549
B4GALT3	6659	1.08065	0.60538	1.78508
NSUN2	34122	4.3127	2.41605	1.78502
TM2D2	7715	2.62155	1.46897	1.78462
MED10	6601	5.9312	3.32564	1.78348
GAR1	9228	2.41661	1.35555	1.78275
RDH14	5971	1.89378	1.06319	1.78122
SNX33	9621	1.23916	0.695724	1.78111
TMUB2	4746	1.1747	0.660032	1.77976
RBM5	30057	5.86007	3.29374	1.77915
TES	48291	5.48543	3.08516	1.77801
C7orf74	4424	13.036	7.33313	1.77769
SERPINB2	16186	11.337	6.37987	1.777
RHOC	6277	4.49061	2.52777	1.77651
CTDNEP1	8354	1.58103	0.890176	1.77609
NCSTN	15680	2.40881	1.35665	1.77556
CDK9	4748	4.28552	2.41373	1.77548
SYF2	10247	1.9279	1.08611	1.77505
HOTAIRM1	4165	1.05875	0.596533	1.77484
FAM193B	34759	1.1581	0.652742	1.77421
ANP32A-IT1	3281	1.56481	0.882346	1.77347
HSPH1	25355	2.83991	1.6016	1.77317
C15orf57	11955	1.06265	0.599594	1.77228
ZC3HAV1	66200	1.84134	1.03916	1.77195
RIT1	13577	2.88833	1.63006	1.77192
DIS3	26805	4.55341	2.56982	1.77188
ACO1	66232	2.2413	1.26593	1.77048
SNX1	48351	2.10676	1.19014	1.77018
METTL5	13086	1.22756	0.693772	1.7694
CTSA	7868	1.43672	0.812451	1.76838
HGS	18190	1.91862	1.08507	1.7682
SNX19	40617	3.19345	1.8071	1.76717
MANF	4137	1.99479	1.12892	1.76699
TMEM106C	5332	1.27837	0.723895	1.76596
UTP14C	8910	1.76758	1.00094	1.76592
PPP1R2	29004	2.15676	1.22138	1.76584
SNAI1	5908	1.43845	0.814721	1.76557
BACE1	30571	1.0942	0.619799	1.76541
UCHL3	56142	1.70051	0.963418	1.76508
MRPS17	3423	1.15943	0.656878	1.76506
PAIP2	27891	2.8425	1.61073	1.76473
GCN1L1	67500	1.62501	0.920904	1.76458
SERF2	18994	2.25364	1.27718	1.76454
ARCN1	30646	6.41128	3.63413	1.76419
GTF3C4	19743	2.84913	1.61505	1.76411
SHFM1	21125	4.68629	2.65707	1.76371
PGBD3	9209	4.37284	2.4794	1.76367
MFAP3	18496	3.08405	1.74869	1.76363
GMFB	14536	8.0244	4.55003	1.76359
SNRPF	7530	4.59268	2.60432	1.76349
THAP6	15583	1.52406	0.86446	1.76302
MAP1A	14013	2.3037	1.30669	1.763
NSA2	9632	3.01833	1.71213	1.76291
TRIM3	25847	1.08542	0.615749	1.76276
ACAA1	14533	0.957587	0.543243	1.76272
ASCC2	49697	1.22703	0.696271	1.76229
MAP2K3	30584	3.25026	1.84445	1.76218
TMEM184C	18134	1.67663	0.951731	1.76166
AIMP2	14584	1.31745	0.748007	1.76128
SNHG3	4950	43.3713	24.6285	1.76102
RPF2	43504	1.74187	0.989654	1.76008
ETV3	13925	3.83864	2.18189	1.75932
BGN	14658	1.31072	0.745367	1.75849
C5orf34	28471	1.13687	0.64673	1.75787
NDUFS3	5554	1.77509	1.00994	1.75762
FAM111B	20231	2.58525	1.47153	1.75684
RBM4B	12806	1.08715	0.618837	1.75676
GMPPA	8132	0.879244	0.501084	1.75468
BCL2L2	4998	4.15308	2.36688	1.75466
YTHDC2	81594	1.91047	1.08898	1.75437
UBOX5	52322	0.926226	0.52807	1.75398
ZNF24	12249	8.67024	4.94375	1.75378
BRIX1	9968	4.866	2.77466	1.75373
MTF1	50054	1.80854	1.03141	1.75346
RAE1	27375	3.52634	2.01118	1.75337
BRI3	11297	5.0159	2.8617	1.75277
C17orf75	13769	1.04314	0.595581	1.75147
PRKAR1A	20801	9.84867	5.62419	1.75113
PARP6	30107	1.40158	0.800402	1.7511
DECR1	50648	1.33268	0.761079	1.75104
LSM3	19642	2.22419	1.27031	1.7509
ZNF37A	29015	1.32983	0.759531	1.75086
2015-09-02	38719	6.48195	3.70333	1.7503
TPD52L2	26318	2.29827	1.31359	1.74961
C11orf82	32963	0.916375	0.52383	1.74937
B7H6	25560	1.03178	0.589859	1.7492
LAS1L	22225	1.12386	0.642849	1.74825
C20orf72	22001	3.42951	1.96221	1.74778
TXLNG2P	39813	0.913712	0.523394	1.74574
ZBTB11	27706	1.49934	0.859442	1.74455
DYNC1LI1	44904	2.95658	1.69523	1.74406
GPN1	22199	1.51253	0.867291	1.74397
NDUFAB1	15305	2.14746	1.23162	1.74361
COMMD4	4241	1.04721	0.600624	1.74354
AKAP8	26281	1.39146	0.798366	1.74288
PHF23	4479	1.9036	1.09237	1.74263
TBC1D10A	34977	1.28146	0.735405	1.74252
IVNS1ABP	20940	8.03522	4.61133	1.7425
KIN	32578	2.42418	1.39135	1.74232
BECN1	14161	2.23051	1.28048	1.74193
ZNF562	26439	3.98027	2.28505	1.74187
SELK	6764	1.78969	1.02789	1.74113
PHGDH	32431	1.519	0.872618	1.74074
WTAP	29200	8.58288	4.93173	1.74034
OSTC	17240	4.06049	2.33335	1.7402
UBA5	23655	2.24233	1.28872	1.73997
TMEM126A	8635	1.95517	1.1237	1.73994
CYB561D1	6406	1.00324	0.576612	1.73989
STAT3	75171	2.65422	1.52592	1.73942
PHLDA1	6330	25.0099	14.3801	1.7392
PRPF39	31503	3.48026	2.00156	1.73877
NCOA4	25627	9.29634	5.34718	1.73855
PDP2	10620	1.02917	0.592325	1.73751
PFDN5	4000	6.96891	4.01114	1.73739
CCDC142	10399	1.15367	0.664114	1.73716
ATP6V1E1	36686	2.12609	1.22402	1.73697
SLC25A17	49754	1.2131	0.698431	1.73689
STK17A	44287	8.68402	5.0004	1.73667
KPNA6	68525	2.08178	1.1993	1.73583
ATXN2L	14145	3.11866	1.79679	1.73568
PSMD2	9819	7.58749	4.37263	1.73522
STYX	44823	0.954289	0.550065	1.73487
FAM82A2	19373	0.899103	0.518303	1.73471
RPSA	5829	13.4558	7.7596	1.73408
ATF5	5235	1.16334	0.671014	1.7337
CCNJ	17467	1.56414	0.902527	1.73307
TOR3A	14018	0.896537	0.517397	1.73278
E2F1	10919	1.13695	0.656349	1.73223
WDR82	24222	5.05642	2.91927	1.73208
ERAL1	6030	1.17007	0.675757	1.7315
C6orf203	23141	0.895623	0.517253	1.7315
CRIPT	8557	1.17054	0.676176	1.73112
COTL1	52466	3.53725	2.0443	1.7303
KEAP1	17259	0.934406	0.540074	1.73014
FAM65B	106683	0.877203	0.507284	1.72921
EIF4G2	11990	29.7839	17.2253	1.72908
ARID5B	195695	7.12528	4.12118	1.72894
ZNF189	11780	5.19255	3.00334	1.72893
SUB1	18581	8.8205	5.10745	1.72699
POLR2G	5177	1.26551	0.732986	1.72651
MRPS10	11095	2.51873	1.45891	1.72645
CCDC58	23639	1.49532	0.866193	1.72631
NXT1	4036	2.50516	1.45132	1.72613
BAZ2A	40784	1.53857	0.891715	1.72541
POLR1D	46680	1.73751	1.00713	1.72521
POLR3C	18280	6.4022	3.71223	1.72462
SCARF2	13273	0.940652	0.545442	1.72457
KIAA1967	15839	2.23097	1.29384	1.7243
ZNF740	10120	1.55311	0.900928	1.7239
CCDC53	49183	1.12714	0.654177	1.72299
FZD7	3851	9.95638	5.78099	1.72226
UBE2L3	56367	2.94823	1.71374	1.72035
TMEM2	85519	6.72163	3.9086	1.7197
C17orf65	10731	1.02439	0.595691	1.71967
RAB8A	21956	1.42598	0.829355	1.71938
GSPT1	48535	3.8686	2.25156	1.71819
SECISBP2	41150	3.10454	1.80715	1.71792
GOPC	42273	3.45655	2.0122	1.7178
PPME1	83381	1.87705	1.09314	1.71712
MTFMT	28128	1.25642	0.732483	1.71529
TXNDC12	35244	1.70717	0.995274	1.71528
ZNF410	45674	3.55196	2.07135	1.7148
TNKS1BP1	25311	1.5879	0.926252	1.71433
ACOX1	37927	1.23576	0.72118	1.71353
C2orf68	6804	1.48138	0.86464	1.71329
NHP2L1	14977	1.91639	1.11857	1.71325
SLAIN2	84603	4.70698	2.74828	1.7127
TMBIM6	23425	9.76191	5.70454	1.71125
RIC8A	6581	2.24187	1.31032	1.71093
SLC25A15	23050	0.938597	0.549141	1.70921
TMEM55B	3626	2.17117	1.27073	1.7086
HNRNPK	12572	29.5192	17.2784	1.70845
UQCRH	13068	2.49226	1.45916	1.70801
C6orf125	14159	1.07114	0.627257	1.70766
MRPL46	7925	2.12635	1.24526	1.70756
SMEK2	69283	2.28126	1.33617	1.70731
TEX10	50903	3.90433	2.28746	1.70684
QTRTD1	31658	2.12918	1.24772	1.70646
LINC00085	11851	2.6661	1.56264	1.70615
ZNF639	11770	3.17665	1.86301	1.70512
NUPL1	40896	4.52104	2.65224	1.70461
GARS	39468	7.39031	4.33802	1.70361
EIF4H	22724	10.1224	5.94568	1.70248
STAT2	18656	2.28603	1.34327	1.70184
SRF	10325	2.02868	1.19208	1.7018
ZDHHC6	16615	2.3621	1.38872	1.70092
SERINC1	28460	8.15811	4.79703	1.70066
UBE2A	9881	3.48737	2.05134	1.70004
HDGF	10342	3.42996	2.01971	1.69824
BDH2	22243	0.883634	0.520962	1.69616
CDK4	4721	3.36647	1.98519	1.69579
NAGLU	8516	0.998641	0.589025	1.69541
LOC100268168	4586	1.09205	0.644186	1.69524
COX5A	17879	1.20854	0.71296	1.6951
GLRX2	9650	1.75335	1.03454	1.69481
RP9P	26356	1.53809	0.908017	1.6939
SETDB2	50711	1.45018	0.856123	1.69389
SYS1	14866	1.33484	0.788046	1.69386
CTR9	28480	1.74589	1.03094	1.69349
PSMD11	36541	3.77809	2.23248	1.69233
NFE2L2	34827	10.1654	6.00883	1.69174
PAQR7	9770	1.0758	0.636038	1.69141
DDOST	9778	2.65113	1.56796	1.69081
VAMP4	42084	2.08244	1.2318	1.69057
ITPRIPL2	7699	5.21623	3.08596	1.69031
TRMT6	12688	1.68065	0.994538	1.68988
BBS10	3957	2.19697	1.30009	1.68986
RPL22L1	5381	9.18555	5.4377	1.68923
HEXB	36145	1.09365	0.647509	1.68901
ARL8B	58672	4.30494	2.54884	1.68898
MAVS	29325	1.40277	0.830932	1.68819
ZNF35	12051	2.41698	1.43173	1.68815
FLNC	28846	1.77439	1.05149	1.6875
PDCD6IP	71130	3.82376	2.26611	1.68737
TBCA	85191	3.23627	1.91833	1.68702
TTC19	30030	1.75792	1.04313	1.68524
CNOT8	18155	2.72733	1.61881	1.68477
LGALS3	16214	3.51811	2.08857	1.68446
ETAA1	13092	3.65935	2.17246	1.68443
PLIN2	11846	1.79228	1.06419	1.68417
ZFC3H1	54371	6.76629	4.02167	1.68246
BAG5	6271	4.291	2.55065	1.68232
MAN2C1	12809	1.31738	0.78322	1.68201
POLR2K	3392	3.31686	1.97204	1.68194
S1PR1	4772	4.86461	2.89228	1.68193
RRAS2	86587	4.59806	2.73391	1.68186
NOL7	5569	4.61045	2.74166	1.68163
MRPS18A	16616	2.02264	1.20318	1.68108
H3F3B	3346	38.1055	22.6745	1.68054
SNX11	15186	1.37723	0.820074	1.6794
ACADM	39313	1.53832	0.916011	1.67937
C10orf32	10752	1.58085	0.941761	1.67861
YTHDF3	44226	6.01948	3.58817	1.67759
MED22	7218	0.929321	0.554085	1.67722
SON	34463	8.54709	5.09776	1.67664
ADSL	20072	2.00106	1.19395	1.676
METTL3	13176	2.26385	1.35108	1.67559
FGFR1OP2	28277	3.75253	2.23975	1.67542
FAM48A	50400	2.78917	1.66483	1.67535
C22orf29	8711	1.60371	0.957701	1.67454
USPL1	41857	2.16498	1.29293	1.67448
POGK	14986	3.87074	2.31285	1.67358
SSR2	11920	2.5029	1.49583	1.67325
ZNF701	16902	1.16286	0.695002	1.67318
SSR3	15045	30.197	18.0503	1.67294
PSMB2	42303	3.53733	2.11552	1.67209
SOCS6	41298	4.80423	2.87355	1.67188
CENPW	8502	2.45626	1.46923	1.6718
COPB1	42393	5.09913	3.05102	1.67129
PIEZO1	69627	0.997784	0.597095	1.67106
SEC13	20244	4.49482	2.69148	1.67002
KIAA0415	18765	1.14812	0.68778	1.66931
SLC35C2	14888	1.5	0.898663	1.66915
PMPCB	17261	3.63455	2.17761	1.66905
[truncated: 4,338 more rows]

## Sheet: Wild-type 20J 24h
#name	gene_bp	1 = nfUV24h1.null_synthesis	2 = nf0h5.null_synthesis	ratio 1/2
IFIT1	11423	26.3196	0.597506	44.0491
IFIT2	7328	24.905	0.761108	32.722
IFIT3	13124	23.2992	0.885369	26.3158
HMOX1	13148	12.1797	0.726372	16.7679
CDKN1A	10880	44.1272	2.70638	16.3049
TP53INP1	23416	12.3906	1.01062	12.2604
XAF1	19809	6.90363	0.563118	12.2597
TRIM22	21277	9.58199	0.827095	11.5851
SAT1	3053	25.6176	2.42747	10.5532
FAM46A	6982	22.1721	2.18358	10.154
CTSK	12234	6.22174	0.625272	9.95045
PMF1	27090	9.96979	1.02096	9.76511
LY6E	3926	4.81499	0.512465	9.39574
MDM2	37242	36.0111	3.90057	9.23227
LUM	8311	19.0687	2.21574	8.60602
PLSCR1	29662	14.689	1.71804	8.54986
PHLDA3	3678	9.94794	1.28459	7.74406
PLK2	6157	39.1701	5.40702	7.2443
IGFBP5	23445	6.1483	0.943613	6.5157
TRAF4	6954	4.82338	0.753517	6.40116
LAP3	30664	4.10355	0.657034	6.24557
SLC31A2	13185	3.37452	0.543659	6.20705
STAT1	45215	20.8725	3.48726	5.98536
C12orf5	38832	4.83716	0.817832	5.91461
IRF9	5353	5.79422	1.00294	5.77723
UBE2D1	35775	3.09969	0.546725	5.66956
SQSTM1	31690	9.91814	1.77387	5.59124
MOSPD1	27636	2.78651	0.500394	5.56863
C21orf91	30420	3.6342	0.653144	5.56416
IFIT5	6435	8.60825	1.55042	5.55221
DRAM1	46297	9.33549	1.70371	5.47951
TNFRSF10B	49053	6.25656	1.15378	5.42266
PMAIP1	4347	12.8612	2.37242	5.42113
TLR4	13307	7.81065	1.45644	5.36284
ISCU	6867	7.98785	1.50216	5.31758
DYRK3	13662	7.49654	1.42788	5.25012
BBC3	11945	2.73925	0.528013	5.18785
AKR1B1	16782	3.88701	0.751948	5.16925
TRIM21	8800	2.54577	0.503563	5.05551
SNHG4	9433	11.5221	2.28814	5.03557
RRM2B	34618	4.89528	0.974188	5.02498
KRT18	4031	7.83396	1.56053	5.02006
GDNF	27004	7.39861	1.4897	4.96651
ATP6V1F	3047	2.78565	0.564021	4.93891
AVPI1	9835	5.36617	1.11442	4.81521
ANKRA2	13487	2.72683	0.572157	4.76588
DTX3L	10865	3.69484	0.787585	4.69135
MRPL49	5187	3.9896	0.857908	4.65038
GRN	7980	2.49544	0.539351	4.62675
TRIM25	26140	3.00313	0.655525	4.58126
EDA2R	43659	4.88749	1.07156	4.5611
HIST1H2BK	8566	6.38111	1.40731	4.53426
CTSD	11241	3.7361	0.82565	4.52504
FTH1	3376	68.0436	15.0422	4.52351
RHBDD2	9928	2.76044	0.613089	4.50251
TOB1	5753	13.835	3.07958	4.4925
ADAMTS1	9123	50.1233	11.1978	4.47617
SLC5A3	32692	6.94631	1.55684	4.4618
C3orf78	3966	3.20397	0.72044	4.44724
TRIM5	21915	2.71266	0.610106	4.44621
FAS	25255	8.24809	1.864	4.42494
GPNMB	28414	2.5852	0.585286	4.41699
EREG	23618	21.6056	5.00658	4.31544
ZNF211	9613	2.44217	0.56766	4.30217
GADD45A	3162	31.4115	7.32132	4.29041
BHLHE40	5769	6.88251	1.6069	4.2831
C12orf45	8408	2.80959	0.670043	4.19315
PML	53142	2.21618	0.529077	4.18877
PSME2	3282	4.53577	1.08667	4.17401
RDH10	30252	3.58956	0.862862	4.16006
RPS27L	4203	18.5339	4.48988	4.12793
TRIB1	8082	5.76129	1.39911	4.11782
SNHG15	3633	8.18028	2.00522	4.07949
PTX3	6838	4.31792	1.06146	4.06791
MRI1	9760	2.0688	0.50883	4.0658
SRSF8	4333	2.68652	0.670045	4.00946
C15orf52	9516	2.30234	0.578079	3.98274
RCBTB1	53638	2.32245	0.584759	3.97164
OTUD1	3113	2.17422	0.54813	3.96661
CHCHD7	6862	3.42125	0.865183	3.95437
FAM53C	12195	3.47198	0.878156	3.95372
EI24	15278	4.78556	1.21354	3.94347
FBXO32	43367	3.82426	0.970239	3.94156
PCDHGA11	3117	2.10638	0.534542	3.94053
DUSP1	3111	98.2685	24.983	3.93341
GJA5	17153	2.27267	0.578768	3.92674
C3orf58	20571	2.32639	0.598803	3.88507
1/2-SBSRNA4	3855	2.22832	0.574755	3.87699
CSRP2	20304	3.03709	0.7852	3.86792
ZNFX1	32318	4.4552	1.15319	3.86337
ZBTB33	7645	3.28864	0.85492	3.84672
DDIT4L	4629	3.35429	0.874142	3.83724
CHMP2B	28286	7.09828	1.85114	3.83455
TUBE1	16892	1.97058	0.514348	3.83122
RBM43	13662	2.13438	0.55773	3.82691
VAMP1	8440	2.82474	0.73969	3.81882
FAM105A	34397	2.24273	0.587879	3.81495
TNFRSF10D	28437	7.04423	1.85013	3.80742
CNP	10996	2.13279	0.567439	3.75862
ZC3H12A	9860	3.17205	0.844614	3.75562
PLK3	5632	3.11507	0.834298	3.73376
PTP4A1	11570	21.0386	5.65833	3.71816
TP53I3	7783	3.40834	0.917413	3.71516
RND3	19471	154.499	41.8843	3.68871
C5orf62	18791	2.9025	0.787381	3.68627
GRINA	3358	2.45806	0.667405	3.68301
SOD2	14205	3.4769	0.949009	3.66372
B2M	6673	32.4762	8.91302	3.64368
EPAS1	89302	1.86642	0.512751	3.64001
BAK1	7748	2.04271	0.562075	3.63423
RAP2B	6235	14.8125	4.07982	3.63067
AK3	32487	2.55104	0.702749	3.63009
CCNG1	7446	14.4841	3.99419	3.62629
DKK1	3377	103.426	28.8621	3.58345
KLHL21	12146	4.27762	1.194	3.5826
PDRG1	7126	2.41779	0.675466	3.57944
B3GNT2	28605	2.04413	0.573366	3.56514
CTSA	7868	2.89648	0.812451	3.56511
SNAPC5	7481	2.13406	0.603151	3.53819
FBXO22	31409	3.65902	1.03765	3.52626
DNAJB9	5106	2.41841	0.688313	3.51353
C12orf29	14670	3.75791	1.0711	3.50846
PRRG1	108021	2.05586	0.586348	3.50621
PPM1D	66097	4.50177	1.28427	3.50531
HEXIM1	4785	4.69964	1.34277	3.49996
ZNF772	7985	2.46637	0.705232	3.49725
ATP6V0B	3371	3.4465	0.986351	3.49419
TCEB2	5883	2.435	0.696971	3.49369
SERPINB1	8348	4.30926	1.23549	3.4879
SNHG7	3591	6.17497	1.77074	3.48723
SERTAD1	3524	5.80773	1.66802	3.48181
LYPLAL1	39016	2.19921	0.632349	3.47784
CLP1	4122	2.99573	0.864983	3.46334
IER2	4437	7.7251	2.24129	3.44672
IFI16	45264	7.56451	2.20187	3.43549
SESN1	108069	1.90361	0.555918	3.42426
DNAJC19	6065	2.04808	0.600472	3.41078
BDH2	22243	1.77519	0.520962	3.40752
PSMG4	9139	1.70936	0.502676	3.40052
CPEB2	67480	5.93135	1.74515	3.39876
DUSP3	12880	3.23617	0.955034	3.38854
CRIPT	8557	2.2901	0.676176	3.38684
DDB2	24277	2.05569	0.607839	3.38196
PCNA	11670	8.34533	2.47054	3.37794
KIAA1586	8640	7.59516	2.2499	3.37578
FAM26E	6902	3.15962	0.93723	3.37123
KIAA1737	19053	1.69875	0.503925	3.37104
BLOC1S2	12727	4.41599	1.31512	3.35786
BAG1	12290	3.07978	0.917993	3.35491
HOTAIR	6420	2.98763	0.892555	3.34728
LOC344887	20908	4.28694	1.28259	3.34241
USP38	37072	5.42423	1.62478	3.33844
POLG2	19283	1.87428	0.56258	3.33158
ZNF195	21296	4.02718	1.21753	3.30766
IMP4	3709	1.88507	0.57097	3.30152
GJA1	14129	3.80929	1.16185	3.27864
RAB9A	20705	3.21794	0.982787	3.2743
ACAA1	14533	1.77525	0.543243	3.26787
RRAGC	20326	3.18519	0.9748	3.26753
FASTKD3	9879	2.48758	0.763073	3.25995
PERP	19019	2.90117	0.891221	3.25528
UNC50	9936	4.98032	1.53061	3.25381
BTG1	5620	12.6379	3.89299	3.24632
FLJ43663	164644	7.15841	2.20643	3.24434
GEMIN4	7841	1.80205	0.555721	3.24272
ZMAT3	54646	6.20489	1.92232	3.22781
TPRA1	17661	2.19873	0.681772	3.22502
EIF2AK2	51907	4.57135	1.42447	3.20916
RPL18A	3394	12.2092	3.8065	3.20746
MRPL32	5515	4.48254	1.39922	3.2036
NCOA7	150870	1.65564	0.517049	3.20209
TMEM115	4760	2.9237	0.914084	3.1985
ZNF518B	17529	2.474	0.774135	3.19583
PET117	5314	1.92865	0.60377	3.19435
LIPT1	8196	2.66266	0.834219	3.1918
CYB561D1	6406	1.8329	0.576612	3.17874
TSPYL2	6187	1.86532	0.587048	3.17746
CPEB4	71983	6.3014	1.98586	3.17313
BLOC1S3	3056	2.47707	0.782079	3.16729
BCCIP	30161	3.04958	0.966824	3.15422
TMEM68	34566	1.70996	0.542271	3.15333
ABHD4	14119	3.01787	0.957807	3.15081
COMMD3	3935	3.09897	0.984376	3.14816
SMCR8	12777	2.59086	0.825583	3.13822
ZC3HAV1	66200	3.25468	1.03916	3.13203
MRPS6	69512	3.1871	1.02243	3.11718
PRPF19	16042	3.45629	1.11187	3.10854
TOB2	13536	2.23739	0.720603	3.10489
RWDD2A	3225	1.95814	0.632969	3.09358
NDUFB1	5686	2.85513	0.923879	3.09037
TRIM23	34681	1.91698	0.620318	3.09032
CHMP1B	3060	9.9769	3.23226	3.08666
ANKRD39	10033	1.79727	0.582478	3.08556
MRPS30	6592	3.65763	1.19164	3.06941
SMCR7	5248	1.78208	0.580751	3.06858
LGALS3BP	8727	2.15278	0.702906	3.06269
TXNL4B	9460	1.92445	0.628665	3.06117
REPIN1	5255	1.69968	0.557144	3.0507
COBLL1	156671	4.486	1.47531	3.04072
MKX	72976	6.13734	2.01953	3.03899
IMPDH2	5114	2.6914	0.886435	3.03621
FAM210B	9736	1.70099	0.560891	3.03266
C9orf123	3309	3.26699	1.0775	3.03201
GPRC5A	22645	9.41029	3.10577	3.02994
SP100	129447	4.79226	1.5818	3.02962
SLC9A1	56152	1.78679	0.591242	3.0221
MOV10	26321	2.18774	0.724864	3.01814
AEN	10986	12.796	4.2409	3.01728
FOXF1	3938	3.65196	1.21159	3.01419
RSL1D1	17388	3.95224	1.3138	3.00825
IGFBP6	4693	2.19943	0.732607	3.0022
RBM18	25310	3.77166	1.2578	2.99862
LOC100499177	7465	7.06323	2.35761	2.99593
PDLIM1	53452	3.33196	1.11251	2.99499
DHRS7	20712	4.2838	1.43109	2.99338
C14orf166	15193	5.82004	1.9495	2.9854
ANXA4	84470	1.88798	0.633147	2.9819
AJUBA	11439	6.327	2.12491	2.97754
RPL23AP53	23974	1.63887	0.551334	2.97255
C9orf37	3525	1.5577	0.525885	2.96205
FAM206A	6565	1.5278	0.515946	2.96116
DNAJA1	13854	6.90515	2.33359	2.95902
ARMCX1	4162	1.66524	0.562955	2.95803
RNF138P1	5701	2.90647	0.982787	2.95738
CIB1	3803	2.26521	0.766516	2.9552
IDH3A	21166	1.67829	0.568758	2.9508
IRGQ	11769	3.30736	1.12093	2.95055
PNRC1	4451	3.51616	1.19365	2.94572
ETNK1	65533	3.82966	1.3038	2.93731
FIBP	4800	1.67357	0.56996	2.93629
MAP1LC3B	12580	3.8604	1.31581	2.93386
ZNF416	7310	1.94964	0.665432	2.92989
DEPDC7	17719	2.8	0.955807	2.92946
PCMTD1	81596	3.27513	1.11956	2.92537
GSTM3	7107	2.06357	0.705664	2.9243
GNPTAB	85371	1.95382	0.668516	2.92262
RPS18	4430	17.3618	5.94435	2.92072
BCAS2	14085	2.42677	0.831012	2.92026
ABHD13	15841	3.78668	1.29741	2.91865
CSDA	24278	10.4442	3.5788	2.91835
LOC645638	4902	2.73573	0.940878	2.90764
ZBTB39	7681	2.63388	0.906386	2.90591
TMED3	11699	2.51153	0.864314	2.90581
RPS19	11497	14.8881	5.13122	2.90147
OTUD3	30550	4.06363	1.40091	2.90071
CHPF	4819	1.82308	0.629098	2.89793
IL8	3211	2.34083	0.808998	2.89349
PLIN2	11846	3.07803	1.06419	2.89237
TMEM107	3418	4.0373	1.39907	2.8857
FLNC	28846	3.03209	1.05149	2.88361
EIF4A2	6325	79.7085	27.6458	2.8832
NID2	64427	2.43554	0.845077	2.88203
RPP38	7075	2.386	0.828544	2.87975
ZNF761	26289	1.49488	0.519278	2.87877
BPGM	33037	3.3439	1.16428	2.87208
B3GALNT2	57249	1.88319	0.656103	2.87027
C20orf20	4141	1.4792	0.516609	2.86329
HYMAI	5834	2.85967	1.00035	2.85867
CALCOCO1	16406	1.44207	0.504508	2.85837
DEXI	13510	1.45454	0.50941	2.85534
ZNF337	22619	2.47503	0.866972	2.8548
TP53INP2	9090	2.56657	0.899296	2.85398
GNB2	5430	1.49651	0.525298	2.84888
NOA1	14311	1.74595	0.613853	2.84425
CNNM3	19131	2.11274	0.743409	2.84196
DIMT1	15378	3.19875	1.12615	2.84043
WDR74	7246	1.78836	0.629741	2.83983
TMEM14C	8215	3.29149	1.15945	2.83884
NDUFB9	10885	4.18362	1.47401	2.83826
ZNF780A	21787	2.14918	0.757739	2.83631
FST	6041	1.88903	0.666743	2.83322
GDE1	20436	1.71234	0.604413	2.83306
ZNF740	10120	2.53982	0.900928	2.81912
TGDS	22204	2.29488	0.814335	2.8181
SMCR7L	15854	2.69512	0.957404	2.81503
MFGE8	14750	2.76302	0.982444	2.81239
PHOSPHO2	7255	1.48994	0.530063	2.81087
PELO	14679	7.21943	2.56845	2.81081
CDC37L1	27029	2.81737	1.00337	2.80791
NDUFC1	12635	1.57867	0.562285	2.8076
GLA	10223	1.8954	0.675116	2.80752
DDIT3	3930	9.28343	3.31143	2.80345
ZNF408	5150	1.64904	0.588474	2.80223
XPC	33525	5.4813	1.95685	2.80108
CD55	39495	2.66994	0.954324	2.79773
BET1L	4499	3.34137	1.19441	2.79751
NFKBIA	3245	9.37413	3.35241	2.79624
ITM2B	28959	5.86264	2.09742	2.79517
CDKN2B	6411	1.5749	0.564092	2.79192
ZNF669	4411	4.39282	1.57421	2.79049
TDG	23064	5.8226	2.08667	2.79038
ZNF302	8736	3.38023	1.2114	2.79035
SRXN1	6623	7.76705	2.78401	2.78988
HTR7P1	4389	2.29638	0.823968	2.78698
ATXN7L2	8860	1.42402	0.511264	2.78529
ZNF354B	24471	1.55749	0.55933	2.78456
SUGT1P3	9886	3.3742	1.21239	2.7831
B7H6	25560	1.63934	0.589859	2.77921
HEXB	36145	1.79893	0.647509	2.77823
EIF2B4	6106	1.4588	0.525535	2.77584
GBP1	13057	2.62412	0.945989	2.77394
PRKAB1	13669	3.00474	1.08436	2.77098
PSAP	35028	3.82182	1.37924	2.77096
RNF114	17509	4.35912	1.57379	2.76982
IFT20	7143	1.89595	0.684555	2.76961
LGALS8	34766	1.73171	0.62631	2.76494
LOC283392	20003	15.6671	5.67536	2.76055
ATMIN	11494	2.54358	0.921743	2.75953
ZNF181	8295	1.76226	0.638608	2.75953
PSMA5	27456	5.06282	1.83568	2.75801
ABCF2	19395	1.54814	0.562007	2.75466
CGRRF1	28748	1.50848	0.547668	2.75437
PPIF	7870	6.94609	2.52205	2.75414
DDX24	30291	5.05627	1.8371	2.75231
ZNF330	13802	5.36445	1.95223	2.74786
ELOF1	6194	1.59188	0.579743	2.74584
GUF1	22265	3.48857	1.27059	2.74563
PPA1	30605	1.70002	0.619991	2.74201
SLC35B2	3446	1.65652	0.604272	2.74135
HLA-E	4800	2.1944	0.801066	2.73935
BLCAP	10515	6.49995	2.37368	2.73834
UQCR11	8330	1.44544	0.528566	2.73464
TMEM199	4403	3.24179	1.18749	2.72995
CENPBD1	3058	1.47637	0.541332	2.72729
C12orf49	22248	1.88558	0.693586	2.7186
INTS10	34669	1.63795	0.602662	2.71786
AZI2	26774	4.0442	1.48851	2.71695
PISD	12334	1.71742	0.632433	2.71558
GOLGA7	20419	3.54576	1.30645	2.71404
XPA	22501	2.68346	0.988838	2.71375
CIAPIN1	19283	2.07806	0.766022	2.71279
ARRDC4	13136	5.81581	2.14621	2.7098
SMUG1	8637	1.59	0.586783	2.70969
TRIM28	6247	3.26974	1.20672	2.70961
SLC25A30	25063	1.61732	0.597492	2.70685
ACTR6	23628	1.69521	0.626317	2.70663
GAS5	4087	55.2038	20.4171	2.7038
LOC100506713	27212	1.46449	0.542819	2.69793
SRA1	8026	5.02016	1.86104	2.6975
SSR4	4338	1.53579	0.569469	2.69688
ATP6V1B2	24504	5.43719	2.01623	2.69671
PRDX1	11856	10.9953	4.07936	2.69535
ZBTB43	33203	3.75948	1.39522	2.69454
ZNF224	13998	2.25155	0.835617	2.69448
C6orf115	14621	1.95619	0.726351	2.69317
SMARCA5	44027	5.57218	2.06911	2.69303
CALHM2	5620	1.6718	0.620829	2.69285
STX6	49871	3.19795	1.18805	2.69176
TRIM38	22282	5.67987	2.11053	2.69121
COMMD5	3382	1.93551	0.72045	2.68653
STOML2	3266	2.55546	0.95133	2.6862
PAQR3	21489	2.77212	1.03222	2.68559
M6PR	9401	6.06739	2.25959	2.68517
RNF149	33116	3.99812	1.49057	2.68228
DKFZp761E198	4445	1.53272	0.571517	2.68184
RPS24	23054	8.56477	3.19696	2.67904
TMEM106C	5332	1.93725	0.723895	2.67615
LOC100507178	29301	1.6465	0.615323	2.67583
TUBB2A	3882	2.17511	0.813493	2.67379
HCCS	11799	2.03509	0.762556	2.66877
TMEM70	6642	2.69848	1.01226	2.6658
TIGD7	6632	1.60436	0.602897	2.66108
DDX3Y	16372	9.17091	3.44807	2.65972
NXF1	13367	2.744	1.03192	2.65912
ZNF561	13915	2.9754	1.11957	2.65763
TRMT5	9616	2.52516	0.950797	2.65584
TXLNG2P	39813	1.38795	0.523394	2.65183
TFB2M	25703	2.14477	0.808983	2.65119
SCNM1	4276	2.65681	1.00254	2.65008
ATP6V1C1	52038	2.52406	0.95381	2.64629
RWDD4	19543	1.75322	0.662705	2.64555
TIMM8A	3314	2.51505	0.951	2.64464
UNC119B	13613	1.54501	0.584284	2.64428
TMEM14B	9220	2.25511	0.853523	2.64212
SELRC1	12025	1.69458	0.641475	2.64169
MMADHC	18184	11.0196	4.17218	2.64121
MBD6	7273	1.327	0.503633	2.63486
VAT1	7838	2.59669	0.98652	2.63217
TWF1	12653	8.2703	3.14205	2.63214
NDUFAF4	8581	2.11688	0.804302	2.63195
NOL6	12591	1.3838	0.525897	2.63131
NOB1	13056	2.39067	0.908999	2.63
RNF6	9604	7.86142	2.99313	2.62649
CHCHD8	4178	4.13547	1.58006	2.61729
PPM1K	24357	1.63218	0.624482	2.61365
C16orf57	20251	1.37258	0.525699	2.61096
F3	12682	10.7683	4.12547	2.6102
CCDC71	3818	3.65612	1.40078	2.61006
TMEM219	11023	1.42107	0.544669	2.60905
CAMLG	13681	1.78186	0.683181	2.60818
ETHE1	20526	1.48022	0.567952	2.60624
TOR1AIP1	37792	3.11571	1.19679	2.60339
TRIP6	6127	2.73327	1.0501	2.60287
SDCBP	29692	6.20451	2.38469	2.60181
ZSWIM1	4058	2.13813	0.822142	2.60068
NPC2	13442	3.09805	1.19136	2.60043
SNX2	55053	2.57856	0.991746	2.60002
SPATA2	12152	1.82748	0.70377	2.5967
WDR77	9319	4.7195	1.81767	2.59646
BAX	6939	2.86981	1.1084	2.58915
ATP6V1G1	11159	7.18149	2.77798	2.58515
STAT2	18656	3.46808	1.34327	2.58182
PDP2	10620	1.52812	0.592325	2.57987
CLN8	22867	1.33295	0.516769	2.57939
DNPEP	14483	1.33789	0.518742	2.5791
RPS10	8672	8.65684	3.35807	2.57792
TMEM60	4703	4.28553	1.66246	2.57782
ANKRD57	4654	9.3232	3.61701	2.5776
THAP6	15583	2.22685	0.86446	2.576
ARL4A	4107	4.30523	1.67141	2.57581
DCAF13	28739	3.22001	1.25038	2.57523
RPAP3	44130	2.0229	0.785627	2.57489
FAM134A	7259	2.72688	1.05947	2.57382
LOC100506710	10506	2.53142	0.984184	2.5721
MAX	96336	1.31449	0.511246	2.57115
TTC32	5231	3.23769	1.26096	2.56764
CYLD	59886	3.44907	1.34386	2.56654
SMG8	5241	2.13261	0.83094	2.5665
SPG20	68543	3.16148	1.23443	2.56108
OGFRL1	13497	5.11738	1.9982	2.56099
DNAJB2	7583	1.40959	0.550796	2.55919
DUSP11	17960	3.63477	1.42085	2.55817
KIAA0247	103552	2.43184	0.950799	2.55768
TMBIM1	18364	2.52512	0.987416	2.5573
ZNF844	13081	1.73666	0.679211	2.55688
ATP6V0D1	43173	1.90097	0.743859	2.55555
RGS2	3239	3.13431	1.2266	2.55528
HSBP1L1	6241	1.78744	0.701878	2.54665
CXorf26	5263	3.76729	1.47943	2.54645
OSGIN1	13111	1.43376	0.563313	2.54523
PDLIM4	15797	1.77194	0.696461	2.54421
MTFMT	28128	1.86273	0.732483	2.54304
CTU1	10785	1.48877	0.585624	2.54219
MFN1	45529	1.62571	0.640458	2.53836
BCL2L1	58396	7.17424	2.82682	2.53792
E2F4	6754	1.70198	0.671119	2.53603
GCC1	4973	2.0905	0.824508	2.53545
AASDHPPT	21128	4.02182	1.5863	2.53535
MID1IP1	5099	2.10014	0.829107	2.53301
ANKZF1	6913	1.3344	0.527522	2.52956
ZNF260	17660	2.01063	0.796569	2.52411
F2RL2	7934	6.33297	2.50911	2.52399
SNHG6	3613	13.958	5.53276	2.52279
EHD1	25984	1.62574	0.64496	2.52068
SNHG12	3317	12.6014	5.00001	2.52027
LAMTOR3	16209	3.85058	1.52817	2.51973
ITFG2	12451	1.26224	0.501129	2.51879
ZNF770	9956	5.87029	2.33064	2.51875
FPGT	10253	1.33766	0.531558	2.51649
C7orf59	5304	1.43641	0.571388	2.5139
BOD1	9519	5.45355	2.16979	2.5134
WDR36	38331	3.83768	1.52811	2.51139
C9orf167	4814	1.37078	0.54592	2.51095
DDX55	18811	2.10241	0.838043	2.50871
ADAR	45923	3.6141	1.44083	2.50835
ZBTB3	3222	1.74264	0.695576	2.50532
ATP5G1	3085	1.9437	0.775998	2.50477
RPS27A	3951	18.2617	7.29842	2.50214
CASP7	51730	1.82899	0.731252	2.50118
COMMD8	12866	2.75664	1.10316	2.49886
DFNA5	59666	1.94371	0.777957	2.49848
TMEM183	13175	6.5338	2.61753	2.49617
C14orf126	11438	1.68323	0.674353	2.49607
HAX1	3317	1.44202	0.578352	2.49333
RAE1	27375	5.01358	2.01118	2.49285
MINA	30635	1.8734	0.751516	2.49283
ZNF550	9383	1.28268	0.514659	2.49229
C15orf17	7135	1.8842	0.75671	2.48999
FKBP14	13385	1.7712	0.711572	2.48914
RPS13	3282	19.5187	7.842	2.489
RPL12	3759	20.7614	8.34486	2.48793
ARHGAP29	68845	4.99035	2.00688	2.48662
FLCN	24976	1.88375	0.757585	2.48652
HPS4	32375	1.44794	0.582479	2.48582
UBA5	23655	3.20124	1.28872	2.48405
PTPLB	90562	2.32612	0.93708	2.48231
ZNHIT3	9190	1.60923	0.648467	2.48159
CEBPZ	29966	3.09646	1.24846	2.48022
NOC3L	29695	2.4705	0.996114	2.48014
SCYL3	41273	2.12072	0.855352	2.47935
TMX1	17487	4.03002	1.62556	2.47916
GALNT5	53574	3.92305	1.58583	2.47381
FAM214A	97303	3.076	1.24414	2.47239
ZFYVE26	70070	1.49656	0.605523	2.47152
SOCS4	22363	4.54293	1.8392	2.47006
USF1	6717	1.52565	0.618016	2.46863
GNS	46005	1.67733	0.679608	2.46808
SNHG1	3901	42.7218	17.3116	2.46781
BTG3	19301	6.23207	2.52597	2.4672
C12orf62	8335	1.53669	0.622969	2.46672
SUPT7L	12771	2.55809	1.03716	2.46644
ZFYVE27	23787	3.04395	1.23434	2.46605
TOR3A	14018	1.27487	0.517397	2.46401
PVR	22331	2.49493	1.01273	2.46357
RIT1	13577	4.01474	1.63006	2.46294
ZNF845	21121	1.37497	0.558283	2.46285
GXYLT1	63026	1.86207	0.756579	2.46117
LOC100505876	8252	2.97861	1.21051	2.46062
POLR2H	5170	2.55895	1.04006	2.46039
PDCD2	9121	4.00508	1.62785	2.46035
TP53RK	5273	4.69841	1.91	2.4599
MBD4	9060	4.36548	1.77471	2.45983
NDUFA5	16876	2.57251	1.04581	2.45983
FLJ35776	3266	3.42884	1.397	2.45443
CIDECP	8584	1.59331	0.649458	2.45329
ZNF649	15818	1.42554	0.581224	2.45265
POLR1C	4470	2.86077	1.16688	2.45164
TRIM35	26431	1.52465	0.622453	2.44942
GTF3A	11166	1.50585	0.614811	2.44929
ZBTB24	20722	2.52925	1.03277	2.449
LINC00338	6344	4.12554	1.68473	2.44878
ASTE1	12926	1.36446	0.557583	2.4471
CDC26	8580	1.98968	0.8133	2.44643
GFM2	46012	1.95638	0.799805	2.44607
ZNF706	8695	5.1118	2.08989	2.44597
BYSL	11820	2.60548	1.06538	2.44559
PPP1R3C	4662	14.5231	5.93869	2.44551
BSG	12169	1.57626	0.64459	2.44537
STX17	67904	1.5525	0.635044	2.44471
RIOK3	30313	4.05824	1.66014	2.44452
PPME1	83381	2.6717	1.09314	2.44406
UBE2Q1	10070	2.42828	0.993918	2.44314
ST7-OT4	5915	3.55473	1.4562	2.4411
ITPA	14451	1.27746	0.523415	2.44063
ARL5A	27530	3.04691	1.24842	2.44061
NUAK1	76687	3.43163	1.4061	2.44053
PDDC1	10265	1.78131	0.730371	2.43891
NXNL2	40689	1.5582	0.639052	2.4383
IFNGR1	21947	4.20873	1.72669	2.43746
SYF2	10247	2.64634	1.08611	2.43653
MTRR	32019	2.75901	1.13419	2.43258
NCBP2	7192	3.50544	1.44123	2.43226
ZNF596	15140	1.32497	0.545013	2.43108
ZNF629	8754	1.58623	0.652679	2.43034
JRK	12528	2.24895	0.925495	2.43
TMEM127	15806	3.63194	1.49487	2.4296
ABCF3	7933	1.55966	0.642437	2.42772
GNPDA2	24445	2.46585	1.01575	2.42762
ZNF71	28881	1.33761	0.551013	2.42755
RNMT	37851	2.76976	1.14113	2.42721
LSM7	7095	1.52374	0.628164	2.4257
VASN	11681	2.62403	1.08187	2.42546
SPATA5L1	19098	1.68162	0.693431	2.42507
TTC19	30030	2.52966	1.04313	2.42507
CCNJ	17467	2.18793	0.902527	2.42423
UBQLN2	3418	5.08974	2.10119	2.42231
HEXA	32743	2.67143	1.10312	2.4217
DAZAP2	7994	5.99284	2.47539	2.42097
EPT1	49806	2.0775	0.859024	2.41844
TDP2	16911	3.53982	1.46381	2.41822
SNX33	9621	1.68172	0.695724	2.41722
ZNF814	19696	1.22104	0.505228	2.41681
NDUFS6	14672	2.66128	1.10223	2.41445
GATA2	13766	1.86141	0.771464	2.41283
SIKE1	11204	2.45041	1.01607	2.41165
CCDC90B	24876	2.55211	1.05859	2.41086
WASH5P	10016	1.35469	0.561934	2.41076
RPS19BP1	3763	1.9987	0.829457	2.40965
NDUFAF3	3019	1.47974	0.614838	2.40672
C20orf24	6824	3.59765	1.49555	2.40557
SLFN12	21463	2.33392	0.970714	2.40433
ISCA1	18028	2.91442	1.2122	2.40424
ATP5O	12402	2.67598	1.11371	2.40276
PDE12	5788	3.63526	1.51345	2.40197
GEM	13063	3.74755	1.56069	2.40121
CHORDC1	22936	4.86793	2.0277	2.40072
ZFP36L2	4205	13.9517	5.81284	2.40015
CLPX	34780	1.97944	0.825975	2.39649
C5orf41	82937	1.3176	0.549965	2.39579
ZNF622	14267	5.25813	2.19742	2.39287
PPIE	25070	1.24697	0.521136	2.39279
ZSCAN12	20947	2.03997	0.853475	2.39019
ZNF226	12624	2.34813	0.982471	2.39002
PLRG1	15437	4.78187	2.0013	2.38938
FAM103A1	4429	2.51046	1.05107	2.38848
LOC100130557	3182	3.25491	1.36277	2.38845
TMEM59	21763	2.46872	1.03389	2.3878
SOX4	4878	1.58456	0.663658	2.38762
TKT	31408	4.33771	1.81884	2.38488
NT5DC1	144855	1.49263	0.625892	2.3848
DGKA	22862	1.63853	0.687319	2.38394
NEU3	18794	1.82589	0.766226	2.38297
STAG3L4	18889	2.13562	0.896733	2.38156
ZNF785	5099	1.61768	0.679269	2.3815
MTA2	8638	3.75467	1.57701	2.38088
EIF6	5870	4.87295	2.0469	2.38065
TSPAN31	3243	1.73309	0.728525	2.3789
RPL34	9918	12.9748	5.45636	2.37792
ZNF84	26008	1.52009	0.640411	2.37362
SLFN5	24676	12.5282	5.27849	2.37344
USP53	82892	10.3381	4.35967	2.3713
DHX32	44976	1.68664	0.711338	2.37108
MIER3	32526	3.66202	1.54483	2.3705
SUGT1	35603	2.60691	1.09981	2.37033
FAM43A	3145	2.7172	1.14662	2.36975
CST3	4281	1.71717	0.724631	2.36972
YIPF3	5164	2.7455	1.15868	2.36951
TMEM126B	7962	2.44579	1.03242	2.36899
VPS18	9546	1.77929	0.751111	2.36888
BRF2	6034	1.84479	0.779527	2.36655
UBN2	76752	1.22954	0.519625	2.36621
TMEM33	25688	4.89257	2.0681	2.36573
ADAMTS5	49209	1.67424	0.708501	2.36307
GLRX	9025	4.69379	1.98661	2.36271
PNPT1	59814	1.89759	0.803397	2.36196
IRF1	9165	1.77195	0.750272	2.36174
ZNF614	15104	2.36393	1.00157	2.36022
AIMP2	14584	1.76537	0.748007	2.3601
TYW5	26826	2.44464	1.0367	2.3581
MED31	8322	4.92056	2.08705	2.35766
EIF3K	17874	1.8705	0.793635	2.35688
SLC25A44	18858	1.80784	0.767261	2.35623
FOXC1	3449	2.89517	1.2293	2.35514
TMED4	3066	1.81814	0.772021	2.35504
SLC31A1	42965	1.48025	0.629229	2.35248
COMMD9	17158	1.7507	0.744689	2.35091
PSMC4	10281	1.73992	0.740239	2.35048
ALG2	5540	6.00094	2.55321	2.35035
ZNF383	17209	1.40214	0.596598	2.35023
EIF3G	4910	2.04774	0.871396	2.34995
YAE1D1	6478	3.24298	1.38075	2.34871
GGCX	16680	1.37523	0.585599	2.34842
ZBTB6	5275	4.75036	2.02524	2.34558
TMEM41A	9457	1.8141	0.773819	2.34435
MOCS2	11704	1.85533	0.791468	2.34416
SALL1	15298	2.87578	1.22696	2.34383
MAD2L1BP	11410	1.4437	0.616043	2.34351
NDFIP2	74954	7.99447	3.41485	2.34109
SF3B14	8861	2.51448	1.07492	2.33923
GCLC	47788	1.45592	0.62244	2.33905
PEX3	39834	1.78886	0.765281	2.33752
B4GALT3	6659	1.41461	0.60538	2.33673
TERT	41876	1.21915	0.521807	2.3364
LRIG3	48326	1.99719	0.85584	2.3336
TSNAX	37871	1.91064	0.819743	2.33078
C12orf73	7013	1.78006	0.764706	2.32777
SLC25A28	9947	6.32957	2.72163	2.32565
HACL1	40891	1.37802	0.592921	2.32412
UPP1	19976	6.07432	2.61484	2.32302
UROD	3537	3.1445	1.35366	2.32296
TRMU	21940	1.39483	0.601286	2.31974
ALKBH5	26401	1.63613	0.705749	2.31829
NHP2	4497	2.03439	0.878128	2.31674
YOD1	7229	16.2212	7.00726	2.31491
TM2D3	10546	4.51275	1.9498	2.31447
AP1S1	6872	1.41635	0.612039	2.31415
MED28	9888	5.38459	2.32711	2.31385
WDR55	6170	3.10457	1.3418	2.31374
SAV1	34664	4.79214	2.07123	2.31367
AHSA1	11443	1.79356	0.776265	2.3105
LAMTOR1	6096	4.46549	1.93325	2.30984
CCNL1	12897	40.0567	17.3563	2.30791
IDS	26590	1.55076	0.672367	2.30642
RBBP5	35881	2.2871	0.991875	2.30583
OAZ1	3968	7.45083	3.23134	2.3058
GSTO2	30546	1.31543	0.57049	2.30579
LYST	205876	1.24204	0.5387	2.30562
ZNF451	80271	4.68038	2.03018	2.3054
ZFYVE1	57762	1.32731	0.575822	2.30507
YTHDF1	20757	2.27497	0.98712	2.30465
CCDC28A	19800	1.2621	0.547939	2.30336
EXOC8	5097	5.50102	2.38837	2.30325
ZNF783	22824	1.44255	0.626535	2.30243
PAPPA	248530	1.66728	0.724176	2.30231
RPS5	7536	7.49408	3.25546	2.302
SSB	13187	3.29408	1.43107	2.30183
ZNF510	22182	1.52441	0.662465	2.30112
C1orf52	9719	5.17507	2.2491	2.30095
TMEM222	14256	1.94371	0.8448	2.30079
LSG1	31690	2.25705	0.981253	2.30017
POLR2K	3392	4.53257	1.97204	2.29842
PPT1	24761	1.62029	0.705081	2.29802
CTSL1	5411	4.96107	2.15889	2.29797
ZFAND1	19974	3.46667	1.50991	2.29594
ST13	32087	2.71591	1.18421	2.29344
UCHL3	56142	2.20862	0.963418	2.29248
STAM	72698	6.29985	2.74887	2.2918
LOC100506548	3880	9.54494	4.16587	2.29122
MRPL40	3561	1.29432	0.564993	2.29086
PALB2	38196	1.1986	0.523407	2.29
CCDC25	39338	1.27541	0.557402	2.28813
C7orf23	23554	2.3659	1.03425	2.28755
LOC100506469	5292	1.16351	0.508826	2.28666
GPR125	128674	1.26406	0.5528	2.28665
ARMCX5-GPRASP2	5948	1.94467	0.850862	2.28553
SURF6	5496	1.33346	0.583864	2.28385
WDR5B	4183	1.50519	0.659064	2.28383
BMI1	10276	2.15636	0.944253	2.28367
VHL	12036	3.43347	1.50395	2.28297
C20orf3	29846	1.72772	0.757467	2.28092
PSMD6	12890	7.91074	3.4697	2.27995
VPS4B	33328	5.43534	2.38491	2.27905
C18orf21	6663	5.08694	2.23211	2.27898
RPL13A	4700	17.1004	7.50726	2.27785
LDOC1L	5556	1.96186	0.861754	2.27659
MBTPS1	63149	1.8586	0.817654	2.27309
SYS1	14866	1.79126	0.788046	2.27304
FLRT2	97783	2.58231	1.13634	2.27248
ELP2	44852	3.24292	1.42724	2.27216
RNF187	8822	1.23928	0.54561	2.27137
TSPYL1	5259	6.30177	2.77494	2.27096
SLC30A1	3719	5.2184	2.29815	2.2707
AKIP1	8926	1.76618	0.778921	2.26747
DDX56	8735	1.94686	0.858806	2.26694
NAPB	47001	1.79053	0.790009	2.26647
GRPEL1	8021	2.61146	1.15257	2.26577
ZNF691	5903	1.41658	0.625248	2.26563
NOP16	4309	3.4654	1.52964	2.2655
CCNDBP1	11910	2.52551	1.11527	2.26448
YRDC	5252	4.93111	2.17791	2.26415
MRPL21	12558	1.51402	0.669239	2.2623
RBM48	8737	2.75632	1.21849	2.26208
E2F6	21797	3.89595	1.72339	2.26063
DCTN1	30934	1.66443	0.736272	2.26062
ZNF776	11364	3.30282	1.46148	2.25991
AGXT2L2	24264	1.57902	0.698854	2.25944
PIGO	7914	1.1317	0.500901	2.25933
GBP3	16190	3.80153	1.68313	2.25861
IRF2BPL	4149	3.1174	1.38099	2.25737
AEBP2	82566	2.86493	1.2705	2.25496
SLC35C1	8945	1.44323	0.640604	2.25292
OBFC2A	10451	23.7945	10.5774	2.24956
AP1AR	38317	1.76028	0.78295	2.24827
DPM2	3390	1.85563	0.825515	2.24785
ADPRHL2	5081	2.11599	0.942315	2.24552
RPL13	6173	7.85467	3.49865	2.24506
RG9MTD1	4378	3.97163	1.76909	2.24501
DCAF17	50802	1.40652	0.627139	2.24276
DDI2	43600	1.24117	0.554002	2.24037
SLC9B2	51519	1.68771	0.753669	2.23933
CYCS	6711	9.51221	4.25175	2.23725
DNTTIP2	9749	6.95367	3.10917	2.2365
AUP1	3200	3.96564	1.7737	2.2358
NOP56	5862	7.68822	3.43984	2.23505
PNO1	18090	2.37406	1.06302	2.23332
TFAM	10722	4.40151	1.97147	2.2326
RPL30	3881	19.3102	8.6507	2.23221
TRIM56	5104	1.85994	0.833285	2.23206
WDR75	34106	4.10285	1.83917	2.23082
PPP1R3D	3466	3.11697	1.39792	2.22972
CHMP4B	43064	2.72856	1.22453	2.22825
SAFB2	35929	1.65658	0.743563	2.22789
LTV1	20436	4.37661	1.96525	2.227
IDH1	18854	1.21152	0.544364	2.22557
UQCR10	3045	3.35851	1.50917	2.2254
NECAP2	19418	1.5408	0.692496	2.22499
NIP7	3599	4.09505	1.84052	2.22494
GNL3	8575	7.70161	3.4619	2.22468
DNAJC14	8677	1.89973	0.854048	2.22438
PPM1A	53336	4.37158	1.96617	2.2234
KIAA1191	15744	2.33747	1.05144	2.22311
COX11	16806	1.93181	0.869024	2.22297
CASP4	25732	3.47203	1.56277	2.22172
CCDC59	6502	5.39883	2.43012	2.22163
RPS3A	5051	22.0557	9.93608	2.21976
EIF3I	9235	3.10235	1.39801	2.21912
UQCRB	8559	3.61825	1.63059	2.21898
CEPT1	45476	2.59033	1.16764	2.21843
RPS29	9053	10.3992	4.68808	2.21822
TDRD7	84104	1.5483	0.698281	2.2173
LOXL1	25690	1.44736	0.653294	2.21548
SSBP1	12082	4.89816	2.21236	2.214
NDUFB2	9966	1.78771	0.807521	2.21382
ACVR2A	85824	1.65284	0.74719	2.21207
SIGMAR1	3050	2.20774	0.99831	2.21148
CPSF4	18434	1.39931	0.632752	2.21147
LRRC47	16285	1.65106	0.747107	2.20994
PUF60	12991	1.65686	0.750344	2.20813
RNPC3	29282	4.61426	2.08969	2.20811
LOC100507246	7585	10.3811	4.70176	2.20792
TPBG	4211	6.6356	3.00579	2.20761
C2orf18	16958	2.12475	0.962656	2.20717
IFRD1	54060	3.84212	1.74108	2.20675
C20orf30	13250	2.62457	1.19043	2.20472
WDR43	53548	7.16245	3.24892	2.20456
LOC338799	8218	1.9389	0.880116	2.20301
ATP5E	3690	11.1255	5.05144	2.20244
LIN7C	12362	4.91329	2.23114	2.20214
SELT	27169	3.51953	1.59954	2.20034
THUMPD1	8211	5.80417	2.63908	2.19932
S1PR3	13564	2.64123	1.20113	2.19895
PEX2	20787	2.97607	1.35379	2.19832
C14orf129	7542	1.60119	0.728473	2.19801
MTERFD2	15239	1.76636	0.803852	2.19737
RALA	84572	6.17968	2.81322	2.19666
GABARAPL2	11531	2.54828	1.1605	2.19585
FAM65B	106683	1.11378	0.507284	2.19557
C14orf149	11668	3.26391	1.4867	2.19541
NANP	11076	2.69063	1.22582	2.19496
CD151	5884	2.10837	0.960877	2.19421
USPL1	41857	2.83544	1.29293	2.19303
TMEM136	8551	2.62309	1.1966	2.19212
MPHOSPH6	22063	2.0662	0.943073	2.19092
ZNF133	28520	1.90336	0.868862	2.19064
INPPL1	14307	1.54231	0.704055	2.19061
ASB6	7566	1.3676	0.624339	2.19048
MRPL44	10311	3.59041	1.64037	2.18878
TNFAIP3	15869	1.92806	0.88107	2.18832
CRTAP	33816	2.02572	0.926123	2.18731
TMF1	32507	4.47448	2.04739	2.18546
ARFIP2	6797	1.8407	0.842401	2.18506
MRPS2	4037	1.19285	0.545931	2.18498
NOP2	11444	1.23257	0.564526	2.18337
STC2	14781	16.2439	7.4433	2.18235
ZNF498	15460	2.61291	1.1976	2.18179
TEX10	50903	4.99051	2.28746	2.18168
SLU7	17521	2.86427	1.31308	2.18134
NDUFA13	11995	1.74561	0.800399	2.18092
SMEK1	52689	5.66973	2.60033	2.18039
ATOX1	15828	2.22485	1.02114	2.17879
POLR2C	9371	2.87964	1.3219	2.17841
FAM32A	6623	2.10029	0.964289	2.17807
WDR3	30678	1.57984	0.725558	2.17741
RNF141	29550	2.7154	1.24709	2.17739
COX5A	17879	1.55179	0.71296	2.17655
PDCD4	28212	2.03275	0.934041	2.1763
PSMA4	8817	4.8982	2.25195	2.17509
CRYZ	27921	1.22365	0.562767	2.17435
CDK7	42636	2.12799	0.979017	2.1736
PROSER1	28251	2.83421	1.304	2.17347
SLC16A1	44506	2.09707	0.965855	2.17121
KEAP1	17259	1.17225	0.540074	2.17054
IGFBP4	14307	2.78307	1.28224	2.17048
MIR181A2HG	40193	6.33065	2.91739	2.16997
FANCF	3309	1.38508	0.638362	2.16974
C8orf76	21443	2.45823	1.13329	2.16911
CYB5R1	5404	1.49893	0.691321	2.16821
KBTBD8	12906	2.39097	1.10308	2.16754
CCDC117	16622	2.75824	1.27323	2.16633
GNAI1	84586	6.38658	2.94848	2.16606
AMACR	21130	1.7405	0.803922	2.16501
ATP6AP2	25673	1.56339	0.722175	2.16484
FTSJD1	7307	2.50485	1.15714	2.16469
CD63	3681	16.2307	7.49836	2.16457
NUDT12	13935	1.22939	0.568383	2.16296
DEM1	7782	1.52721	0.706887	2.16047
RNF7	8595	8.1923	3.79341	2.15961
FMR1	39179	2.14396	0.993235	2.15856
CLK3	21830	1.74523	0.808588	2.15837
MINPP1	48996	1.17443	0.544619	2.15642
PGAM1	7172	4.97836	2.30888	2.15618
C6orf62	14314	11.5605	5.36202	2.156
RHOQ	41961	3.19104	1.48091	2.15478
EIF3M	18624	6.40317	2.97162	2.15477
SLMO2	9702	3.92463	1.82197	2.15406
SNX22	5765	1.15141	0.534532	2.15405
ITGA1	165350	1.35117	0.627529	2.15316
FTSJ2	7908	1.56317	0.726652	2.15119
PYGO1	42830	1.32247	0.614803	2.15105
REXO4	11979	1.0838	0.503866	2.15097
RBM45	17201	1.18324	0.550266	2.15031
PIGW	3748	4.22614	1.96597	2.14965
NAA30	22196	4.02262	1.87151	2.1494
POLM	10283	1.41445	0.658127	2.14921
HBXIP	6670	3.46316	1.61298	2.14706
ZNF45	22636	1.33038	0.619774	2.14656
DDX3X	16874	17.0384	7.93858	2.14628
TRIM68	9588	1.29407	0.602956	2.14621
EXOSC7	36418	1.7381	0.809845	2.14621
PNPO	7786	1.23179	0.574051	2.14578
DYNLT3	8801	1.89109	0.882583	2.14268
RB1CC1	92009	1.98552	0.926702	2.14257
ZNF37A	29015	1.62665	0.759531	2.14165
DLX2	3313	2.40617	1.1241	2.14053
SAP18	8572	6.00988	2.80801	2.14026
LZTS2	10730	1.65574	0.773713	2.13999
HIF1AN	18041	2.34963	1.09826	2.13941
TBPL1	34329	2.66081	1.2441	2.13874
RPL18	3846	8.20444	3.83672	2.1384
HPS1	30750	2.14564	1.00477	2.13545
MED6	16428	4.91001	2.30025	2.13455
LOC148189	3448	1.87559	0.878956	2.13388
UBE2G2	33257	2.71333	1.27173	2.13357
MLF2	5479	3.86889	1.81343	2.13347
DUSP5	13678	9.99175	4.68367	2.13332
TTC14	9001	5.96255	2.79508	2.13323
BTBD19	5648	1.41315	0.662496	2.13307
FAM118B	51261	1.15776	0.543017	2.13209
CTR9	28480	2.19798	1.03094	2.13202
NUAK2	19693	2.07579	0.973752	2.13174
ZSCAN29	11889	1.67291	0.785414	2.12997
TMEM85	5108	3.14274	1.47599	2.12924
C6orf211	17811	1.85246	0.870054	2.12913
SNX3	49748	1.81283	0.85148	2.12903
BTBD10	75283	3.53573	1.66108	2.12857
AAMP	6042	1.22787	0.577468	2.1263
MTG1	26554	1.56143	0.734623	2.12548
ARFGAP1	16978	1.25339	0.590035	2.12426
VPS11	14196	1.48184	0.697796	2.1236
HSPH1	25355	3.39863	1.6016	2.12202
MAFG	9443	2.38584	1.12464	2.12143
TADA2B	14522	1.49178	0.703243	2.12129
RPL19	4445	13.5663	6.39763	2.12052
SNRPC	16764	2.79647	1.31888	2.12034
CASP3	21780	6.01443	2.8369	2.12007
PI4K2A	35745	2.83717	1.33938	2.11827
KIAA0913	16175	1.07692	0.508564	2.11757
TOMM20	19599	7.20859	3.40583	2.11654
DLAT	39465	1.14336	0.540704	2.11458
FGD4	143944	1.26152	0.596771	2.11391
TRAFD1	28060	1.46806	0.695213	2.11167
RBM15B	6638	2.68292	1.27052	2.11167
RPL26	5732	16.8366	7.97468	2.11126
POLH	44383	2.58869	1.22644	2.11074
ZCCHC9	11564	3.33612	1.58126	2.10979
IL6	4856	4.61546	2.18789	2.10955
IP6K2	29276	3.52185	1.67023	2.1086
FAM24B	30548	1.54422	0.732622	2.1078
EGLN1	61294	1.43616	0.681402	2.10765
LOC100216545	3600	8.80471	4.17807	2.10736
METTL6	17666	1.18766	0.563672	2.10701
ZNF347	20366	1.23615	0.586819	2.10653
MFSD1	27794	3.12366	1.48292	2.10643
PAF1	5410	1.44791	0.687748	2.10529
SDR39U1	3036	1.77474	0.844983	2.10033
C14orf119	4983	3.91795	1.86548	2.10024
ALAS1	16228	1.35795	0.646576	2.10022
BRI3	11297	6.00598	2.8617	2.09875
KXD1	11626	1.07683	0.513394	2.09747
WRNIP1	20314	3.90198	1.86034	2.09746
C9orf156	18081	2.04851	0.976732	2.09731
MED18	6966	1.30322	0.621517	2.09684
PLEKHM2	50438	1.70118	0.81142	2.09655
HEATR3	39495	1.20985	0.577123	2.09635
SLC25A17	49754	1.46395	0.698431	2.09606
TMUB2	4746	1.3832	0.660032	2.09566
TES	48291	6.46538	3.08516	2.09564
TMX3	41429	4.04794	1.93177	2.09546
SCAMP3	6407	1.0627	0.507266	2.09496
UBC	3396	16.8697	8.05957	2.09313
C2orf56	17530	1.34693	0.64359	2.09284
UFL1	33450	2.77891	1.32782	2.09284
2015-03-05	62802	2.6513	1.26744	2.09185
TRAPPC4	5145	1.99095	0.952024	2.09128
TXN	12829	19.4031	9.27935	2.091
GNRH1	5783	2.25735	1.07971	2.0907
C14orf132	54474	1.11281	0.532485	2.08984
NAPA	27625	1.34277	0.642567	2.0897
ACTR8	15136	2.63932	1.26313	2.08951
TOM1	48720	1.34379	0.643358	2.08871
DCP1B	58464	1.45637	0.697414	2.08824
ATP1B3	49913	4.21626	2.01983	2.08743
SLC39A6	20864	2.12996	1.02053	2.08711
INPP1	28196	1.60119	0.76728	2.08684
NDUFV2	31716	5.62126	2.69382	2.08672
LAMP1	26273	2.29464	1.10076	2.0846
RNF103	20485	2.36475	1.13457	2.08427
RPS15A	7380	13.497	6.47792	2.08354
RCHY1	35394	3.35508	1.61034	2.08346
YTHDF3	44226	7.47542	3.58817	2.08335
SP140L	76552	2.23008	1.07091	2.08242
BRAP	43841	1.6204	0.778316	2.08193
TRAPPC3	12895	2.58641	1.24235	2.08187
C1orf124	16308	2.69181	1.29306	2.08174
RPSA	5829	16.1504	7.7596	2.08134
C3orf38	8223	3.2097	1.54546	2.07686
TMEM64	23911	2.3811	1.14715	2.07567
TEX261	8934	2.01486	0.970915	2.07522
C5orf43	4767	6.68144	3.22285	2.07315
IMPA1	29439	3.10652	1.49883	2.07263
NARS	21284	3.12698	1.50987	2.07103
RAB2B	17954	1.53187	0.740452	2.06883
STK16	4868	1.2984	0.627796	2.06819
SS18L2	4193	2.48498	1.20157	2.06811
HSF2	33569	2.34451	1.13409	2.06731
YIPF6	38504	1.63775	0.792389	2.06685
CAPN7	46691	3.08733	1.49394	2.06657
CLCF1	10010	2.15515	1.04313	2.06604
GLRX3	44008	3.26094	1.57927	2.06484
KIAA0415	18765	1.42015	0.68778	2.06483
COX18	15057	1.50423	0.728933	2.06361
RNF146	21879	4.77728	2.31517	2.06347
OTUD4	46031	2.43592	1.18084	2.06287
MCART1	26779	1.42802	0.692403	2.06241
FHL1	64658	1.42085	0.689527	2.06062
RPL27A	7425	17.5543	8.5205	2.06024
ACP1	13414	4.74288	2.30247	2.05991
LARP4	79197	2.16889	1.05346	2.05883
GCNT4	3436	1.64776	0.800494	2.05843
TIMM50	10477	1.56062	0.758412	2.05775
STXBP3	62864	3.37229	1.63908	2.05743
TFPI	90262	2.61851	1.27278	2.05732
SPHK1	3252	3.35268	1.62968	2.05726
GHITM	14127	5.21861	2.53776	2.05638
SLC35B1	6593	4.27124	2.07715	2.0563
DCUN1D5	41532	2.88741	1.40483	2.05534
KIAA1826	14326	2.40173	1.16868	2.05508
RNMTL1	10229	1.5245	0.741943	2.05474
TMEM5	29251	1.25394	0.61033	2.05453
MFAP3	18496	3.59145	1.74869	2.05379
CXorf38	20647	1.7103	0.83281	2.05365
LGR4	106827	1.85631	0.904014	2.05341
IFT57	61759	1.54861	0.754217	2.05327
PRSS23	10783	5.54037	2.69952	2.05235
ATP5L	8459	4.86561	2.37267	2.05069
ORMDL1	14105	3.97588	1.93915	2.05032
ATP6V0C	6498	3.1329	1.52845	2.04972
FAM91A1	46809	4.32034	2.10857	2.04894
BET1	12691	1.89782	0.926344	2.04872
METTL14	25504	2.21047	1.07946	2.04776
ZDHHC3	60922	1.38839	0.678046	2.04763
MFF	30322	2.8933	1.41353	2.04686
SDC4	23136	10.0658	4.91893	2.04634
SUPV3L1	28857	1.87017	0.913976	2.04619
TOMM7	10170	4.44217	2.17156	2.04561
GTF2B	38981	2.96831	1.4513	2.04528
WBSCR22	14654	1.24734	0.609879	2.04523
C11orf57	10907	2.83671	1.38756	2.04439
COMMD6	12642	1.81946	0.890109	2.04409
MRPL50	8671	2.61742	1.28057	2.04395
TRMT61B	20488	1.24712	0.610337	2.04333
BAG2	12909	4.69779	2.29932	2.04312
SPG21	26889	1.83876	0.900837	2.04117
C20orf177	14884	1.6724	0.819603	2.0405
ESF1	70564	1.77832	0.871991	2.03938
C15orf57	11955	1.22275	0.599594	2.0393
RPAP2	89211	1.52176	0.746234	2.03925
SLC35B3	22494	4.06672	1.99606	2.03737
ZNF621	14668	2.16953	1.06684	2.0336
RABGGTB	8879	24.3911	11.9984	2.03286
RPS14	5528	13.5241	6.65536	2.03206
PRDM1	23620	5.60499	2.75933	2.03129
ERVK13-1	15051	1.50792	0.742825	2.02998
DNAJA2	18352	4.97319	2.45038	2.02956
TAF1D	5608	29.9395	14.754	2.02925
LOC255480	4638	2.28359	1.12567	2.02865
PPP1R15A	3671	13.3446	6.57822	2.0286
C11orf46	14517	4.41718	2.17854	2.02759
AMPD3	57259	1.02977	0.507886	2.02756
CLN5	10594	2.07321	1.02261	2.02737
LOC643650	54947	1.51835	0.749197	2.02664
TNKS2	67082	3.33254	1.64468	2.02625
NSFL1C	25531	4.58332	2.26237	2.02589
CRBN	30085	2.80069	1.38367	2.0241
ZFP112	30151	1.77661	0.878032	2.0234
PSG4	12937	3.01064	1.48825	2.02294
FAM96A	21447	1.40755	0.695855	2.02276
PI4KB	35919	2.48482	1.22905	2.02174
RAD1	10415	6.01487	2.9759	2.02119
COX6C	16020	2.78578	1.37833	2.02113
CCDC14	47982	4.20436	2.08076	2.02059
UFM1	13202	9.18148	4.54489	2.02018
PHB2	5402	3.03046	1.50011	2.02016
GTF2F1	13712	1.01966	0.504834	2.01979
FAM134C	29920	1.09948	0.544761	2.01828
MKKS	29034	1.45496	0.721029	2.01789
LOC92249	134435	1.09929	0.545304	2.01592
LDHB	22515	7.88762	3.91363	2.01542
ZNF322	25370	2.98841	1.48355	2.01436
PLDN	22493	3.10437	1.54144	2.01394
MRPL10	8270	2.54286	1.26268	2.01386
DCAF8	46846	2.08793	1.03713	2.01318
KRR1	14000	6.19853	3.07993	2.01256
ZNF20	9055	1.85284	0.920755	2.01231
CLTA	21207	6.29345	3.12859	2.01159
UBA52	5657	5.28847	2.62992	2.01089
RPL32	6638	15.3077	7.61251	2.01086
MED21	7200	4.54706	2.26215	2.01006
DIABLO	19860	1.71663	0.854049	2.00999
CLNS1A	21656	2.38948	1.18894	2.00976
TMEM106B	26043	2.23208	1.11086	2.00933
RPL9	4824	21.6306	10.7657	2.00921
WDR13	7703	1.30843	0.651319	2.00889
BASP1	59194	4.42196	2.20135	2.00875
HIVEP2	193735	3.01785	1.50241	2.00867
PEBP1	9521	3.22683	1.60663	2.00845
ZNF782	37117	1.13035	0.562822	2.00836
TIMM22	5034	2.25414	1.12312	2.00703
PHF11	33317	1.8539	0.923721	2.00699
GLMN	52612	1.05568	0.526168	2.00636
C3orf19	20914	2.60125	1.29672	2.00602
RPS11	3311	8.93167	4.45281	2.00585
DTWD1	24108	4.62744	2.30698	2.00584
TRMT11	52845	2.19028	1.09203	2.0057
SLC3A2	32872	2.65688	1.32558	2.00432
CCT7	18787	3.58778	1.79053	2.00375
LDB1	12886	1.46204	0.729663	2.00372
CIAO1	8017	2.10746	1.05197	2.00335
RSBN1	50617	2.23513	1.11603	2.00275
SCYL1	13635	1.08462	0.541665	2.00238
HADHB	45718	1.2859	0.642202	2.00233
RBM41	56940	1.26807	0.633335	2.00221
C6orf125	14159	1.25535	0.627257	2.00133
TNIP1	57718	2.04007	1.01948	2.00109
METTL19	35751	1.0519	0.525722	2.00087
MORC4	59511	1.02516	0.512615	1.99986
FKBP11	3589	1.69285	0.847154	1.99828
TBC1D9	135536	1.0985	0.549803	1.99799
C8orf59	6356	3.10203	1.55281	1.99769
RPL35A	5670	15.7146	7.87263	1.99611
GPATCH4	7180	2.80355	1.40462	1.99595
FUNDC2	30128	1.46682	0.734972	1.99575
SLC35B4	27738	1.34434	0.674326	1.99361
SRP19	31892	2.23976	1.12357	1.99343
MRPS10	11095	2.9078	1.45891	1.99313
POLE3	3512	4.51667	2.2664	1.99288
STOM	31193	5.86912	2.94588	1.99231
ZNF335	23542	1.17863	0.591741	1.9918
PRDX5	3736	1.56117	0.783932	1.99146
ZNF800	22414	3.84346	1.9304	1.99102
MRPL19	15426	2.82819	1.42068	1.99073
ZBTB25	17000	1.20076	0.603213	1.99061
OXA1L	5268	5.72112	2.87488	1.99004
ZNF765	16866	1.33696	0.67218	1.98899
MAFK	12312	1.2569	0.631932	1.98898
FBXO30	16650	8.30715	4.17703	1.98877
DLD	30058	2.94849	1.48367	1.9873
C14orf2	9279	2.36176	1.18896	1.98641
TMEM173	7231	2.51768	1.26745	1.98641
NGLY1	71096	1.69256	0.852191	1.98613
ENTPD7	51740	5.31732	2.67752	1.98591
MTRF1L	15526	4.44955	2.24235	1.98432
C1orf50	8498	1.03095	0.519903	1.98297
LIMA1	107791	2.59032	1.30671	1.98232
LOC100130890	12190	1.70567	0.860517	1.98215
TGFBRAP1	62609	2.18488	1.10233	1.98206
TBRG4	11619	2.35921	1.19069	1.98138
PUS1	14662	1.09353	0.552359	1.97975
ORAOV1	9834	2.65081	1.33905	1.97962
EPM2AIP1	7439	9.74737	4.92447	1.97937
C9orf41	45438	1.60055	0.808734	1.97908
MRPL27	5335	4.98279	2.51778	1.97904
ZNF329	24454	1.19478	0.60382	1.9787
EAF1	15057	3.02922	1.53213	1.97713
ZFPL1	4181	1.50759	0.762579	1.97696
TTC1	56371	2.22277	1.12493	1.97592
YKT6	13316	3.89994	1.97412	1.97553
ATG14	45468	1.6177	0.818886	1.97549
ATAD1	65043	3.99849	2.02454	1.97501
MPDU1	4563	1.38519	0.702281	1.97242
POFUT2	23969	1.25898	0.638494	1.9718
DCUN1D2	34890	1.23571	0.626709	1.97174
KLF5	18535	6.7235	3.4106	1.97135
ATP6V1E1	36686	2.41067	1.22402	1.96947
MED23	54258	2.93836	1.49206	1.96933
MAK16	16094	2.93172	1.48888	1.96908
URB1	81983	2.03184	1.03196	1.96891
ATXN7L3B	3682	8.16889	4.15007	1.96837
IL11	6058	1.42605	0.724698	1.96779
ZNF513	3514	1.0695	0.54356	1.96758
TXNDC17	3640	2.0643	1.04949	1.96696
N4BP1	71484	4.0121	2.03978	1.96693
PINK1	18057	1.37312	0.698148	1.9668
HPS5	43505	2.55612	1.30012	1.96606
MUDENG	21192	2.64169	1.34451	1.9648
PYCR2	4386	1.20184	0.611811	1.9644
BBS10	3957	2.55325	1.30009	1.9639
LOC100505806	4098	7.21152	3.67223	1.9638
NR1H2	6583	1.01632	0.517586	1.96358
PLAGL2	15240	2.62156	1.33521	1.96341
NME1	8531	2.67823	1.36438	1.96296
MCRS1	9826	1.46533	0.746504	1.96292
CSNK2B	4187	2.02978	1.03462	1.96186
CDC40	51799	2.16231	1.10228	1.96167
RPS3	6172	13.3114	6.78591	1.96162
UQCRC2	30060	3.13238	1.59915	1.95878
MOGS	4354	1.18814	0.607083	1.95713
MED26	53298	1.50212	0.767879	1.95619
HSPD1	13691	5.11928	2.61708	1.9561
ZNF202	17367	2.65751	1.35922	1.95517
EED	33980	3.70729	1.89652	1.95479
COPS2	30384	6.93779	3.54996	1.95433
CLTB	24085	2.17543	1.11345	1.95377
VPS35	29556	1.87678	0.960764	1.95342
SEC22B	20516	9.67664	4.95693	1.95214
CCNC	26428	3.91164	2.00391	1.952
CSTF2T	4110	3.69325	1.89219	1.95184
DUSP16	89233	0.978195	0.501172	1.95181
LOC647979	5343	18.9198	9.6954	1.95142
MYEOV2	9785	1.26447	0.648076	1.95111
GORASP1	11040	1.28859	0.660468	1.95103
TMEM167A	24608	6.60684	3.38758	1.95031
ZBTB41	46859	2.04152	1.0471	1.94969
HSPA13	12073	2.76554	1.41878	1.94924
ABHD10	14383	2.10654	1.08079	1.94907
TAF8	30394	1.17584	0.603315	1.94897
SDHB	35441	1.82133	0.934887	1.94818
SLC4A1AP	31510	1.16947	0.600521	1.94743
UTP15	16197	2.27511	1.16827	1.94742
STK38	53579	1.48589	0.763376	1.94647
ANP32A-IT1	3281	1.71688	0.882346	1.94581
ZNF263	7973	2.62554	1.34962	1.94539
JUN	3323	18.8505	9.69367	1.94462
HIF1A	52859	5.18156	2.66561	1.94386
RP9P	26356	1.76469	0.908017	1.94345
GABARAPL1	10236	8.57791	4.41474	1.94302
MPHOSPH8	39812	1.35836	0.699188	1.94277
SMAD5	49887	4.84286	2.49276	1.94277
LSM10	4463	1.62938	0.838838	1.94243
NRBF2	21780	2.75339	1.41786	1.94193
AIFM2	20668	1.08123	0.556965	1.94129
TRAM1	35242	8.94966	4.61026	1.94125
ZNF638	103301	3.02456	1.55836	1.94086
MAP1A	14013	2.53565	1.30669	1.94051
NDUFS3	5554	1.9597	1.00994	1.94041
DDX31	76113	1.62238	0.836164	1.94027
IKZF5	15115	2.42651	1.25073	1.94007
MTX3	14550	2.36324	1.21824	1.93988
RAB11FIP2	41688	2.47089	1.27375	1.93985
LYSMD3	13957	3.92002	2.02119	1.93946
NOL8	28237	1.81829	0.937982	1.93851
GLUL	10503	5.84365	3.0149	1.93826
SNAPC3	38846	1.97439	1.01874	1.93807
PHF12	46238	1.69104	0.873007	1.93703
ZNF445	37901	1.44359	0.745399	1.93667
CCDC142	10399	1.28602	0.664114	1.93644
UBXN2A	60318	1.26707	0.654355	1.93636
MITD1	11767	2.41873	1.24916	1.93629
DNAJC25	23000	2.16754	1.11947	1.93622
MRPL14	13819	2.14657	1.10888	1.9358
SRFBP1	66640	2.18653	1.13005	1.9349
NOLC1	11695	2.44284	1.26274	1.93456
GEMIN7	12265	1.14	0.58971	1.93315
CDK2AP1	11148	1.64619	0.851722	1.93278
SNRPF	7530	5.03298	2.60432	1.93255
CD164	16046	11.6799	6.04388	1.93252
ZNF212	15959	1.67138	0.864931	1.93239
RRP15	52697	2.22352	1.15092	1.93195
MLLT11	8823	1.06489	0.551321	1.93152
MBIP	22119	3.64425	1.88713	1.93111
TMEM184C	18134	1.83732	0.951731	1.9305
PRPF18	43930	2.26927	1.17569	1.93016
TJAP1	29034	1.00864	0.52279	1.92934
ADRM1	5892	1.91769	0.994069	1.92913
C1orf220	6094	1.21786	0.631369	1.92892
LRIF1	16755	2.33326	1.20992	1.92844
ZBTB11	27706	1.65736	0.859442	1.92841
ADO	3724	4.06308	2.10713	1.92825
PTEN	105338	7.01282	3.63734	1.92801
UBE2B	20930	3.44805	1.78844	1.92797
C18orf8	28283	1.68136	0.872108	1.92793
EIF3E	46988	5.22118	2.70871	1.92755
CCRN4L	30153	4.19249	2.17561	1.92704
TMEM188	11811	1.91934	0.99615	1.92676
ZNF354C	20085	1.26303	0.65577	1.92603
ZNF264	31347	3.20369	1.66388	1.92543
BAZ2A	40784	1.71672	0.891715	1.92519
SNX16	42704	1.53267	0.79616	1.92508
SDHA	38459	1.14599	0.595318	1.925
SERP1	4649	7.54777	3.92146	1.92473
MRPL20	5418	2.08277	1.08212	1.92471
AKIRIN1	14822	7.23546	3.75948	1.92459
DUSP7	7525	1.88633	0.980173	1.92449
C15orf40	22679	1.04593	0.543512	1.92439
SLC35D1	55066	2.78315	1.44729	1.92301
BTN2A3P	9198	1.15944	0.603602	1.92087
TOR1AIP2	37840	3.82528	1.99149	1.92081
DHX30	47288	1.28009	0.666452	1.92075
PPTC7	48828	1.40092	0.729446	1.92053
PANK4	18061	1.00443	0.523142	1.91999
AHSA2	10132	2.57618	1.34177	1.91999
MIDN	10591	2.72819	1.42147	1.91927
TOP3B	25745	0.994357	0.518353	1.9183
ZC3H15	23203	7.70906	4.01924	1.91804
AFF1	206053	2.1813	1.13744	1.91773
CD3EAP	4558	1.79362	0.935682	1.91691
FIS1	5479	1.23824	0.646102	1.91648
NKIRAS2	8063	1.42212	0.742265	1.91592
CCNH	18772	7.56983	3.95172	1.91558
FDX1	34948	2.16331	1.12951	1.91526
GPN2	10997	1.96044	1.02361	1.91522
GUK1	8871	1.47892	0.772267	1.91504
METTL21B	9942	1.11336	0.581437	1.91484
NUPL2	19185	2.67777	1.39849	1.91476
TMEM170A	17662	1.30232	0.680264	1.91443
SRP14	3499	7.63324	3.98737	1.91435
COL3A1	38374	9.33897	4.87968	1.91385
SLC30A5	37124	1.89583	0.990604	1.91381
PMP22	35549	1.21002	0.6324	1.91338
MED20	15786	1.31522	0.687949	1.9118
MTO1	39726	1.37788	0.720834	1.91151
SOD1	9309	4.27836	2.23841	1.91134
CREB3	4689	2.18749	1.14466	1.91104
EEF1G	14388	5.76386	3.0162	1.91097
TTPAL	18698	1.66308	0.870401	1.91071
PAPOLG	45857	1.3166	0.689854	1.90852
PSMD3	17153	2.56659	1.34517	1.908
OPTN	38195	2.98407	1.56425	1.90767
FUCA2	17072	3.8367	2.0124	1.90653
NDUFS5	8342	2.57117	1.3494	1.90542
C9orf47	5280	2.81237	1.47682	1.90434
RPUSD4	9599	1.64235	0.86258	1.904
NDUFA1	4896	2.07354	1.08906	1.90397
POLR2G	5177	1.39541	0.732986	1.90373
UTP18	37396	2.98487	1.56794	1.90369
C2CD3	136585	1.14543	0.602078	1.90246
HDAC2	35040	4.41504	2.32072	1.90244
MTERF	7996	4.00988	2.10776	1.90244
EIF1AD	5622	2.66959	1.40334	1.90231
SDC1	24637	1.04205	0.547868	1.90201
C16orf80	15800	1.78705	0.939721	1.90168
ABHD5	31843	2.34003	1.23099	1.90093
AGA	11729	1.26704	0.6666	1.90075
SLC25A46	23731	2.24838	1.1831	1.90041
FAM171B	69724	1.15047	0.605802	1.89909
C15orf24	17830	2.16931	1.14268	1.89844
WASF1	80186	1.10351	0.581537	1.89757
HSPE1	3467	4.1952	2.21106	1.89737
NOL9	33252	1.84872	0.974426	1.89724
UBE2I	17866	1.44107	0.759752	1.89676
RBM4B	12806	1.17367	0.618837	1.89657
TBCA	85191	3.63655	1.91833	1.89569
ZNF8	16937	1.12565	0.593948	1.8952
CMTM6	21600	2.81775	1.48797	1.89369
RBBP6	33276	7.67975	4.05622	1.89333
ASB7	49150	1.37138	0.724388	1.89316
MRPS17	3423	1.24353	0.656878	1.89309
C8orf33	3593	3.12435	1.65153	1.89179
RPL28	6152	9.09197	4.80622	1.89171
RPL37	3958	25.1055	13.2789	1.89063
POP1	42549	1.46198	0.773323	1.89052
REXO2	10893	4.29627	2.27292	1.8902
TBC1D20	27064	2.3829	1.26096	1.88975
LOC729678	5768	1.00696	0.532895	1.8896
TBC1D2B	82668	1.61536	0.855204	1.88886
STK38L	81813	1.1326	0.599844	1.88816
POLR2D	11890	2.41296	1.27807	1.88797
TOPORS	12085	4.71722	2.49934	1.88739
WNT5A	21589	18.9301	10.0308	1.8872
FBXW7	213763	2.08033	1.10268	1.88661
FAM55C	49047	1.83911	0.97483	1.8866
ARMC10	24883	1.1298	0.598901	1.88646
ZBTB26	13402	1.80218	0.95533	1.88645
RAB32	11259	5.13453	2.72181	1.88644
NGDN	8505	3.23234	1.71373	1.88614
CCDC72	3852	7.06993	3.74873	1.88595
PMPCA	13098	1.34278	0.712019	1.88588
KIAA1462	46760	2.32401	1.23283	1.8851
SLC7A6OS	10351	1.73359	0.919763	1.88482
HIC1	4589	1.03331	0.548353	1.88439
RING1	4214	1.85629	0.985101	1.88437
FRG1	22386	1.15119	0.610922	1.88435
AKAP8L	38975	1.76813	0.938972	1.88305
BBS5	27160	0.995565	0.528855	1.88249
ZNF567	31924	1.0207	0.542275	1.88226
SHFM1	21125	5.00093	2.65707	1.88212
CEP120	78708	1.66343	0.883988	1.88173
SLC25A36	38124	3.34975	1.78043	1.88143
TBCEL	65552	1.71921	0.913797	1.88139
RBCK1	22902	1.25312	0.666081	1.88133
TRIM32	13999	8.29444	4.41019	1.88074
PGRMC2	19593	7.18571	3.82168	1.88025
EAPP	23809	1.29255	0.687484	1.88012
PCDHGB7	95335	1.18847	0.632422	1.87924
PEX26	13112	2.1534	1.14596	1.87912
SLC35E1	22546	1.17874	0.627331	1.87898
ELF1	87454	3.16247	1.68312	1.87893
CD2BP2	4596	2.16906	1.1545	1.87879
TIMMDC1	25758	1.16629	0.620862	1.8785
ANGEL2	23645	1.99282	1.06092	1.87839
PRICKLE2	131606	2.3049	1.22726	1.87809
IGFBP3	9028	5.64956	3.0099	1.87699
FAM210A	63246	1.6997	0.905794	1.87648
PPID	14274	1.86092	0.992012	1.8759
WASL	67120	3.29709	1.75824	1.87522
ARSA	5420	1.38229	0.737714	1.87375
PRR13	4995	4.22122	2.2529	1.87368
CPNE1	38926	1.94899	1.04021	1.87365
SESN2	23040	4.45191	2.37713	1.87281
PSMA3	27205	3.91438	2.09124	1.8718
ATG13	58743	1.56536	0.836737	1.87079
PLEKHF2	22965	4.93081	2.63599	1.87057
DBNDD2	4618	0.99349	0.531123	1.87055
RBAK	23668	1.67037	0.893108	1.87029
SUMF2	16449	1.34775	0.720633	1.87023
SEPW1	6102	1.33578	0.714255	1.87017
MKRN1	26530	1.90224	1.01775	1.86906
CHPF2	6321	3.65874	1.95762	1.86897
RAB5A	38096	4.59022	2.45609	1.86891
CCNB1IP1	21929	3.65494	1.95664	1.86797
MAT2B	16098	2.32852	1.24664	1.86784
FEM1A	3844	3.41651	1.82985	1.8671
COX7B	5921	3.23925	1.73571	1.86624
HOTAIRM1	4165	1.11326	0.596533	1.86622
ERV3-1	16392	2.50181	1.34059	1.8662
FASTKD5	13368	5.45932	2.92678	1.8653
OTUD6B	16900	2.66708	1.4301	1.86496
SLC25A15	23050	1.02391	0.549141	1.86457
APH1A	3811	2.5166	1.3499	1.86429
TMCO1	44608	2.70765	1.45275	1.86381
HOXD10	3179	2.25427	1.20954	1.86374
ZNF251	34677	1.16963	0.627931	1.86267
LYRM2	6532	2.83136	1.52019	1.8625
RPL39	5138	8.10065	4.35062	1.86195
C10orf137	44629	3.32055	1.78384	1.86146
C20orf4	20407	2.38372	1.28069	1.86128
RPS6	3982	29.8773	16.0524	1.86124
PRPF38B	9491	9.5137	5.11176	1.86114
ALG11	17258	2.85276	1.53281	1.86113
MRPS18C	5812	4.9605	2.66588	1.86074
PLEKHB2	45006	3.41772	1.83682	1.86067
PPP1R10	16839	6.88071	3.69838	1.86047
CRLS1	33959	1.97691	1.06291	1.8599
CUL4B	51239	2.19665	1.18161	1.85903
SRSF9	8088	5.14549	2.76841	1.85864
SNHG3	4950	45.7667	24.6285	1.85828
CCDC43	12361	2.13217	1.1476	1.85794
ZNF283	21578	0.929652	0.500429	1.85771
PSMA2	15344	4.24835	2.28736	1.85732
GSTP1	3059	2.82949	1.52356	1.85716
FXC1	3235	6.81691	3.67086	1.85703
TUG1	9747	10.378	5.58886	1.85691
KLHDC2	15070	1.53121	0.824632	1.85684
PIK3CA	86187	1.81471	0.977488	1.8565
MRPS33	8821	1.27539	0.687087	1.85623
BROX	20201	3.31899	1.78887	1.85536
PLAGL1	124299	1.03068	0.555528	1.85532
GYG1	36262	2.93827	1.58377	1.85524
LINC00294	3305	3.77206	2.03329	1.85515
NAF1	40214	2.15982	1.16453	1.85467
ACBD5	46926	1.1862	0.639854	1.85386
ZNF746	25015	2.48176	1.33897	1.85348
WDSUB1	50933	1.04069	0.561524	1.85333
C18orf32	6097	2.09899	1.13271	1.85307
THAP1	6658	1.15092	0.621139	1.85292
METTL13	16096	1.04434	0.563822	1.85225
POLR1A	79828	1.40265	0.757587	1.85147
ZNF557	18508	1.90796	1.03065	1.85122
ZNF197	23453	2.17486	1.17494	1.85104
RAB23	33497	2.24604	1.21342	1.851
TRUB1	39488	1.53637	0.830044	1.85095
RPE	18940	5.56653	3.0082	1.85045
C1orf31	10582	1.13464	0.613706	1.84883
EPHA4	154264	1.22298	0.661516	1.84875
MKLN1	386544	2.05706	1.11293	1.84833
ZNF259	9464	2.99733	1.6222	1.84769
GFM1	48044	2.74704	1.48696	1.84742
RSL24D1	15720	4.80758	2.60237	1.84739
PPP1R15B	8453	12.1399	6.57165	1.84731
C11orf51	3190	2.62635	1.42215	1.84675
DPF2	19227	1.641	0.888738	1.84644
ZMAT2	6208	3.46303	1.87676	1.84522
TAX1BP1	90395	4.61586	2.502	1.84487
C17orf65	10731	1.09842	0.595691	1.84394
C3orf17	17264	5.08897	2.7612	1.84303
ATIC	37818	1.96376	1.06563	1.84282
YTHDC2	81594	2.006	1.08898	1.84209
UBE2F	75837	1.08661	0.589913	1.84198
FGF2	71528	21.9281	11.9061	1.84175
DDX18	17699	3.6276	1.96986	1.84155
LARP6	22610	2.61199	1.41838	1.84153
CLK4	24390	3.61039	1.96059	1.84148
C6orf48	4849	10.3135	5.60295	1.84073
MRRF	58861	1.54948	0.841866	1.84053
C11orf58	19754	4.83746	2.62833	1.84051
RNF10	43266	2.59462	1.40975	1.84048
CCDC107	3214	2.71392	1.47492	1.84005
USP45	83069	0.985295	0.535578	1.83969
P2RX5-TAX1BP3	3436	1.1861	0.644842	1.83937
ZNF140	27222	1.30432	0.709148	1.83928
TGS1	52215	3.80934	2.07154	1.83889
RBM12B	9494	6.72269	3.65711	1.83825
AIMP1	33615	3.83961	2.09024	1.83692
ECHDC1	54898	3.35441	1.82674	1.83628
WDR61	16363	2.13074	1.16069	1.83575
C10orf118	52391	1.42388	0.775748	1.83549
BCL9L	14763	2.68665	1.46391	1.83526
CRYBB2P1	13592	2.25883	1.23103	1.83491
FAM208B	78903	2.56734	1.39924	1.83481
ANKRD49	5592	2.81483	1.53418	1.83475
UTP14A	23642	1.19532	0.651717	1.83411
TMEM65	61782	1.18895	0.648417	1.83362
ATP1A1	31602	3.38856	1.84834	1.8333
C2orf49	7972	4.0936	2.23291	1.8333
RPRD1A	77582	2.32838	1.2701	1.83323
ZNF514	11864	1.03543	0.564815	1.83322
GMPR2	6800	2.34646	1.28087	1.83193
FAM120AOS	7093	1.52761	0.833899	1.83189
HADH	45462	1.0795	0.589325	1.83176
TMEM189	30062	1.2672	0.691843	1.83163
INO80E	9582	1.42455	0.777832	1.83144
GATC	17316	1.58628	0.866274	1.83115
RPL15	3694	20.1136	10.9852	1.83097
ENOSF1	42339	1.10437	0.60317	1.83094
DCP1A	64210	2.71207	1.4814	1.83075
LEO1	33737	1.44524	0.78961	1.83032
APTX	29036	2.26476	1.23759	1.82998
LENG1	4068	1.13381	0.619786	1.82936
PAPOLA	64741	4.0664	2.22307	1.82918
PLA2G12A	20098	1.00346	0.548685	1.82885
LOC220906	12438	3.54074	1.93636	1.82855
NANS	26407	1.92749	1.05423	1.82834
RAB12	29938	3.2516	1.77877	1.828
TRAPPC6B	22620	1.56218	0.854592	1.82798
MPHOSPH10	19789	2.5737	1.40813	1.82774
DNAJC24	63006	1.26617	0.692806	1.8276
ZNF91	37772	3.92561	2.14814	1.82745
CNOT8	18155	2.95724	1.61881	1.8268
ZNF124	50042	1.2411	0.679502	1.82648
HSPA14	33480	2.51181	1.3753	1.82637
MED30	19537	2.06853	1.13279	1.82605
RNF185	46868	1.71617	0.939844	1.82602
HOXA10	9671	2.03513	1.11474	1.82565
SEC61A2	40318	1.25657	0.688542	1.82497
GAB1	137736	0.964553	0.528633	1.82462
LOC100129387	4133	4.64106	2.54491	1.82366
EEF1D	17979	1.80529	0.990092	1.82336
RAB14	23951	7.77856	4.26702	1.82295
GTPBP5	19730	1.07981	0.592479	1.82253
TUFM	3998	1.20646	0.662036	1.82235
ENY2	11638	4.87691	2.67626	1.82229
IARS	83414	4.23177	2.32259	1.822
TTI2	14468	0.922654	0.506518	1.82156
EPHA2	31751	3.45656	1.89828	1.82089
RANBP6	4622	5.5076	3.02705	1.81946
RAB33B	22109	1.19652	0.657741	1.81914
FTSJD2	48378	1.65566	0.910196	1.81901
ZMYM5	40153	1.95095	1.07254	1.819
CHMP5	17191	1.92101	1.05627	1.81867
BUD31	10639	2.67	1.4685	1.81818
LOC100216546	9419	7.4678	4.10746	1.81811
DNAJC2	32400	2.37809	1.30801	1.8181
ATG2B	82084	1.05979	0.582983	1.81787
MED10	6601	6.0446	3.32564	1.81757
PLEKHJ1	3174	1.60623	0.884141	1.81671
GABPA	37514	1.68552	0.928006	1.81628
PRNP	15438	7.34499	4.0441	1.81622
SHQ1	99171	1.05862	0.582937	1.81601
NIF3L1	14606	1.45027	0.79872	1.81574
MTPAP	39538	2.03427	1.12078	1.81505
RIOK1	28209	1.27517	0.702566	1.81502
WDR26	49157	6.55484	3.61173	1.81488
TRNT1	22107	3.07322	1.69459	1.81355
SFXN3	10003	1.57846	0.87073	1.8128
FECH	41897	1.20106	0.662546	1.81279
SBDSP1	8027	2.57812	1.4223	1.81264
CAND1	45328	4.66379	2.57298	1.8126
CHERP	24564	0.927914	0.512172	1.81172
ZNF502	11189	1.83428	1.01283	1.81104
SETD7	50386	2.02549	1.11871	1.81056
OSBPL3	183597	4.98609	2.75394	1.81053
DVL3	18031	1.99227	1.10056	1.81023
ZNF841	31300	2.25024	1.24309	1.8102
NFKBIZ	33036	11.3606	6.27917	1.80925
PITHD1	9847	2.30445	1.27392	1.80894
PABPC4L	5415	6.03902	3.33924	1.8085
NFYA	29440	2.77894	1.53665	1.80844
IL15	97392	0.937399	0.51836	1.80839
CD58	56560	0.915944	0.50656	1.80816
MRPL22	28339	2.41895	1.33834	1.80743
ZCCHC6	66755	3.2759	1.81304	1.80685
N4BP2L2	106007	1.97501	1.09345	1.80622
GBA2	12363	1.63314	0.904333	1.80591
SNRNP48	21769	2.75159	1.52375	1.8058
NDUFA12	32402	1.54647	0.856666	1.80522
AHCYL1	38978	3.19701	1.77103	1.80517
TOP3A	41087	1.13199	0.627283	1.80459
KLRAP1	11358	0.938944	0.520333	1.80451
GNG11	4811	5.61529	3.11183	1.8045
RPL23A	4375	11.0148	6.1057	1.80402
ACTA2	56317	2.09914	1.1636	1.804
TMEM55B	3626	2.2923	1.27073	1.80392
COX7A2L	10712	3.22298	1.78704	1.80353
ARL8B	58672	4.59524	2.54884	1.80288
C12orf47	3134	1.23032	0.682603	1.80239
TRIM3	25847	1.1094	0.615749	1.80171
CDK5RAP1	42693	1.16495	0.647233	1.79989
RAP2A	33778	1.73829	0.965835	1.79978
UBE4A	39631	1.7365	0.964927	1.79962
ZNF586	10965	2.44206	1.35731	1.79919
NUDCD1	93203	2.67097	1.48454	1.79919
NUTF2	24401	2.18097	1.21223	1.79914
KANSL2	29041	3.72743	2.07209	1.79887
HOXA9	3093	4.66915	2.59657	1.7982
RPL22L1	5381	9.77781	5.4377	1.79815
PREPL	44254	1.54902	0.861503	1.79804
AKAP11	51115	1.98564	1.10486	1.79719
CD276	30238	1.94986	1.08508	1.79697
GLRX2	9650	1.85855	1.03454	1.7965
C10orf88	23501	2.08619	1.16135	1.79635
SLC12A4	25221	1.92263	1.07036	1.79625
ATP5J2	8041	2.8407	1.58172	1.79596
THG1L	8450	1.38015	0.768548	1.79579
MRPL13	49565	2.07792	1.15736	1.7954
RDH14	5971	1.90866	1.06319	1.79522
PPPDE2	23030	0.998076	0.556239	1.79433
TBC1D10A	34977	1.31938	0.735405	1.79409
PNISR	25367	6.57336	3.66443	1.79383
C7orf49	5047	1.98174	1.10509	1.79328
C20orf29	4784	1.92824	1.07535	1.79313
UBQLN1	48291	5.80458	3.23807	1.7926
SKP1	20643	6.08507	3.39518	1.79227
KDM5B	81018	2.50328	1.39676	1.7922
WDR6	8750	1.41141	0.787592	1.79206
CIR1	47566	2.33132	1.30098	1.79197
PPP1R2	29004	2.18825	1.22138	1.79162
SIX4	14597	1.917	1.07008	1.79145
TCTN3	30748	1.31459	0.733845	1.79137
LOC100293516	15945	1.33039	0.742705	1.79128
FAM193B	34759	1.16898	0.652742	1.79088
SIRT1	33721	2.49166	1.39341	1.78817
SNRPB2	11809	4.08542	2.28544	1.78759
DYNC1LI1	44904	3.03038	1.69523	1.78759
RAB18	35851	6.32025	3.53639	1.7872
C4orf3	8027	1.99439	1.11601	1.78707
TSHZ1	79171	1.67575	0.937741	1.78701
SYNJ2BP	50595	1.23164	0.689231	1.78698
IMPAD1	35940	3.91957	2.19492	1.78575
UBXN4	43445	4.02531	2.25425	1.78565
RPL35	4083	10.1238	5.6701	1.78547
TXNL1	35868	5.02461	2.81458	1.78521
METTL5	13086	1.23839	0.693772	1.78501
CTBP1	37681	0.895046	0.501472	1.78484
MRPL47	16180	2.83417	1.58845	1.78424
SRSF5	4894	18.4909	10.3675	1.78354
RPS4X	4689	10.7472	6.02869	1.78268
ZFP62	13676	1.78622	1.00201	1.78264
AMZ2	9161	1.19875	0.67276	1.78184
GRWD1	8135	1.36967	0.769108	1.78086
MRPS16	3851	3.87193	2.17423	1.78083
BVES	40351	1.00692	0.565511	1.78055
BTBD3	35767	3.04841	1.71361	1.77894
NUDT5	28571	1.76068	0.989996	1.77847
NCBP1	40325	3.4755	1.95479	1.77794
LRPPRC	109782	3.51737	1.97903	1.77732
ZFAND2A	7313	1.65852	0.933312	1.77703
RPAIN	13380	1.3156	0.740425	1.77682
YIF1A	4588	0.946796	0.532888	1.77673
SLC39A10	80895	2.44246	1.37492	1.77644
RPS9	6790	13.6942	7.70966	1.77624
HSDL2	92497	0.961927	0.541577	1.77616
TRMT6	12688	1.76615	0.994538	1.77585
RABIF	10976	1.56749	0.882739	1.77571
PSMB2	42303	3.75646	2.11552	1.77567
ZNF623	17528	1.23734	0.696948	1.77537
KLHL18	63977	0.937109	0.528214	1.77411
CCDC58	23639	1.53655	0.866193	1.77391
CCNL2	13628	1.79251	1.01072	1.7735
LRRC8D	115417	1.11172	0.626887	1.7734
RNF20	29494	1.60933	0.907521	1.77333
UHMK1	32456	4.08058	2.30119	1.77325
ATP6V0E1	51138	4.1302	2.32919	1.77323
LRP10	6332	2.324	1.31088	1.77285
LRP1	84844	1.35098	0.762174	1.77253
TMEM138	7503	2.12392	1.19833	1.7724
CLCN3	102667	1.23412	0.696343	1.77229
FAM83G	33680	1.56793	0.884696	1.77228
RIOK2	22435	3.00549	1.69702	1.77104
LMO4	20457	2.17392	1.2275	1.77101
POP4	10993	1.43187	0.808531	1.77095
LEPROT	15560	7.78636	4.39678	1.77092
C17orf48	13949	3.05976	1.7278	1.7709
ZNF576	4044	1.39399	0.787203	1.77081
COL4A3BP	140879	2.64398	1.49358	1.77023
LRRC58	24611	2.98071	1.68466	1.76932
MEAF6	22189	1.62444	0.918205	1.76915
RHOBTB3	65222	2.80775	1.58728	1.76891
COX17	7872	2.33437	1.32003	1.76842
EIF3H	111008	4.11924	2.3304	1.76761
GCFC1	37960	2.49953	1.41427	1.76736
NDUFB4	6131	7.09303	4.01531	1.7665
AHR	47500	3.73867	2.11676	1.76622
YARS2	9410	2.01238	1.13941	1.76616
PPCS	3914	2.60073	1.47254	1.76615
KLHL7	69686	1.04707	0.59292	1.76595
NAP1L1	40067	11.0048	6.23333	1.76548
COX19	10750	2.25878	1.27948	1.76539
TRIM27	20990	1.6576	0.939109	1.76508
POLR1D	46680	1.77743	1.00713	1.76485
ZNF687	9591	1.10611	0.626768	1.76478
TYW3	33525	2.10878	1.19493	1.76477
PSMB1	18214	8.48511	4.80995	1.76407
ARPC5L	8213	2.82018	1.59934	1.76334
ZNF75A	13144	1.72484	0.978218	1.76325
TXNL4A	15666	2.20112	1.24851	1.763
RPL3	6784	15.0398	8.53109	1.76294
TOR1A	11221	1.62026	0.919202	1.76268
KIAA1143	12938	2.11257	1.19878	1.76227
NAA16	65826	2.05424	1.16569	1.76225
RAB34	3988	2.25062	1.27721	1.76214
TP53BP1	103296	1.06148	0.602429	1.762
HCG11	5679	1.31925	0.748914	1.76155
MUL1	8734	2.15728	1.22491	1.76117
APOOL	89426	1.03589	0.58843	1.76043
SDHAF2	16643	3.06974	1.74405	1.76012
MTCP1	7239	0.923644	0.525016	1.75927
ZNF431	43966	2.3185	1.31804	1.75905
ITGB1BP2	3577	0.98519	0.560138	1.75883
CYR61	3205	121.721	69.2097	1.75873
KIN	32578	2.44639	1.39135	1.75829
RNF11	37175	2.75335	1.56631	1.75786
AMMECR1L	24308	2.36429	1.34525	1.75751
MAPKBP1	53422	1.13525	0.645962	1.75746
FBXO9	35875	1.77137	1.00805	1.75722
OSBPL11	66680	0.941294	0.535843	1.75666
CHMP7	18363	1.73298	0.98675	1.75625
SLC25A3	8376	12.5897	7.17314	1.75512
RELA	9377	2.18292	1.24391	1.75489
ZCCHC2	55161	0.943599	0.537875	1.75431
API5	32576	4.30374	2.45326	1.75429
IPMK	76417	0.971089	0.553897	1.75319
NCOA4	25627	9.37107	5.34718	1.75253
ECD	33572	1.97354	1.12634	1.75217
ZNF394	7024	2.08696	1.19128	1.75186
SLIRP	9517	3.10308	1.77152	1.75165
BMS1	52432	1.71048	0.976795	1.75111
PAIP1	31152	4.27307	2.44027	1.75106
C11orf10	3484	1.97035	1.12543	1.75075
PMPCB	17261	3.81158	2.17761	1.75035
NOP14	25455	1.30289	0.744368	1.75033
KHNYN	11407	3.02007	1.72565	1.75011
IRF2	86851	1.26443	0.722526	1.75001
YTHDC1	39720	6.4069	3.66174	1.74969
AES	10057	1.07982	0.617351	1.74912
C15orf44	32532	1.57305	0.899386	1.74903
STX16	28274	3.41158	1.95089	1.74873
LTBR	7376	2.44503	1.39837	1.74849
MDH1	18588	2.75444	1.57562	1.74816
NRG1	1125291	1.20367	0.688575	1.74806
TSPAN3	27211	2.60665	1.49151	1.74766
IFFO2	52053	1.12607	0.644359	1.74758
ME2	70731	0.965724	0.552696	1.7473
RPL7L1	7061	3.53219	2.02175	1.7471
MDH2	18538	2.11682	1.21204	1.74649
CWC15	10990	4.3066	2.46605	1.74636
C12orf35	33691	2.5569	1.4642	1.74628
PON2	30211	2.27031	1.3007	1.74545
DCAF16	10104	6.13508	3.51563	1.74509
BSDC1	29358	1.92107	1.10095	1.74492
AKAP8	26281	1.39287	0.798366	1.74465
PSMD7	9514	7.07467	4.05533	1.74454
LOC388796	14780	4.80137	2.75223	1.74454
ATG16L1	44104	2.16196	1.23946	1.74428
SNX17	6606	2.11749	1.21417	1.74398
C2orf47	8808	2.54623	1.46016	1.7438
SECISBP2L	57926	3.46562	1.98743	1.74377
RPL24	5630	11.0677	6.34845	1.74337
MAZ	4650	1.61057	0.923831	1.74336
RFX7	152753	2.53844	1.45615	1.74325
PAQR7	9770	1.10856	0.636038	1.74291
ZSCAN20	23764	0.958125	0.549776	1.74276
EIF3D	18381	5.27778	3.02929	1.74225
KIAA1967	15839	2.25412	1.29384	1.74219
MTIF3	14964	1.21661	0.698378	1.74205
SCFD1	113498	3.07653	1.7665	1.7416
TOMM40	12470	1.26619	0.727062	1.74152
CCDC66	64665	1.13028	0.649023	1.74151
PSMA6	25109	3.13347	1.79947	1.74133
RDBP	7001	1.01487	0.5829	1.74107
YIPF4	28701	1.84851	1.06213	1.74038
ATG12	13655	6.56287	3.77147	1.74014
CSNK2A2	39971	2.75475	1.58327	1.73991
ZNF542	11729	0.921727	0.529806	1.73974
GLCCI1	120287	2.5918	1.49004	1.73942
ZNF350	22487	1.37488	0.790518	1.73921
EIF1AX	17331	4.95288	2.84778	1.73921
ZNF295	23557	2.99287	1.72112	1.73891
NFYB	21183	1.79375	1.03154	1.7389
C7orf30	10241	3.42409	1.96952	1.73854
RPS23	5097	13.9673	8.0345	1.73842
MRPL42	36283	2.22889	1.28237	1.7381
CCNK	30114	4.89918	2.81872	1.73809
RALGAPB	106019	2.51306	1.4459	1.73806
PPP2R1B	39538	2.44214	1.40549	1.73757
BCAP31	24255	0.9176	0.528146	1.7374
FAM65A	17975	1.12957	0.650163	1.73736
MGST1	17269	11.7308	6.75246	1.73726
IFRD2	4864	0.893071	0.514229	1.73672
LAMP2	43202	2.07001	1.1923	1.73615
FAM175B	34886	1.06252	0.612068	1.73595
SNRK	64631	3.50508	2.01985	1.73532
PNPLA8	54568	2.00885	1.15763	1.73531
SUPT5H	31123	1.1103	0.639901	1.73511
FAM108B1	48781	2.10708	1.2149	1.73436
ZDHHC16	11198	1.19669	0.690424	1.73327
RPF2	43504	1.71496	0.989654	1.73289
SLC35A4	4264	1.61043	0.929444	1.73268
PPAT	42274	1.43785	0.83014	1.73206
TMEM200B	4485	1.03383	0.596886	1.73204
UQCRFS1	5970	6.36818	3.67715	1.73182
FAM204A	33268	2.93511	1.69483	1.7318
PATL1	32320	5.20747	3.00891	1.73068
GLTP	29546	1.47968	0.855068	1.73048
H2AFJ	3667	3.08793	1.78488	1.73005
COX7A2	6254	3.97237	2.29672	1.72958
GTF3C4	19743	2.79314	1.61505	1.72944
KIAA0196	67559	2.185	1.26359	1.7292
CNPY2	5916	1.58838	0.918661	1.72902
ARMCX3	4712	2.27651	1.31691	1.72868
CNIH	14502	4.9283	2.85184	1.72811
EFEMP2	6494	1.47686	0.854933	1.72746
TPP1	6696	1.89152	1.09538	1.72682
TIFA	10278	1.14445	0.662879	1.72648
SAR1B	31695	1.63463	0.946871	1.72635
HARS2	7873	2.33795	1.35519	1.72518
GOPC	42273	3.47127	2.0122	1.72511
KIAA0430	48798	1.07072	0.620697	1.72503
ZNF24	12249	8.52564	4.94375	1.72453
PFDN4	11991	2.28786	1.32686	1.72427
HIGD1A	21628	2.60874	1.51308	1.72413
UBXN7	78977	1.114	0.646214	1.72389
FAM48A	50400	2.86986	1.66483	1.72382
ZNF143	67560	1.07535	0.623873	1.72367
TOMM5	4225	5.20625	3.02064	1.72356
MIR22HG	4769	12.6827	7.36158	1.72282
VPS39	49604	1.46846	0.85238	1.72278
PRDM4	28272	3.70737	2.15227	1.72254
USP15	149381	3.57961	2.07826	1.72241
COPS8	13406	4.05033	2.35185	1.72219
BRIX1	9968	4.7764	2.77466	1.72144
HSBP1	5002	3.98545	2.31604	1.7208
MRPL17	3017	3.17423	1.84509	1.72037
CLIP4	68372	2.71184	1.57635	1.72033
ZNF35	12051	2.46297	1.43173	1.72028
C12orf10	7496	1.21534	0.706678	1.71979
MRPL39	21834	2.65029	1.5416	1.71918
TSC1	53286	1.46186	0.850432	1.71896
URB2	33966	1.20632	0.701809	1.71887
CHST3	49203	2.00427	1.16622	1.7186
PPWD1	24240	2.27124	1.32171	1.71841
COX4I1	7435	4.70354	2.73772	1.71805
CCT3	29455	1.88621	1.09799	1.71788
SNX1	48351	2.04378	1.19014	1.71726
KIAA0753	62603	1.16071	0.676033	1.71694
IFI27L1	21422	0.910221	0.530251	1.71659
ARV1	21657	0.913866	0.532389	1.71654
COPE	19877	0.978515	0.57016	1.71621
RPS8	3167	16.2934	9.49416	1.71615
RPS7	5657	12.4058	7.23153	1.71552
PIGM	4322	1.01071	0.589255	1.71523
TMEM183A	16664	2.36421	1.37889	1.71457
DECR1	50648	1.30481	0.761079	1.71442
ACTR10	35521	2.00956	1.17221	1.71433
C17orf51	23371	1.18434	0.690875	1.71426
C12orf23	18270	7.97865	4.65437	1.71423
RAB21	32493	5.1686	3.01523	1.71416
SETD1B	27925	0.864566	0.504388	1.71409
EEF2	9408	10.0613	5.86995	1.71404
NDUFV3	16396	1.87932	1.09644	1.71402
MKI67IP	9983	4.26574	2.48933	1.71361
TTC35	43284	1.56965	0.916101	1.7134
ATXN7L3	6357	1.263	0.737146	1.71336
HUS1	16338	4.16783	2.43337	1.71278
ZNF160	36821	1.59922	0.93374	1.7127
PSMD8	9275	2.25227	1.31525	1.71243
FZD2	3819	2.72859	1.59381	1.71199
PIGT	10178	2.05244	1.1989	1.71194
NDUFV1	5690	1.21376	0.709078	1.71174
TRIM52	4734	1.41763	0.828476	1.71113
SEC23IP	52086	1.96308	1.14732	1.71101
IMPACT	26886	1.48132	0.865762	1.711
C14orf21	5277	1.24277	0.726614	1.71036
RNF8	40767	1.03501	0.605345	1.70979
NAE1	28099	2.21028	1.29284	1.70963
TRIM26	29040	3.59472	2.10299	1.70934
TAB3	61953	1.08207	0.633062	1.70926
FBXO33	36128	1.52187	0.890525	1.70896
TMEM11	16646	1.99677	1.1685	1.70883
KDM5D	39525	2.10729	1.23328	1.70869
RINT1	35593	1.36922	0.801564	1.70819
RPL5	9888	18.3927	10.7677	1.70814
HIVEP1	152509	1.26119	0.738426	1.70794
PVT1	306721	2.75548	1.61342	1.70785
SETMAR	13962	1.07145	0.627478	1.70755
ATP6V1D	22140	4.15491	2.43372	1.70723
OGFOD1	25984	2.47004	1.44683	1.70721
P4HA1	89753	1.4014	0.820889	1.70717
TAX1BP3	5787	4.77457	2.79791	1.70648
DOPEY1	100806	0.973436	0.57045	1.70644
CALCOCO2	33858	1.27142	0.745158	1.70624
STRAP	21123	5.89878	3.45736	1.70615
FLJ39639	3799	0.937871	0.549708	1.70613
BTN2A2	11777	0.940765	0.551434	1.70603
TWISTNB	13576	2.14201	1.25592	1.70553
KRTCAP2	3921	2.1099	1.23733	1.7052
PPP2R2A	81189	6.06565	3.5572	1.70518
DPM1	23656	3.68597	2.16175	1.70509
STBD1	5105	1.38632	0.813071	1.70504
NMD3	30697	3.85572	2.2615	1.70494
ZNF134	7807	2.95837	1.73546	1.70466
ZNF192	15521	5.69877	3.3437	1.70433
TM9SF1	6530	1.48202	0.86972	1.70402
PSMD14	103441	4.63298	2.71897	1.70395
CHP	50647	1.12992	0.663252	1.70361
TRIM4	29194	2.27371	1.33471	1.70352
TAF13	11627	4.81932	2.82917	1.70344
ZBED5	5370	7.43077	4.36316	1.70307
ATXN3	48070	1.12573	0.661183	1.7026
TCP11L1	34147	2.30053	1.35126	1.70251
PTAR1	50439	5.41068	3.17895	1.70203
SMNDC1	11910	6.69166	3.93297	1.70143
TMEM185B	5938	2.23984	1.3167	1.7011
LRCH4	12143	0.920448	0.541105	1.70105
LNPEP	93770	2.03647	1.19738	1.70077
SHPRH	79289	1.36589	0.803313	1.70032
C1orf63	5246	7.51749	4.42251	1.69982
DCUN1D1	37768	2.33003	1.37082	1.69973
ACADVL	5433	2.30628	1.35687	1.69971
GOT2	27212	2.14696	1.26339	1.69936
HSP90AB1	6766	16.7852	9.87781	1.69928
GTF2H3	26954	1.23502	0.727028	1.69872
IKZF2	151923	1.01551	0.59795	1.69832
VTI1B	23736	2.68271	1.57967	1.69827
TFRC	32878	1.81922	1.07127	1.69819
IFNAR2	34590	0.972939	0.572974	1.69805
DNTTIP1	19491	0.932786	0.549339	1.69802
ERP29	9873	1.45493	0.857442	1.69683
NAT10	41348	1.17302	0.691396	1.6966
C5orf22	22793	2.08129	1.22684	1.69646
PGBD3	9209	4.20538	2.4794	1.69613
C1orf216	5314	1.73133	1.02081	1.69604
PSMD10	7440	1.63021	0.96188	1.69482
MBTD1	82642	1.83842	1.08508	1.69427
ATP5B	7894	5.25073	3.09952	1.69405
ELAC2	26453	1.86378	1.10025	1.69396
ERCC5	30161	2.08673	1.23195	1.69384
C14orf28	9954	1.70132	1.00481	1.69318
DHX36	48830	3.41941	2.01971	1.69302
STX16-NPEPL1	14536	0.987313	0.583324	1.69256
BRWD1	128309	2.1456	1.26791	1.69223
DDX27	24783	1.01728	0.601238	1.69198
CISD1	20125	1.66847	0.986604	1.69112
CIRH1A	36439	1.63814	0.968743	1.691
TFIP11	20544	1.51337	0.895035	1.69085
EIF2B1	12754	1.41211	0.835289	1.69056
ALKBH1	35608	1.67294	0.989783	1.69021
DUSP14	23638	6.54543	3.87304	1.69
DUSP10	40753	6.65949	3.94305	1.68892
C22orf28	24713	1.95721	1.15891	1.68884
TNFAIP1	11488	3.58778	2.12505	1.68833
PPP1CC	23171	5.05958	2.99728	1.68806
TSEN34	4276	0.884614	0.524122	1.6878
ZNF189	11780	5.06723	3.00334	1.6872
RIC8A	6581	2.21068	1.31032	1.68713
SERBP1	22631	7.45422	4.41912	1.68681
ZNF121	18918	3.88226	2.30184	1.68659
FBXO28	47959	2.47961	1.47042	1.68633
ZNF256	6877	1.76722	1.04803	1.68623
ZNF773	8202	1.52339	0.903568	1.68597
WDR48	44375	1.48463	0.880742	1.68566
TXLNA	18542	3.04591	1.80709	1.68553
INTS6	91575	2.53355	1.50315	1.68549
PPP4R2	68893	3.23283	1.91977	1.68397
UBLCP1	22960	2.66924	1.58581	1.6832
CBR1	3178	2.71896	1.61569	1.68285
TOE1	4309	2.23707	1.32971	1.68237
C9orf114	7741	0.857495	0.509944	1.68155
MRPL3	40816	3.86175	2.29722	1.68105
PSMF1	54521	2.49091	1.48203	1.68074
SDHC	50370	1.36482	0.812311	1.68017
ZNF317	23036	3.2282	1.92163	1.67993
SDHD	8948	3.21271	1.91263	1.67973
NAGK	10591	2.41482	1.43798	1.67931
ACADM	39313	1.53823	0.916011	1.67927
SFT2D1	22475	2.72457	1.62267	1.67907
KCNQ1OT1	59461	0.888557	0.529388	1.67846
HDHD2	43091	1.43322	0.854215	1.67782
DCAF5	102278	1.80465	1.0758	1.6775
UBE2A	9881	3.44041	2.05134	1.67715
HOXA11	4060	1.34642	0.802919	1.67691
NAA60	43296	1.27323	0.759313	1.67682
RBM34	30074	2.49281	1.48689	1.67653
ABT1	3107	3.17684	1.89505	1.67639
CRKL	36324	1.82053	1.08603	1.67632
SLC36A4	50246	1.90338	1.13587	1.6757
GAR1	9228	2.27116	1.35555	1.67545
C17orf75	13769	0.997851	0.595581	1.67542
MARCKS	6126	12.6586	7.55588	1.67533
ASNSD1	9433	2.87166	1.7144	1.67502
TERF1	38891	1.67742	1.0019	1.67424
KCTD18	21109	0.842791	0.503775	1.67295
AKR7A2	9439	0.884219	0.528832	1.67202
RER1	13672	2.32937	1.39334	1.67179
ZBTB10	36163	0.951512	0.569232	1.67157
SMG7	81823	3.16564	1.89397	1.67143
MRPS11	11178	1.44747	0.866042	1.67136
GSTO1	13271	14.8369	8.87925	1.67096
MRPS22	13027	4.10224	2.45542	1.67069
SGPP1	43822	0.843685	0.505017	1.67061
IL10RB	30849	1.41198	0.845369	1.67025
UTP23	8180	2.82823	1.69369	1.66986
ACO1	66232	2.11333	1.26593	1.66939
NTN4	132954	1.73308	1.03819	1.66933
CREM	86086	0.863206	0.517126	1.66924
MRPS21	14551	2.08351	1.24855	1.66874
ZNF767	77637	1.63709	0.981219	1.66842
G3BP2	30715	4.33782	2.60041	1.66813
NOL7	5569	4.57138	2.74166	1.66738
MRPS18B	8689	1.14267	0.68535	1.66728
TMPPE	6386	3.07463	1.84441	1.667
SPTY2D1	28073	2.13681	1.28186	1.66696
ESCO1	71432	1.32348	0.794175	1.66648
EXOC1	51429	1.78608	1.07246	1.6654
GTPBP1	27786	1.63009	0.978888	1.66525
RPL7A	3212	19.6671	11.8118	1.66504
TUBD1	33466	0.901985	0.541731	1.66501
OSGEP	8061	1.16212	0.698036	1.66484
RBM22	10318	3.24898	1.95197	1.66446
SEC61B	8332	5.43989	3.26903	1.66407
DNAJC5	40930	1.00632	0.604848	1.66376
LOC400550	34336	1.27656	0.767677	1.66289
TM2D1	44377	2.10894	1.26831	1.6628
VPS37A	51133	3.86288	2.32342	1.66258
PSMB7	61978	5.07649	3.05357	1.66248
TSPYL4	4131	6.33603	3.81151	1.66234
UPF1	36296	1.4185	0.853344	1.66228
RPF1	19114	3.84004	2.31013	1.66226
C16orf88	11819	1.01382	0.609974	1.66207
ZNF721	59664	1.48447	0.893523	1.66137
[truncated: 4,630 more rows]
